# Supplementary material for: Tank-based bacterial profiling identifies basin-wide white band disease pathogen candidate and no bacterial associations with coral disease resistance
Source: ISME Commun. 2025 Dec 19;5(1):ycaf247. doi: 10.1093/ismeco/ycaf247 (PMC12771372; doi:10.1093/ismeco/ycaf247)
Supplement: supplemenatry_materials_ycaf247 [file supplemenatry_materials_ycaf247.zip]

Archive with 2 entries (2 files):
- Trytten_etal_supplementary_data_1.fasta
- __MACOSX/._Trytten_etal_supplementary_data_1.fasta
