# Supplementary material for: Tank-based bacterial profiling identifies basin-wide white band disease pathogen candidate and no bacterial associations with coral disease resistance
Source: ISME Commun. 2025 Dec 19;5(1):ycaf247. doi: 10.1093/ismeco/ycaf247 (PMC12771372; doi:10.1093/ismeco/ycaf247)
Supplement: supplemenatry_materials_ycaf247 [file supplemenatry_materials_ycaf247.zip › Trytten_etal_supplementary_data_1.fasta]

>ASV_1: Domain - Bacteria; Phylum - Pseudomonadota; Class - Alphaproteobacteria; Order - Rickettsiales; Family - Fokiniaceae; Genus - MD3-55; Species - NA
ATTGGACAATAGGCGAAAGCCTGATCCAGCGACGTCACGTGAATGATGAAGGCCTTAGGGTTGTAAAATTCTTTTAGTGGAGAAGATAATGACGGTATCCACAGAAAAAGTCCCGGCTAACTTCGTGCCAGCAGCCGCGGTAATACGAAGGGGGCAAGCGTTACTCGGAATTATTGGGCGTAAAGCGTGCGTAGGCGGTTTTATAAGTTGAAAGTGAAAGCCTTTGGCTCAACCAAAGAATTGCTTACAAAACTGTAAAACTAGAGTATTAGAGAGGATAGAAGAATTCCTGATGTAGGGGTGAAATCCGTAGATATCAGGAGGAATATCGAAGGCGAAAGCATCTGTCTGGCTAAATACTGACGCTGTTGCACGAAAGCGTGGGGAGCA
>ASV_10: Domain - Bacteria; Phylum - Pseudomonadota; Class - Gammaproteobacteria; Order - Oceanospirillales; Family - Oleiphilaceae; Genus - Oleiphilus; Species - NA
ATTGCACAATGGGCGCAAGCCTGATGCAGCCATGCCGCGTGTGTGAAGAAGGCTCTAGGGTTGTAAAGCACTTTCAGTAGGGAGGAAGGCCTCGTAGTTAATACCTGCGAGGATTGACGTTACCTACAGAAGAAGCACCGGCTAACTCCGTGCCAGCAGCCGCGGTAATACGGAGGGTGCAAGCGTTAATCGGAATTACTGGGCGTAAAGCGCGCGTAGGCGGCTTACTAAGCCAGATGTGAAAGCCCCGGGCTCAACCTGGGAACTGCATTTGGAACTGGTTCGCTAGAGTACAGTAGAGGGTGGTGGAATTTCCAGTGTAGCGGTGAAATGCGTAGAGATTGGAAGGAACATCAGTGGCGAAGGCGGCCACCTGGACTGATACTGACGCTGAGGTGCGAAAGCGTGGGGAGCA
>ASV_100: Domain - Bacteria; Phylum - Pseudomonadota; Class - Alphaproteobacteria; Order - Rhodobacterales; Family - Roseobacteraceae; Genus - NA; Species - NA
CTTGGACAATGGGCGCAAGCCTGATCCAGCCATGCCGCGTGAGTGATGAAGGCCTTAGGGTCGTAAAGCTCTTTCGCCAGAGATGATAATGACAGTATCTGGTAAAGAAACCCCGGCTAACTCCGTGCCAGCAGCCGCGGTAATACGGAGGGGGTTAGCGTTGTTCGGAATTACTGGGCGTAAAGCGCACGTAGGCGGACCAAAAAGTTGGGGGTGAAATCCCGGGGCTCAACCCCGGAACTGCCTCCAAAACTGTTGGTCTAGAGTTCGAGAGAGGTGAGTGGAATTCCGAGTGTAGAGGTGAAATTCGTAGATATTCGGAGGAACACCAGTGGCGAAGGCGGCTCACTGGCTCGATACTGACGCTGAGGTGCGAAAGTGTGGGGAGCA
>ASV_1000: Domain - Bacteria; Phylum - Pseudomonadota; Class - Gammaproteobacteria; Order - Thiotrichales; Family - Francisellaceae; Genus - Francisella; Species - Francisella salina
ATTGGACAATGGGCGAAAGCCTGATCCAGCAATGCCATGTGTGTGAAGAAGGCTCTAGGGTTGTAAAGCACTTTAGTTGGGGAGGAAAGCTTATGAGTTAATAGCTCATAAGAAGGACGTTACCCAAAGAATAAGGACCGGCTAACTCCGTGCCAGCAGCCGCGGTAATACGGGGGGTCCGAGCGTTAATCGGAATTACTGGGCGTAAAGGGTCTGTAGGTGGTTTGTTAAGTCAGATGTGAAAGCCCAGGGCTCAACCTTGGAACTGCATTTGATACTGGCAAACTAGAGTATGGTAGAGGAATGGGGAATTTCTGGTGTAGCGGTGAAATGCGTAGAGATCAGAAGGAACACCAATGGCGAAGGCAACATTCTGGACCGATACTGACACTGAGGGACGAAAGCGTGGGGATCA
>ASV_1001: Domain - Bacteria; Phylum - Bacteroidota; Class - Flavobacteriia; Order - Flavobacteriales; Family - Flavobacteriaceae; Genus - NA; Species - NA
ATTGGTCAATGGGCGAGAGCCTGAACCAGCCATGCCGCGTGCAGGAAGACAGCCTTCTGGGTTGTAAACTGCTTTTGACAGGGAAGAAAACGCCCATGCGTGGGTAACTGACGGTACCTGTAGAATAAGCACCGGCTAACTCCGTGCCAGCAGCCGCGGTAATACGGAGGGTGCAAGCGTTATCCGGAATCATTGGGTTTAAAGGGTCCGTAGGCGGGTTTATAAGTCAGTGGTGAAATGCTGTGGCTCAACCATAGCACTGCCATTGATACTGTAGATCTTGAATCGTTGTGAAGTGGTTAGAATATGTAGTGTAGCGGTGAAATGCTTAGATATTACATAGAATACCGATTGCGAAGGCAGATCACTAACAACGTATTGACGCTGATGGACGAAAGCGTAGGTAGCG
>ASV_1002: Domain - Bacteria; Phylum - Bacteroidota; Class - Saprospiria; Order - Saprospirales; Family - Lewinellaceae; Genus - Lewinella; Species - NA
ATTGGACAATGGGCGAAAGCCTGATCCAGCCATCCCGCGTGAAGGATGAATGCCCTCTGGGTAGTAAACTTCTTTTATATACCAAGAATAGCTGGGATTTATCCTGGTATGACGGTAGTATATGAATAAGCACCGGCTAACTCCGTGCCAGCAGCCGCGGTAATACGGAGGGTGCAAGCGTTATCCGGAATTACTGGGTTTAAAGGGTGCGTAGGCGGTTTAATAAGTCAGAAGTGAAAAGTCCGAGCTTAACTGGGGCCTTGCTTTTGATACTGTTAGACTTGAATCAGGCTGAGGTTAGCGGAATGTGACATGTAGCGGTGAAATGCATAGATATGTCATAGAACACCAATTGCGAAGGCAGCTAACTAGACCTCGATTGACGCTGAGGCACGAAAGCGTGGGGAGCG
>ASV_1003: Domain - Bacteria; Phylum - Bacteroidota; Class - Flavobacteriia; Order - Flavobacteriales; Family - Flavobacteriaceae; Genus - NA; Species - NA
ATTGGACAATGGGGGCAACCCTGATCCAGCCATGCCGCGTGCAGGAAGACTGCCCTATGGGTTGTAAACTGCTTTTATACAGGAAGAAACACCTCTACGTGTAGAGACTTGACGGTACTGTAAGAATAAGGATCGGCTAACTCCGTGCCAGCAGCCGCGGTAATACGGAGGATCCAAGCGTTATCCGGAATCATTGGGTTTAAAGGGTCCGTAGGCGGGTTTATAAGTCAGTGGTGAAAGTTTGCAGCTTAACTGTAAAATTGCCATTGATACTGTAGATCTTGAATTAGTGTGAAGTGGTTAGAATGTGTAGTGTAGCGGTGAAATGCATAGATATTACACAGAATACCAATTGCGAAGGCAGATCACTAACACTATATTGACGCTGAGGGACGAAAGCGTGGGGAGCG
>ASV_1004: Domain - Bacteria; Phylum - Pseudomonadota; Class - Gammaproteobacteria; Order - Alteromonadales; Family - Colwelliaceae; Genus - Thalassotalea; Species - NA
ATTGCACAATGGGGGAAACCCTGATGCAGCCATGCCGCGTGTGTGAAGAAGGCTCTAGGGTCGTAAAGCACTTTCAGTAGGGAGGAAAGGGATGTAGTTAATACCTGCATTCTGTGACGTTACCTACAGAAGAAGCACCGGCTAACTCCGTGCCAGCAGCCGCGGTAATACGGAGGGTGCGAGCGTTAATCGGAATTACTGGGCGTAAAGCGTGCGTAGGCGGATAGTTAAGCGAGATGTGAAATCCCGGGGCTCAACCTCGGAACTGCATTTCGAACTGGCTGTCTAGAGTCTTGTAGAGGGTGGTGGAATTTCCAGTGTAGCGGTGAAATGCGTAGAGATTGGAAGGAACATCAGTGGCGAAGGCGGCCACCTGGACAAAGACTGACGCTGAGGCACGAAAGCGTGGGGAGCG
>ASV_1005: Domain - Bacteria; Phylum - Pseudomonadota; Class - Alphaproteobacteria; Order - Rhodobacterales; Family - NA; Genus - NA; Species - NA
CTTAGACAATGGGCGCAAGCCTGATCTAGCCATACCGCGTGAGTGATGAAGGCCCTAGGGTCGTAAAGCTCTTTCGCCAGGGATGATAATGACAGTACCTGGTAAAGAAGTCCCGGCTAACTCCGTGCCAGCAGCCGCGGTAATACGGAGGGGACTAGCGTTGTTCGGAATTACTGGGCGTAAAGCGCACGTAGGCGGACTGGAAAGTTGGGGGTGAAATCCCGGGGCTCAACCCCGGAACTGCCTCCAAAACTCCCAGTCTAGAGTTCGAGAGAGGTGAGTGGAATTCCGAGTGTAGAGGTGAAATTCGTAGATATTCGGAGGAACACCAGTGGCGAAGGCGGCTCACTGGCTCGATACTGACGCTGAGGTGCGAAAGTGTGGGGAGCA
>ASV_1006: Domain - Bacteria; Phylum - Pseudomonadota; Class - Alphaproteobacteria; Order - Parvularculales; Family - Parvularculaceae; Genus - Parvularcula; Species - NA
ATTGGGCAATGGGCGCAAGCCTGACCCAGCCATGCCGCGTGAGTGATGAAGGCCTTAGGGTTGTAAAACTCTTTCGCCGGTGAAGATAATGACGGTAACCGGTAAAGAAGCCCCGGCTAATTTCGTGCCAGCAGCCGCGGTAATACGAAAGGGGCTAGCGTTGTTCGGAATTACTGGGCGTAAAGCGCGCGTAGGCGGACTAACAAGTTGGGGGTGAAATCCCGGGGCTCAACCTCGGAACTGCCTCCAAAACTGTTAGTCTAGAGGATGTGAGAGGATAGTGGAATTCCGAGTGTAGAGGTGAAATTCGTAGATATTCGGAAGAACACCAGTGGCGAAGGCGACTGTCTGGCACATTTCTGACGCTGAGGTGCGAAAGCGTGGGGAGCA
>ASV_1007: Domain - Bacteria; Phylum - Pseudomonadota; Class - Gammaproteobacteria; Order - Alteromonadales; Family - Colwelliaceae; Genus - Thalassotalea; Species - Thalassotalea ponticola
ATTGCACAATGGGCGCAAGCCTGATGCAGCCATGCCGCGTGTGTGAAGAAGGCCTTCGGGTTGTAAAGCACTTTCAGCGAGGAGGAAGAGTTAGTAGTTAATACCTGCTAGCTTTGACGTTACTCGCAGAAGAAGCACCGGCTAACTCCGTGCCAGCAGCCGCGGTAATACGGAGGGTGCGAGCGTTAATCGGAATTACTGGGCGTAAAGCGTGCGTAGGCGGATAGTTAAGCGAGATGTGAAATCCCGGGGCTCAACCTCGGAACTGCATTTCGAACTGGCTGTCTAGAGTCTTGTAGAGGGTGGTGGAATTTCCAGTGTAGCGGTGAAATGCGTAGAGATTGGAAGGAACATCAGTGGCGAAGGCGGCCACCTGGACAAAGACTGACGCTGAGGCACGAAAGCGTGGGGAGCG
>ASV_1008: Domain - Bacteria; Phylum - Pseudomonadota; Class - Gammaproteobacteria; Order - Alteromonadales; Family - Colwelliaceae; Genus - Thalassotalea; Species - NA
ATTGCACAATGGGGGAAACCCTGATGCAGCCATGCCGCGTGTGTGAAGAAGGCCTTCGGGTTGTAAAGCACTTTCAGTGGGGAGGAAAGGGTGATGCTTAATACGTATCATCTGTGACGTTACCCACAGAAGAAGCACCGGCTAACTCCGTGCCAGCAGCCGCGGTAATACGGAGGGTGCGAGCGTTAATCGGAATTACTGGGCGTAAAGCGTGCGTAGGCGGATAGTTAAGCGAGATGTGAAATCCCGGGGCTCAACCTCGGAACTGCATTTCGAACTGGCTGTCTAGAGTCTTGTAGAGGGTGGTGGAATTTCCAGTGTAGCGGTGAAATGCGTAGAGATCAGAAGGAACACCAATGGCGAAGGCAACATTCTGGACCGATACTGACACTGAGAGACGAAAGCGTGGGGATCA
>ASV_1009: Domain - Bacteria; Phylum - Pseudomonadota; Class - Alphaproteobacteria; Order - Rickettsiales; Family - Rickettsiaceae; Genus - Rickettsia; Species - NA
ATTGGACAATAGGCGAAAGCCTGATCCAGCGACGTCACGTGAATGATGAAGGCCTTAGGGTTGTAAAATTCTTTTAGTGGAGAAGATAATGACGGTATCCACAGAAAAAGCCCCGGCTAACTCCGTGCCAGCAGCCGCGGTAAGACGGAGGGGGCTAGCGTTATTCGGAATTACTGGGCGTAAAGGGCGCGTAGGCGGATTAGTAAGTTGGGAGTGAAAGCCCGGGGCTTAACCTCGGAACTGCTTTCAAAACTGCTAGTCTTGAGTGAAGTAGGGGGTGATGGAATTCCTAGTGTAGAGGTGAAATTCTTAGATATTAGGAGGAACACCGGTGGCGAAGGCGGTCACCTGGACTTCAACTGACGCTGAGGCGCGAAAGCGTGGGGAGCA
>ASV_101: Domain - Bacteria; Phylum - Pseudomonadota; Class - Gammaproteobacteria; Order - Oceanospirillales; Family - Endozoicomonadaceae; Genus - Endozoicomonas; Species - NA
ATTGCACAATGGGCGCAAGCCTGATGCAGCCATGCCGCGTGTGTGAAGAAGGCCTTAGGGTTGTAAAGCACTTTCAGCGAGGAGGAAAGGAGATAAGTTAATACCTTGTCTCTGTGACGTTACTCGCAGAAGAAGCACCGGCTAACTCCGTGCCAGCAGCCGCGGTAATACGGAGGGTGCAAGCGTTAATCGGAATTACTGGGCGTAAAGCGTGCGTAGGCGGCTATTTAAGTTGGATGTGAAAGCCCCGGGCTCAACCTGGGAACTGCATCCAAAACTGGGTAGCTAGAGTGCGGAAGAGGAGTGTGGAATTTCCTGTGTAGCGGTGAAATGCGTAGATATAGGAAGGAACACCAGTGGCGAAGGCGACACTCTGGTCTGACACTGACGCTGAGGTACGAAAGCGTGGGGAGCA
>ASV_1010: Domain - Bacteria; Phylum - Pseudomonadota; Class - Alphaproteobacteria; Order - Rickettsiales; Family - Fokiniaceae; Genus - MD3-55; Species - NA
ATTGGACAATAGGCGAAAGCCTGATCCAGCGACGTCACGTGAATGATGAAGGCCTTAGGGTTGTAAAATTCTTTTAGTGGAGAAGATAATGACGGTATCCACAGAAAAAGTCCCGGCTAACTTCGTGCCAGCAGCCGCGGTAATACGAAGGGGGCAAGCGTTACTCGGAATTATTGGGCGTAAAGCGTGCGTAGGCGGTTTTATAAGTTGAAAGTGAAAGCCTTTGGCTCAACCAAAGAATTGCTTACAAAACTGTAAAACTAGAGTATTAGAGAGGATAGAAGAATTCCTGATGTAGGGGTGAAATCCGTAGATATCAGGAGGAATATCGAATGCTAAAGCATCTGTCTGGCTAAATACTGACGCTGTTGCACGAAAGCGTGGGGAGCA
>ASV_1011: Domain - Bacteria; Phylum - Pseudomonadota; Class - Alphaproteobacteria; Order - Rickettsiales; Family - Fokiniaceae; Genus - MD3-55; Species - NA
ATTGGACAATGGGCGCAAGCCTGATCCAGCCATGCCGCGTGAGTGATGAAGGCCCTAGGGTTGTAAAGCTCTTTCAACGGTGAAGATAATGACGGTAACCGTAGAAGAAGCCCCGGCTAACTTCGTGCCAGCAGCCGCGGTAATACGAAGGGGGCAAGCGTTACTCGGAATTATTGGGCGTAAAGCGTGCGTAGGCGGTTTTATAAGTTGAAAGTGAAAGCCTTTGGCTCAACCAAAGAATTGCTTACAAAACTGTAAAACTAGAGTATTAGAGAGGATAGAAGAATTCCTGATGTAGGGGTGAAATCCGTAGATATCAGGAGGAATATCGAAGGCGAAAGCATCTGTCTGGCTAAATACTGACGCTGTTGCACGAAAGCGTGGGGAGCA
>ASV_1012: Domain - Bacteria; Phylum - Pseudomonadota; Class - Alphaproteobacteria; Order - Rhodospirillales; Family - Kiloniellaceae; Genus - Kiloniella; Species - Kiloniella litopenaei
ATTGGACAATGGGCGAAAGCCTGATCCAGCCATGCCGCGTGAGTGAAGAAGGCCTTAGGGTTGTAAAACTCTTTCAACTGTGAGGATGATGACAGTAGCAGTAGAAGAAGCACCGGCTAACTTCGTGCCAGCAGCCGCGGTAATACGAAGGGTGCGAGCGTTGTTCGGAATTACTGGGCGTAAAGGGCGTGTAGGCGGATTGGCAAGATAGAGGTGAAAGGCCTGGGCTCAACCTGGGAACTGCCTTTATAACTTCCAGTCTAGAGATCGAGAGAGGATAGCGGAATTCCTAGTGTAGAGGTGAAATTCGTAGATATTAGGAAGAACACCAGTGGCGAAGGCGGCTATCTGGCTCGATACTGACGCTGAGGCGCGAAAGCGTGGGGAGCA
>ASV_1013: Domain - Bacteria; Phylum - Actinomycetota; Class - Actinomycetes; Order - Mycobacteriales; Family - Dietziaceae; Genus - Dietzia; Species - NA
ATTGCACAATGGGCGAAAGCCTGATGCAGCGACGCCGCGTGGGGGATGACGGTCTTCGGATTGTAAACCCCTTTCAGTAGGGACGAAGCGCAAGTGACGGTACCTGCAGAAGAAGCACCGGCTAACTACGTGCCAGCAGCCGCGGTAATACGTAGGGTGCGAGCGTTGTCCGGAATTACTGGGCGTAAAGAGCTCGTAGGCGGTTTGTCACGTCGTCTGTGAAATCCCTCGGCTTAACCGGGGGCGTGCAGGCGATACGGGCAGACTTGAGTACTACAGGGGAGACTGGAATTCCTGGTGTAGCGGTGAAATGCGCAGATATCAGGAGGAACACCGGTGGCGAAGGCGGGTCTCTGGGTAGTAACTGACGCTGAGGAGCGAAAGCATGGGTAGCG
>ASV_1014: Domain - Bacteria; Phylum - Pseudomonadota; Class - Alphaproteobacteria; Order - Hyphomicrobiales; Family - Phyllobacteriaceae; Genus - Phyllobacterium; Species - NA
ATTGGACAATGGGCGCAAGCCTGATCCAGCCATGCCGCGTGAGTGATGAAGGCCCTAGGGTTGTAAAGCTCTTTCACCGGTGAAGATAATGACGGTAACCGGAGAAGAAGCCCCGGCTAACTTCGTGCCAGCAGCCGCGGTAATACGAAGGGGGCTAGCGTTGTTCGGATTTACTGGGCGTAAAGCGCACGTAGGCGGACTATTAAGTCAGGGGTGAAATCCCGGGGCTCAACCCCGGAACTGCCTTTGATACTGGTAGTCTTGAGTTCGAGAGAGGTGAGTGGAATTCCGAGTGTAGAGGTGAAATTCGTAGATATTCGGAGGAACACCAGTGGCGAAGGCGGCTCACTGGCTCGATACTGACGCTGAGGTGCGAAAGCGTGGGGAGCA
>ASV_1015: Domain - Bacteria; Phylum - Pseudomonadota; Class - Gammaproteobacteria; Order - Alteromonadales; Family - Colwelliaceae; Genus - NA; Species - NA
ATTGCACAATGGGCGCAAGCCTGATGCAGCCATGCCGCGTGTATGAAGAAGGCCTTCGGGTTGTAAAGTACTTTCAGCAGTGAGGAAGGCGGAGTCGTTAATAGCGGCCTCGTTTGACGTTAGCTGCAGAAGAAGCACCGGCTAACTCCGTGCCAGCAGCCGCGGTAATACGGAGGGTGCGAGCGTTAATCGGAATTACTGGGCGTAAAGCGTGCGTAGGCGGATAGTTAAGCGAGATGTGAAATCCCGGGGCTCAACCTCGGAACTGCATTTCGAACTGGCTGTCTAGAGTCTTGTAGAGGGTGGTGGAATTTCCAGTGTAGCGGTGAAATGCGTAGAGATTGGAAGGAACATCAGTGGCGAAGGCGGCCACCTGGACAAAGACTGACGCTGAGGCACGAAAGCGTGGGGAGCG
>ASV_1016: Domain - Bacteria; Phylum - Bacteroidota; Class - Flavobacteriia; Order - Flavobacteriales; Family - Flavobacteriaceae; Genus - Dokdonia; Species - Dokdonia lutea
ATTGGACAATGGGGGCAACCCTGATCCAGCAATACCACGTGTGTGAAGAAGGCCTTAGGGTTGTAAAGCACTTTAGTTCGTGAGGAAGGCTATTAGGTTAAGAGCTAGATAGTTTGACGTTAGCGAAAGAATAAGCACCGGCTAACTCCGTGCCAGCAGCCGCGGTAATACGGAGGGTGCAAGCGTTATCCGGAATCATTGGGTTTAAAGGGTCCGTAGGCGGGTTTATAAGTCAGTGGTGAAATGCTGTGGCTCAACCATAGCACTGCCATTGATACTGTAGATCTTGAATCGTTGTGAAGTGGTTAGAATATGTAGTGTAGCGGTGAAATGCTTAGATATTACATAGAATACCGATTGCGAAGGCAGATCACTAACAACGTATTGACGCTGATGGACGAAAGCGTAGGTAGCG
>ASV_1017: Domain - Bacteria; Phylum - Actinomycetota; Class - Actinomycetes; Order - Mycobacteriales; Family - Mycobacteriaceae; Genus - Mycolicibacterium; Species - NA
ATTGCACAATGGGCGCAAGCCTGATGCAGCGACGCCGCGTGAGGGATGACGGCCTTCGGGTTGTAAACCTCTTTCAATAGGGACGAAGCGCAAGTGACGGTACCTATAGAAGAAGCACCGGCCAACTACGTGCCAGCAGCCGCGGTAATACGTAGGGTGCGAGCGTTGTCCGGAATTACTGGGCGTAAAGAGCTCGTAGGTGGTTTGTCGCGTTGTTCGTGAAAACTCACAGCTTAACTGTGGGCGTGCGGGCGATACGGGCAGACTAGAGTACTGCAGGGGAGACTGGAATTCCTGGTGTAGCGGTGGAATGCGCAGATATCAGGAGGAACACCGGTGGCGAAGGCGGGTCTCTGGGCAGTAACTGACGCTGAGGAGCGAAAGCGTGGGGAGCG
>ASV_1018: Domain - Bacteria; Phylum - Bacteroidota; Class - Flavobacteriia; Order - Flavobacteriales; Family - Vicingaceae; Genus - Vicingus; Species - NA
ATTGCGCAATGGACGAAAGTCTGACGCAGCCATGCCGCGTGCAGGAAGAATGCCCTACGGGTTGTAAACTGCTTTTTTACGGGAAGAAACCTTTCTACGTGTAGAAAGCTGACGGTACCGTACGAATAAGCACCGGCTAACTCCGTGCCAGCAGCCGCGGTAATACGGAGGGTGCAAGCGTTATCCGGATTTATTGGGTTTAAAGGGTGCGTAGGCGGAATGATCAGTCAGTGGTGAAATCCCATAGCTTAACTATGGAACTGCCATTGATACTGTCATTCTTGAGTATAGTTGAAGTGGATGGAATGTAACATGTAGCGGTGAAATGCATAGATATGTTACAGAACACCAATTGCGAAGGCAGTTCACTAAACTATTACTGACGCTGAGGCACGAAAGCGTGGGGAGCG
>ASV_1019: Domain - Bacteria; Phylum - Pseudomonadota; Class - Gammaproteobacteria; Order - Oceanospirillales; Family - NA; Genus - NA; Species - NA
ATTGCACAATGGGGGAAACCCTGATGCAGCCATGCCGCGTGTGTGAAGAAGGCCTTCGGGTTGTAAAGCACTTTCAGTGGGGAGGAAAGGGTGATGCTTAATACGTATCATCTGTGACGTTACCCACAGAAGAAGCACCGGCTAACTCCGTGCCAGCAGCCGCGGTAATACGGAGGGTGCGAGCGTTAATCGGAATTACTGGGCGTAAAGCGCGCGTAGGTTGCTTGTTAAGCGGAATGTGAAAGCCCCGGGCTCAACCTGGGAACTGCATTGCGAACTGGCAAGCTAGAGTACAGTAGAGGGTAGTGGAATTTCCTGTGTAGCGGTGAAATGCGTAGAGATGGGAAGGAACATCAGTGGCGAAGGCGACTGCCTGGACTGATACTGACACTGAGGTGCGAAAGCGTGGGGAGCA
>ASV_102: Domain - Bacteria; Phylum - Bacteroidota; Class - Flavobacteriia; Order - Flavobacteriales; Family - Flavobacteriaceae; Genus - Polaribacter; Species - NA
ATTGGGCAATGGAGGCAACTCTGACCCAGCCATGCCGCGTGCAGGAAGACTGCCCTATGGGTTGTAAACTGCTTTTATACAGGAAGAAACACTCCCACGTGTGGGAATTTGACGGTACTGTAAGAATAAGCACCGGCTAACTCCGTGCCAGCAGCCGCGGTAATACGGAGGGTGCAAGCGTTATCCGGAATCATTGGGTTTAAAGGGTCCGCAGGCGGTCAATTAAGTCAGAGGTGAAATCCCATCGCTTAACGATGGAACTGCCTTTGATACTGGTTGACTTGAGTTATACGGAAGTAGATAGAATGTGTAGTGTAGCGGTGAAATGCATAGAGATTACACAGAATACCGATTGCGAAGGCAGTCTACTACGTATATACTGACGCTCATGGACGAAAGCGTGGGGAGCG
>ASV_1020: Domain - Bacteria; Phylum - Pseudomonadota; Class - Gammaproteobacteria; Order - Alteromonadales; Family - Alteromonadaceae; Genus - Alteromonas; Species - NA
ATTGCACAATGGGCGCAAGCCTGATGCAGCCATGCCGCGTGTGTGAAGAAGGCCCTAGGGTTGTAAAGCACTTTCAGCAGTGAGGAAAGGTTAGTAGTTAATACCTGCTAGCTGTGACGTTAACTGCAGAAGAAGCACCGGCTAACTCCGTGCCAGCAGCCGCGGTAATACGGAGGGTGCGAGCGTTAATCGGAATTACTGGGCGTAAAGCGCACGCAGGCGGTTTGTTAAGCTAGATGTGAAAGCCCCGGGCTCAACCTGGGATGGTCATTTAGAACTGGCAGACTAGAGTCTTGGAGAGGGGAGTGGAATTCCAGGTGTAGCGGTGAAATGCGTAGATATCTGGAGGAACATCAGTGGCGAAGGCGACTCCCTGGCCAAAGACTGACGCTCATGTGCGAAAGTGTGGGTAGCG
>ASV_1021: Domain - Bacteria; Phylum - Pseudomonadota; Class - Gammaproteobacteria; Order - Alteromonadales; Family - Alteromonadaceae; Genus - Marisediminitalea; Species - Marisediminitalea aggregata
ATTGCACAATGGGGGAAACCCTGATGCAGCCATGCCGCGTGTGTGAAGAAGGCCTTCGGGTTGTAAAGCACTTTCAGTTGTGAGGAAAGGTTGGTAGTTAATACCTGCCAACTGTGACGTTAACAACAGAAGAAGCACCGGCTAACTCCGTGCCAGCAGCCGCGGTAATACGGAGGGTGCGAGCGTTAATCGGAATTACTGGGCGTAAAGCGCACGCAGGCGGCTTGTTAAGCTAGAGGTGAAAGCCCCGCGCTCAACGTGGGAACTGCCTTTAGAACTGGCAGGCTAGAGTCTTGGAGAGGGGAGTGGAATTCCAGGTGTAGCGGTGAAATGCGTAGATATCTGGAGGAACATCAGTGGCGAAGGCGGCTCCCTGGCCAAAGACTGACGCTCATGTGCGAAAGTGTGGGTAGCG
>ASV_1022: Domain - Bacteria; Phylum - Pseudomonadota; Class - Gammaproteobacteria; Order - Oceanospirillales; Family - Oleiphilaceae; Genus - Oleiphilus; Species - NA
ATTGCACAATGGGCGCAAGCCTGATGCAGCCATGCCGCGTGTGTGAAGAAGGCTCTAGGGTTGTAAAGCACTTTCAGTAGGGAGGAAGGCCTCGTAGTTAATACCTGCGAGGATTGACGTTACCTACAGAAGAAGCACCGGCTAACTCCGTGCCAGCAGCCGCGGTAATACGGAGGGTGCAAGCGTTAATCGGAATTACTGGGCGTAAAGCGCGCGTAGGCGGCTTACTAAGCCAGATGTGAAAGCCCCGGGCTCAACCTGGGAACTGCATTTGGAACTGGTTCGCTAGAGTACAGTAGAGGGTGGTGGAATTTCCAGTGTAGCGGTGAAATGCGTAGAGATCGGAAGGAACATCAATGGCGAAGGCAACAATCTGGGGTTGAACTGACACTGAGGGACGAAAGCGTGGGTAGCA
>ASV_1023: Domain - Bacteria; Phylum - Pseudomonadota; Class - Gammaproteobacteria; Order - Alteromonadales; Family - Colwelliaceae; Genus - Thalassotalea; Species - NA
ATTGCACAATGGGGGAAACCCTGATGCAGCCATGCCGCGTGTGTGAAGAAGGCCTTCGGGTTGTAAAGCACTTTCAGTGGGGAGGAAAGGGTGATGCTTAATACGTATCATCTGTGACGTTACCCACAGAAGAAGCACCGGCTAACTCCGTGCCAGCAGCCGCGGTAATACGGAGGGTGCGAGCGTTAATCGGAATTACTGGGCGTAAAGCGTGCGTAGGCGGATAGTTAAGCGAGATGTGAAATCCCGGGGCTCAACCTCGGAACTGCATTTCGAACTGGCTGTCTAGAGTCTTGTAGAGGGTGGTGGAATTTCCAGTGTAGCGGTGAAATGCGTAGAGATTGGAAGGAACATCAGTGGCGAAGGCAACAATCTGGGGTTGAACTGACACTGAGGGACGAAAGCGTGGGTAGCA
>ASV_1024: Domain - Bacteria; Phylum - Pseudomonadota; Class - Gammaproteobacteria; Order - Thiotrichales; Family - Piscirickettsiaceae; Genus - Methylophaga; Species - NA
ATTGGACAATGGGCGAAAGCCTGATCCAGCAATGCCGCGTGTGTGAAGAAGGCCTTCGGGTTGTAAAGCACTTTCAATAGGGAGGAAAAGTTGTGTCCTAATACGGCACAACCCTGACGTTACCTATAGAAGAAGCACCGGCTAACTCCGTGCCAGCAGCCGCGGTAATACGGAGGGTGCAAGCGTTAATCGGAATTACTGGGCGTAAAGCGCGCGTAGGCGGTTTGCTAAGTCAGATGTGAAATCCCCGGGCTTAACCTGGGAACTGCATTTGAGACTGGCAGGCTAGAATGTGGTAGAGGTGAGTGGAATTCCAGGTGTAGCGGTGAAATGCGTAGAGATCTGGAGGAACATCAGTGGCGAAGGCGACTCACTGGGCCATTATTGACGCTGAGGTGCGAAAGCGTGGGTAGCA
>ASV_1025: Domain - Bacteria; Phylum - Pseudomonadota; Class - Gammaproteobacteria; Order - Alteromonadales; Family - Alteromonadaceae; Genus - NA; Species - NA
ATTGCACAATGGGGGAAACCCTGATGCAGCCATGCCGCGTGTGTGAAGAAGGCCTTCGGGTTGTAAAGCACTTTCAGTGGGGAGGAAAGGGTGATGCTTAATACGTATCATCTGTGACGTTACCCACAGAAGAAGCACCGGCTAACTCCGTGCCAGCAGCCGCGGTAATACGGAGGGTGCGAGCGTTAATCGGAATTACTGGGCGTAAAGCGCACGCAGGCGGTTTGTTAAGCTAGATGTGAAAGCCCCGGGCTCAACCTGGGATGGTCATTTAGAACTGGCAAACTAGAGTCTTGGAGAGGGGAGTGGAATTCCAGGTGTAGCGGTGAAATGCGTAGAGATCTGGAGGAACATCAGTGGCGAAGGCGACTCCCTGGCCAAAGACTGACGCTCATGTGCGAAAGTGTGGGTAGCG
>ASV_1026: Domain - Bacteria; Phylum - Bacteroidota; Class - Flavobacteriia; Order - Flavobacteriales; Family - Flavobacteriaceae; Genus - Dokdonia; Species - NA
ATTGGGCAATGGGCGAAAGCCTGACCCAGCCATGCCGCGTGCAGGAAGACGGCCCTTTGGGTTGTAAACTGCTTTTATTAGGGAAGAAAGACTACTTTGCGAAGTATGATGACGGTACCTAAAGAATAAGCACCGGCTAACTCCGTGCCAGCAGCCGCGGTAATACGGAGGGTGCAAGCGTTATCCGGAATCATTGGGTTTAAAGGGTCCGTAGGCGGGTTTATAAGTCAGTGGTGAAATGCTGTGGCTCAACCATAGCACTGCCATTGATACTGTAGATCTTGAATCGTTGTGAAGTGGTTAGAATATGTAGTGTAGCGGTGAAATGCTTAGATATTACATAGAATACCGATTGCGAAGGCAGATCACTAACAACGTATTGACGCTGATGGACGAAAGCGTAGGTAGCG
>ASV_1027: Domain - Bacteria; Phylum - Pseudomonadota; Class - Gammaproteobacteria; Order - Oceanospirillales; Family - Oceanospirillaceae; Genus - Neptuniibacter; Species - NA
ATTGCACAATGGGGGAAACCCTGATGCAGCCATGCCGCGTGTGTGAAGAAGGCCCTAGGGTTGTAAAGCACTTTCAGCAGTGAGGAAAGGTGTGTGGTTAATACCCGCATACTGTGACGTTAACTGCAGAAGAAGCACCGGCTAACTCCGTGCCAGCAGCCGCGGTAATACGGAGGGTGCGAGCGTTAATCGGAATTACTGGGCGTAAAGCGCGCGTAGGTGGATTGGTCAGTCAGATGTGAAAGCCCAGGGCTCAACCTTGGAACTGCACCTGATACTGCCAGTCTAGAATACGGTAGAGGGTAGTGGAATTTCCTGTGTAGCGGTGAAATGCGTAGATATAGGAAGGAACACCAGTGGCGAAGGCGACTACCTGGACCGATATTGACACTGAGGTGCGAAAGCGTGGGGAGCA
>ASV_1028: Domain - Bacteria; Phylum - Pseudomonadota; Class - Gammaproteobacteria; Order - Oceanospirillales; Family - Oceanospirillaceae; Genus - Amphritea; Species - Amphritea japonica
ATTGCACAATGGGCGCAAGCCTGATGCAGCCATGCCGCGTGTGTGAAGAAGGCCTTAGGGTTGTAAAGCACTTTCAGCAGTGAGGAAAGGTTAGTAGTTAATACCTGCTAGCTGTGACGTTAACTGCAGAAGAAGGACCGGCTAACTCCGTGCCAGCAGCCGCGGTAATACGGAGGGTCCGAGCGTTAATCGGAATTACTGGGCGTAAAGCGCGCGTAGGCGGTTTGTTAAGTCAGATGTGAAAGCCCAGGGCTCAACCTTGGAACTGCACCTGATACTGGCAAACTAGAGTACAGAAGAGGGTGGTGGAATTTCCTGTGTAGCGGTGAAATGCGTAGATATAGGAAGGAACACCAGTGGCGAAGGCGACCACCTGGTCTGATACTGACGCTGAGGTGCGAAAGCGTGGGGAGCA
>ASV_1029: Domain - Bacteria; Phylum - Pseudomonadota; Class - Alphaproteobacteria; Order - Rhodospirillales; Family - Terasakiellaceae; Genus - Terasakiella; Species - Terasakiella salincola
ATTGCGCAATGGAGGCAACTCTGACGCAGCCATGCCGCGTGTGTGATGAAGGCCCTAGGGTTGTAAAGCACTTTCAGATGCGATGATGATGACGGTAGCATCAAAAGAAGATCCGGCTAACTTCGTGCCAGCAGCCGCGGTAATACGAAGGGATCTAGCGTTGTTCGGATTTACTGGGCGTAAAGAGCATGTAGGCGGATTGGTTAGTTGGGGGTGAAAGCCCGGAGCTCAACTCCGGAACTGCCTTCAATACTGCCAATCTAGAGTCCGTGAGGGGGTGGTGGAATTCCGAGTGTAGAGGTGAAATTCGTAGATATTCGGAGGAACACCAGTGGCGAAGGCGACCACCTGGTACAGTATTGACGCTGAGATGCGAAAGCGTGGGGAGCA
>ASV_103: Domain - Bacteria; Phylum - Campylobacterota; Class - Epsilonproteobacteria; Order - Campylobacterales; Family - Sulfurovaceae; Genus - Sulfurovum; Species - Sulfurovum aggregans
ATTGCACAATGGAGGAAACTCTGATGCAGCAACGCCGCGTGGAGGAAGAGGCATTTCGGTGTGTAAACTCCTTTTATATAGGAAGAAGATGACGGTACTATATGAATAAGCACCGGCTAACTCCGTGCCAGCAGCCGCGGTAATACGGAGGGTGCAAGCGTTACTCGGAATCACTGGGCGTAAAGCGCACGCAGGCGGTTTAATAAGTTGGAAGTGAAATTCTACAGCTCAACTGTAGGACTGCTTCCAAAACTGTTAGACTAGAGTCTGGGAGGGGAAGATGGAATTAGTAGTGTAGGGGTAAAATCCGTAGAGATTACTAGGAATACCGAAAGCGAAGGCGATCTTCTGGAACAGTACTGACGCTGAGGTGCGAAAGCGTGGGGAGCA
>ASV_1030: Domain - Bacteria; Phylum - Pseudomonadota; Class - Gammaproteobacteria; Order - Alteromonadales; Family - Alteromonadaceae; Genus - Alteromonas; Species - NA
ATTGCACAATGGGGGAAACCCTGATGCAGCCATGCCGCGTGTGTGAAGAAGGCCTTCGGGTTGTAAAGCACTTTCAGTCGTGAGGAAAGGGGTGTAGCTAATATCTGCATCCTGTGACGTTAGCGACAGAAGAAGCACCGGCTAACTCCGTGCCAGCAGCCGCGGTAATACGGAGGGTGCGAGCGTTAATCGGAATTACTGGGCGTAAAGCGCACGCAGGCGGTTTGTTAAGCTAGATGTGAAAGCCCCGGGCTCAACCTGGGATGGTCATTTAGAACTGGCAGACTAGAGTCTTGGAGAGGGGAGTGGAATTCCAGGTGTAGCGGTGAAATGCGTAGATATCTGGAGGAACATCAGTGGCGAAGGCGACTCCCTGGCCAAAGACTGACGCTCATGTGCGAAAGTGTGGGTAGCG
>ASV_1031: Domain - Bacteria; Phylum - Pseudomonadota; Class - Gammaproteobacteria; Order - Oceanospirillales; Family - Oceanospirillaceae; Genus - Oleispira; Species - Oleispira lenta
ATTGCACAATGGGCGCAAGCCTGATGCAGCCATGCCGCGTGTGTGAAGAAGGCTTTCGGGTTGTAAAGCACTTTCAGCAGCGAGGAAAGGTTATGTATTAATACTGCATAGCTGTGACGTTAACTGCAGAAGAAGCACCGGCTAATTTAGTGCCAGCAGCCGCGGTAATACTAAAGGTGCAAGCGTTAATCGGAATTACTGGGCGTAAAGCGCGCGTAGGTGGTTTGTCAAGTTGGATGTGAAAGCCCAGGGCTCAACCTTGGAACTGCATCCAAAACTGGCTCACTAGAGTACGAGAGAGGTTAGTGGAATTTCCTGTGTAGCGGTGAAATGCGTAGAGATGGGAAGGAACACCAGTGGCGAAGGCGACTGACTGGCTCGATACTGACACTGAGGTGCGAAAGCGTGGGGAGCA
>ASV_1032: Domain - Bacteria; Phylum - Bacteroidota; Class - Flavobacteriia; Order - Flavobacteriales; Family - Flavobacteriaceae; Genus - Allomuricauda; Species - NA
ATTGGACAATGGTCGGGAGCCTGATCCAGCCATGCCGCGTGCAGGATGACTGCCCTATGGGTTGTAAACTGCTTTTACATGGGAAGAAACCTATCTACGTGTAGATAGCTGACGGTACCATGAGAATAAGGACCGGCTAACTCCGTGCCAGCAGCCGCGGTAATACGGAGGGTCCGAGCGTTATCCGGAATCATTGGGTTTAAAGGGTCCGTAGGCGGGCCGTTAAGTCAGGGGTGAAAGTCTGCGGCTCAACCGTAGAACTGCCTTTGATACTGGCGGTCTTGAGTCGTTGTGGAGTTGCCGGAACATGTGGTGTAGCGGTGAAATGCATAGATATCACATAGAACACCGATCGCGAAGGCAGGTAACTAACAACGTACTGACGCTGATGGACGAAAGCGTGGGTAGCG
>ASV_1033: Domain - Bacteria; Phylum - Bacteroidota; Class - Flavobacteriia; Order - Flavobacteriales; Family - Flavobacteriaceae; Genus - NA; Species - NA
ATTGGGCAATGGAGGCAACTCTGACCCAGCCATGCCGCGTGCAGGAAGACTGCCCTATGGGTTGTAAACTGCTTTTATACAGGAAGAAACAGTTCTACGTGTAGAACCTTGACGGTACTGTAAGAATAAGGACCGGCTAACTCCGTGCCAGCAGCCGCGGTAATACGGAGGGTCCAAGCGTTATCCGGAATCATTGGGTTTAAAGGGTCCGCAGGCGGTCAATTAAGTCAGAGGTGAAATCCCATCGCTTAACGATGGAACTGCCTTTGATACTGGTTGACTTGAGTTATATGGAAGTAGATAGAATATGTAGTGTAGCGGTGAAATGCATAGATATTACATAGAATACCGATTGCGAAGGCAGTCTACTACGTATATACTGACGCTCATGGACGAAAGCGTGGGGAGCG
>ASV_1034: Domain - Bacteria; Phylum - Pseudomonadota; Class - Alphaproteobacteria; Order - Rhodobacterales; Family - Roseobacteraceae; Genus - NA; Species - NA
CTTGGACAATGGGGGCAACCCTGATCCAGCCATGCCGCGTGAGTGATGAAGGCCTTAGGGTCGTAAAGCTCTTCCGCCTGTGAAGATAATGACGGTAGCAGGTAAAGAAACCCCGGCTAACTCCGTGCCAGCAGCCGCGGTAATACGGAGGGGGTTAGCGTTGTTCGGAATTACTGGGCGTAAAGCGCGCGTAGGCGGATTAGTAAGTTAGAGGTGAAATCCCGGGGCTCAACCCCGGAACTGCCTTTAATACTGCTAGTCTTGAGTTCGAGAGAGGTGAGTGGAATTCCGAGTGTAGAGGTGAAATTCGTAGATATTCGGAGGAACACCAGTGGCGAAGGCGGCTCACTGGCTCGATACTGACGCTGAGGTGCGAAAGTGTGGGGAGCA
>ASV_1035: Domain - Bacteria; Phylum - Pseudomonadota; Class - Gammaproteobacteria; Order - Alteromonadales; Family - Alteromonadaceae; Genus - Alteromonas; Species - NA
ATTGCACAATGGGGGAAACCCTGATGCAGCCATGCCGCGTGTGTGAAGAAGGCCTTCGGGTTGTAAAGCACTTTCAGTTGTGAGGAAAGGTTGGTAGTTAATACCTGCCAGCTGTGACGTTAACAACAGAAGAAGCACCGGCTAACTCCGTGCCAGCAGCCGCGGTAATACGGAGGGGGTTAGCGTTGTTCGGAATTACTGGGCGTAAAGCGCACGCAGGCGGTTTGTTAAGCTAGATGTGAAAGCCCCGGGCTCAACCTGGGATGGTCATTTAGAACTGGCAGACTAGAGTCTTGGAGAGGGGAGTGGAATTCCAGGTGTAGCGGTGAAATGCGTAGATATCTGGAGGAACATCAGTGGCGAAGGCGACTCCCTGGCCAAAGACTGACGCTCATGTGCGAAAGTGTGGGTAGCG
>ASV_1036: Domain - Bacteria; Phylum - Pseudomonadota; Class - Gammaproteobacteria; Order - Alteromonadales; Family - Pseudoalteromonadaceae; Genus - Algicola; Species - NA
ATTGCACAATGGGGGAAACCCTGATGCAGCCATGCCGCGTGTGTGAAGAAGGCCTTAGGGTTGTAAAGCACTTTCAGCGAGGAGGAAAGGGTGTACGTTAACAGCGTGCACCTGTGACGTTACTCGCAGAAGAAGCACCGGCTAACTCCGTGCCAGCAGCCGCGGTAATACGGAGGGTGCAAGCGTTAATCGGAATTACTGGGCGTAAAGGGCACGCAGGCGGCCTGTTAAGCGAGATGTGAAAGCCCCGGGCTTAACCTGGGAATTGCATTTCGAACTGGCAGGCTAGAGTACGAGAGAGGGGGGTAGAATTCCAGGTGTAGCGGTGAAATGCGTAGATATCTGGAGGAATACCGGTGGCGAAGGCGGCCCCCTGGCTCGATACTGACGCTCATGTGCGAAAGCGTGGGGAGCA
>ASV_1037: Domain - Bacteria; Phylum - Pseudomonadota; Class - Alphaproteobacteria; Order - Rhodobacterales; Family - NA; Genus - NA; Species - NA
CTTGGACAATGGGCGCAAGCCTGATCCAGCCATGCCGCGTGAGTGATGAAGGCCTTAGGGTCGTAAAGCTCTTTCGCCAGAGATGATAATGACAGTATCTGGTAAAGAAACCCCGGCTAACTCCGTGCCAGCAGCCGCGGTAATACGGAGGGGGTTAGCGTTGTTCGGAATTACTGGGCGTAAAGCGCGCGTAGGCGGATTGGAAAGTTAGAGGTGAAATCCCGGGGCTCAACCCCGGAACTGCCTTTAAAACTCCCAGTCTAGAGTTCGAGAGAGGTGAGTGGAATTCCGAGTGTAGAGGTGAAATTCGTAGATATTCGGAGGAACACCAGTGGCGAAGGCGGCTCACTGGCTCGATACTGACGCTGAGGTGCGAAAGTGTGGGGAGCA
>ASV_1038: Domain - Bacteria; Phylum - Pseudomonadota; Class - Alphaproteobacteria; Order - Rhodospirillales; Family - Kiloniellaceae; Genus - Kiloniella; Species - Kiloniella litopenaei
ATTGGACAATGGGCGCAAGCCTGATCCAGCCATGCCGCGTGAGTGAAGAAGGCCTTAGGGTTGTAAAACTCTTTCAACTGTGAGGATGATGACAGTAGCAGTAGAAGAAGCACCGGCTAACTTCGTGCCAGCAGCCGCGGTAATACGAAGGGTGCGAGCGTTGTTCGGAATTACTGGGCGTAAAGGGCGTGTAGGCGGATTGGCAAGATAGAGGTGAAAGGCCTGGGCTCAACCTGGGAACTGCCTTTATAACTTCCAGTCTAGAGATCGAGAGAGGATAGCGGAATTCCTAGTGTAGAGGTGAAATTCGTAGATATTAGGAAGAACACCAGTGGCGAAGGCGGCTATCTGGCTCGATACTGACGCTGAGGCGCGAAAGCGTGGGGAGCA
>ASV_1039: Domain - Bacteria; Phylum - Campylobacterota; Class - Epsilonproteobacteria; Order - Campylobacterales; Family - Arcobacteraceae; Genus - Malaciobacter; Species - Malaciobacter pacificus
ATTGCACAATGGGGGAAACCCTGATGCAGCAACGCCGCGTGGAGGATGACACATTTCGGTGCGTAAACTCCTTTTATATAGGAAGATAATGACGGTACTATATGAATAAGCGCCGGCTAACTCCGTGCCAGCAGCCGCGGTAATACGGAGGGCGCAAGCGTTACTCGGAATCACTGGGCGTAAAGAGCGTGTAGGCGGGTTAATAAGTTGGATGTGAAATCCTATGGCTCAACCATAGAACTGCATCCAAAACTGTTAACCTAGAGTATGGGAGAGGTAGATGGAATTTCTGGTGTAGGGGTAAAATCCGTAGAGATCAGAAGGAATACCGATTGCGAAGGCGATCTACTGGAACATTACTGACGCTGAGACGCGAAAGCGTGGGGAGCA
>ASV_104: Domain - Bacteria; Phylum - Pseudomonadota; Class - Gammaproteobacteria; Order - Alteromonadales; Family - Alteromonadaceae; Genus - Alteromonas; Species - NA
ATTGCACAATGGGGGAAACCCTGATGCAGCCATGCCGCGTGTGTGAAGAAGGCCTTCGGGTTGTAAAGCACTTTCAGTTGTGAGGAAAAGTTGGTAGTTAATACCTGCCAGCCGTGACGTTAACAACAGAAGAAGCACCGGCTAACTCCGTGCCAGCAGCCGCGGTAATACGGAGGGTGCGAGCGTTAATCGGAATTACTGGGCGTAAAGCGCACGCAGGCGGTTTGTTAAGCTAGATGTGAAAGCCCCGGGCTCAACCTGGGATGGTCATTTAGAACTGGCAGGCTAGAGTCTTGGAGAGGGGAGTGGAATTCCAGGTGTAGCGGTGAAATGCGTAGATATCTGGAGGAACATCAGTGGCGAAGGCGACTCCCTGGCCAAAGACTGACGCTCATGTGCGAAAGTGTGGGTAGCG
>ASV_1040: Domain - Bacteria; Phylum - Pseudomonadota; Class - Alphaproteobacteria; Order - Rhodobacterales; Family - Roseobacteraceae; Genus - NA; Species - NA
CTTGGACAATGGGGGCAACCCTGATCCAGCCATGCCGCGTGAGTGATGAAGGCCTTAGGGTCGTAAAGCTCTTTCGCCTGTGAAGATAATGACGGTAGCAGGTAAAGAAACCCCGGCTAACTCCGTGCCAGCAGCCGCGGTAATACGGAGGGGGTTAGCGTTGTTCGGAATTACTGGGCGTAAAGCGCACGTAGGCGGATCAGAAAGTATGAGGTGAAATCCCAGGGCTCAACCCTGGAACTGCCTTGTAAACTCCTGGTCTTGAGTTCGAGAGAGGTGAGTGGAATTCCGAGTGTAGAGGTGAAATTCGTAGATATTCGGAGGAACACCAGTGGCGAAGGCGGCTCACTGGCTCGATACTGACGCTGAGGTGCGAAAGTGTGGGGAGCA
>ASV_1041: Domain - Bacteria; Phylum - Verrucomicrobiota; Class - Opitutia; Order - Puniceicoccales; Family - Coraliomargaritaceae; Genus - Coraliomargarita; Species - Coraliomargarita akajimensis
CATTCACAATGGGCGAAAGCCTGATGGTGCAACGCCGCGTGGGGGATGACGGCCTTTGGGTTGTAAACCCCTGTCACCAGGGAACAAAAACCAGGTTCATAGCCTGGCTTGAGTTAACCTGGAGAGGAAGCAGTGGCTAACTCCGTGCCAGCAGCCGCGGTAATACGGAGACTGCGAGCGTTACTCGGATTCACTGGGCGTAAAGGGTGCGCAGGCGGCTAAGTATGTCAGGTGTGAAATACCGGAGCTTAACTCCGGAACTGCGCCTGAAACTGCTTAGCTAGAGTCTCAGAGAGGTAAGCGGAATTCCTGGTGTAGCGGTGAAATGCGTAGATATCAGGAGGAACACCAAAGGCGAAGGCAGCTTACTGGATGAGTACTGACGCTCAGGCACGAAAGCGTGGGGAGCG
>ASV_1042: Domain - Bacteria; Phylum - Bacillota; Class - Bacilli; Order - Bacillales; Family - Bacillaceae; Genus - NA; Species - NA
CTTCCGCAATGGACGAAAGTCTGACGGAGCAACGCCGCGTGAGTGATGAAGGTCTTCGGATCGTAAAACTCTGTTGTTAGGGAAGAACAAGGATCGGTCGAATAAACCGGTCCCTTGACGGTACCTAACCAGAAAGCCCCGGCTAACTACGTGCCAGCAGCCGCGGTAATACGTAGGGGGCAAGCGTTGTCCGGAATTATTGGGCGTAAAGCGCGCGCAGGCGGTCTTTAAAGTCTGATGTGAAATCTTGTGGCTCAACCACAAGCGGCCATTGGAAACTGAAAGACTTGAGTGCAGAAGAGGAGAGTGGAATTCCACGTGTAGCGGTGAAATGCGTAGATATGTGGAGGAACACCAGTGGCGAAGGCGACTCTCTGGTCTGTAACTGACGCTGAGGTGCGAAAGCGTGGGTAGCA
>ASV_1043: Domain - Bacteria; Phylum - Pseudomonadota; Class - Alphaproteobacteria; Order - Rickettsiales; Family - Fokiniaceae; Genus - MD3-55; Species - NA
ATTGCACAATGGGCGCAAGCCTGATGCAGCCATGCCGCGTGTGTGAAGAAGGCTTTCGGGTTGTAAAGCACTTTCAGCAGCGAGGAAAGGTTAGTAGTTAATACCTGCTAGCTGTGACGTTAACTGCAGAAGAAGCACCGGCTAACTTCGTGCCAGCAGCCGCGGTAATACGAAGGGGGCAAGCGTTACTCGGAATTATTGGGCGTAAAGCGTGCGTAGGCGGTTTTATAAGTTGAAAGTGAAAGCCTTTGGCTCAACCAAAGAATTGCTTACAAAACTGTAAAACTAGAGTATTAGAGAGGATAGAAGAATTCCTGATGTAGGGGTGAAATCCGTAGATATCAGGAGGAATATCGAAGGCGAAAGCATCTGTCTGGCTAAATACTGACGCTGTTGCACGAAAGCGTGGGGAGCA
>ASV_1044: Domain - Bacteria; Phylum - Pseudomonadota; Class - Gammaproteobacteria; Order - Vibrionales; Family - Vibrionaceae; Genus - Vibrio; Species - NA
ATTGCACAATGGGCGCAAGCCTGATGCAGCCATGCCGCGTGTGTGAAGAAGGCCTTCGGGTTGTAAAGCACTTTCAGTCGTGAGGAAGGTGGTGTAGTTAATAGCTGCATTATTTGACGTTAGCGACAGAAGAAGCACCGGCTAACTCCGTGCCAGCAGCCGCGGTAATACGGAGGGTGCGAGCGTTAATCGGAATTACTGGGCGTAAAGCGCATGCAGGTGGTTTGTTAAGTCAGATGTGAAAGCCCGGGGCTCAACCTCGGAATTGCATTTGAAACTGGCAGACTAGAGTACTGTAGAGGGGGGTAGAATTTCAGGTGTAGCGGTGAAATGCGTAGAGATCTGAAGGAATACCGGTGGCGAAGGCGGCCCCCTGGACAGATACTGACACTCAGATGCGAAAGCGTGGGGAGCA
>ASV_1045: Domain - Bacteria; Phylum - Bacteroidota; Class - Cytophagia; Order - Cytophagales; Family - Reichenbachiellaceae; Genus - Reichenbachiella; Species - Reichenbachiella faecimaris
ATTGGTCAATGGAGGAGACTCTGAACCAGCCATGCCGCGTGCAGGAAGACGGCCTTCTGGGTTGTAAACTGCTTTTGACAGGGAAGAAAACGGCTATGCGTAGCTAACTGACGGTACCTGTAGAATAAGCACCGGCTAACTCCGTGCCAGCAGCCGCGGTAATACGGAGGGTGCAAGCGTTGTCCGGATTTATTGGGTTTAAAGGGTACGTAGGTGGCCCATTAAGTCAGTGGTGAAATGCTGCAGCTTAACTGTAGCACTGCCATTGATACTGGTGGGCTTGAGTGTCGTTGAGGCAGGCGGAATTTATGGTGTAGCGGTGAAATGCATAGATACCATAAAGAACACCGATAGCGAAGGCAGCTTGCTAAGCGACAACTGACACTAATGTACGAAAGCGTGGGTAGCG
>ASV_1046: Domain - Bacteria; Phylum - Campylobacterota; Class - Epsilonproteobacteria; Order - Campylobacterales; Family - Sulfurimonadaceae; Genus - Sulfurimonas; Species - NA
ATTGCACAATGGGGGAAACCCTGATGCAGCAACGCCGCGTGGAGGATGACGCATTTCGGTGTGTAAACTCCTTTTATATGTCAAGAAAATGACGGTAGCATATGAATAAGCACCGGCTAACTCCGTGCCAGCAGCCGCGGTAATACGGAGGGTGCAAGCGTTATTCGGAATCACTGGGCGTAAAGGACGCGTAGGCGGGTTATCAAGTCAGGTGTGAAATCCTACAGCTTAACTGTAGAACTGCACTTGAAACTGTTAACCTAGAGTATGGAAGGGGCAGATGGAATTAGTGGTGTAGGGGTAAAATCCGTAGATATCACTAGGAATACCGAAAGCGAAGGCGATCTGCTGGGACATAACTGACGCTAAGGCGTGAAAGCGTGGGGAGCA
>ASV_1047: Domain - Bacteria; Phylum - Pseudomonadota; Class - Gammaproteobacteria; Order - Cellvibrionales; Family - Cellvibrionaceae; Genus - Pseudoteredinibacter; Species - Pseudoteredinibacter isoporae
ATTGCACAATGGGGGAAACCCTGATGCAGCCATGCCGCGTGTGTGAAGAAGGCTCTAGGGTCGTAAAGCACTTTCAGTAGGGAGGAAAGGAATGTAGTTAATACCTGCGTTCTGTGACGTTACCTACAGAAGAAGCACCGGCTAACTCCGTGCCAGCAGCCGCGGTAATACGGAGGGTGCAAGCGTTAATCGGAATTACTGGGCGTAAAGCGCGCGTAGGCGGTTTGTTAAGCTAGTTGTGAAAGCCCAGGGCTCAACCTTGGAACTGCAATTAGAACTGGCAAGCTAGAGTGCAGCAGAGGATAGTGGAATTTCTAGTGTAGCGGTGAAATGCGTAGATATTAGAAGGAACACCAGTGGCGAAGGCGACTGTCTGGGCTGACACTGACGCTGAGGTGCGAAAGCGTGGGGAGCA
>ASV_1048: Domain - Bacteria; Phylum - Pseudomonadota; Class - Gammaproteobacteria; Order - Alteromonadales; Family - Pseudoalteromonadaceae; Genus - Pseudoalteromonas; Species - NA
ATTGCACAATGGGCGCAAGCCTGATGCAGCCATGCCGCGTGTGTGAAGAAGGCCTTCGGGTTGTAAAGCACTTTCAGTAAGGAGGAAAGGTTGGATATTAATACTATTCAGCTGTGACGTTACTTACAGAAGAAGCACCGGCTAACTCCGTGCCAGCAGCCGCGGTAATACGGAGGGTGCGAGCGTTAATCGGAATTACTGGGCGTAAAGCGTACGCAGGCGGTTTGTTAAGCGAGATGTGAAAGCCCCGGGCTTAACCTGGGAACTGCATTTCGAACTGGCAGACTAGAGTGTGATAGAGGGTGGTAGAATTTCAGGTGTAGCGGTGAAATGCGTAGAGATCTGAAGGAATACCGATGGCGAAGGCAGCCACCTGGGTCAACACTGACGCTCATGTACGAAAGCGTGGGGAGCA
>ASV_1049: Domain - Bacteria; Phylum - Pseudomonadota; Class - Gammaproteobacteria; Order - Enterobacterales; Family - Yersiniaceae; Genus - Serratia; Species - NA
ATTGCACAATGGGCGCAAGCCTGATGCAGCCATGCCGCGTGTGTGAAGAAGGCCTTCGGGTTGTAAAGCACTTTCAGCGAGGAGGAAGGGTTCAGTGTTAATAGCACTGTTCATTGACGTTACTCGCAGAAGAAGCACCGGCTAACTCCGTGCCAGCAGCCGCGGTAATACGGAGGGTGCAAGCGTTAATCGGAATTACTGGGCGTAAAGCGCACGCAGGCGGTTTGTTAAGTCAGATGTGAAATCCCCGCGCTTAACGTGGGAACTGCATTTGAAACTGGCAAGCTAGAGTCTTGTAGAGGGGGGTAGAATTCCAGGTGTAGCGGTGAAATGCGTAGAGATCTGGAGGAATACCGGTGGCGAAGGCGGCCCCCTGGACAAAGACTGACGCTCAGGTGCGAAAGCGTGGGGAGCA
>ASV_105: Domain - Bacteria; Phylum - Verrucomicrobiota; Class - Verrucomicrobiia; Order - Verrucomicrobiales; Family - Rubritaleaceae; Genus - Rubritalea; Species - NA
CATTCACAATGGGGGCAACCCTGATGGTGCAACGCCGCGTGGAGGATGAAGGCCCTAGGGTCGTAAACTCCTGTCATATGAGAGTAAGGCATATTAGTTAATAGCTAGTATGTTTGATAGTATCATAAGAGGAAGGGACGGCTAACTTCGTGCCAGCAGCCGCGGTAATACGAAGGTCCCGAGCGTTATTCGGAATCACTGGGCGTAAAGGGAGCGTAGGCTGCGCGGTAAGTCAGATGTGAAATCTCAGGGCTCAACCCTGAAACTGCATCCGATACTGCCGTGCTAGAGTAATGGAGGGGTAACTGGAATTCTCAGTGTAGCAGTGAAATGCGTAGATATTGAGAGGAAGACCAACGGCGAAGGCAGGTTACTGGACATTTACTGACGCTGAGGCTCGAAGGCTAGGGTAGCG
>ASV_1050: Domain - Bacteria; Phylum - Pseudomonadota; Class - Alphaproteobacteria; Order - Rhodobacterales; Family - NA; Genus - NA; Species - NA
CTTGGACAATGGGGGCAACCCTGATCCAGCCATGCCGCGTGAGTGATGAAGGCCTTAGGGTCGTAAAGCTCTTTCGCCTGTGAAGATAATGACGGTAGCAGGTAAAGAAACCCCGGCTAACTCCGTGCCAGCAGCCGCGGTAATACGGAGGGGGTTAGCGTTGTTCGGAATTACTGGGCGTAAAGCGCGCGTAGGCGGATTGGAAAGTTGGGGGTGAAATCCCGGGGCTCAACCCCGGAACGGCCTCCAAAACTATCAATCTAGAGTTCGAGAGAGGTGAGTGGAATTCCGAGTGTAGAGGTGAAATTCGTAGATATTCGGAGGAACACCAGTGGCGAAGGCGGCTCACTGGCTCGATACTGACGCTGAGGTGCGAAAGTGTGGGGAGCA
>ASV_1051: Domain - Bacteria; Phylum - Pseudomonadota; Class - Alphaproteobacteria; Order - Rhodobacterales; Family - NA; Genus - NA; Species - NA
ATTGGACAATGGGGGCAACCCTGATCCAGCCATGCCGCGTGAGTGAAGAAGGCCTTAGGGTTGTAAAGCTCTTTCGCTAGGGAAGATAATGACGGTACCTAGTAAAGAAGTCCCGGCTAACTCCGTGCCAGCAGCCGCGGTAATACGGAGGGGGTTAGCGTTGTTCGGAATTACTGGGCGTAAAGCGCGCGTAGGCGGATTAGTAAGTTAGAGGTGAAATCCCGGGGCTCAACCCCGGAACTGCCTTTAATACTGCTAGTCTTGAGTTCGAGAGAGGTGAGTGGAATTCCGAGTGTAGAGGTGAAATTCGTAGATATTCGGAGGAACACCAGTGGCGAAGGCGGCTCACTGGCTCGATACTGACGCTGAGGTGCGAAAGTGTGGGGAGCA
>ASV_1052: Domain - Bacteria; Phylum - Pseudomonadota; Class - Gammaproteobacteria; Order - Thiotrichales; Family - Piscirickettsiaceae; Genus - Candidatus Endoecteinascidia; Species - NA
ATTGGACAATGGGGGCAACCCTGATCCAGCAATGCCACGTGTGTGAAGAAGGCCTGAGGGTTGTAAAGCACTTTAGTCAGGGAGGAAGGCCCTGTGGTTAATAGCCATGGGGATTGACGTTACCTGAAGAATAAGCACCGGCTAACTCTGTGCCAGCAGCCGCGGTAATACAGAGGGTGCGAGCGTTAATCGGAATTACTGGGCGTAAAGGGCACGTAGGTTGTTTTTTAAGTCAGATGTGAAATCCCTGGGCTCAACCTAGGAATTGCATTTGATACTGGAAGACTAGAGTACTGTAGAGGAAAGGGGAATTCACGGTGTAGCGGTGAAATGCGTAGATATCGTGAGGAACATCGGTGGCGAAGGCGCCTTTCTGGACAGATACTGACACTGAGGTGCGAAAGCGTGGGTAGCA
>ASV_1053: Domain - Bacteria; Phylum - Bacteroidota; Class - Flavobacteriia; Order - Flavobacteriales; Family - Flavobacteriaceae; Genus - Allomuricauda; Species - Allomuricauda pacifica
ATTGGACAATGGCCGAAAGGTTGATCCAGCCATGCCGCGTGCAGGATGACGGCCCTATGGGTTGTAAACTGCTTTTACATGGGAAGAAACCTCCCCTCGTGAGGGGAGCTGACGGTACCATGAGAATAAGGACCGGCTAACTCCGTGCCAGCAGCCGCGGTAATACGGAGGGTCCGAGCGTTATCCGGAATCATTGGGTTTAAAGGGTCCGTAGGCGGGCCTGTAAGTCAGGGGTGAAAGGCCACGGCTCAACCGTGGGACTGCCCTTGATACTGCAGGTCTTGAGTTATAGTGGGGTTGCCGGAACATGTGGTGTAGCGGTGAAATGCATAGATATCACATAGAACACCGATCGCGAAGGCAGGTGACCAACTATATACTGACGCTGATGGACGAAAGCGTGGGTAGCG
>ASV_1054: Domain - Bacteria; Phylum - Actinomycetota; Class - Actinomycetes; Order - Mycobacteriales; Family - Nocardiaceae; Genus - Rhodococcus; Species - NA
ATTGCACAATGGGCGAAAGCCTGATGCAGCGACGCCGCGTGAGGGATGACGGCCTTCGGGTTGTAAACCTCTTTCAGCAGGGACGAAGCGCAAGTGACGGTACCTGCAGAAGAAGCACCGGCTAACTACGTGCCAGCAGCCGCGGTAATACGTAGGGTGCAAGCGTTGTCCGGAATTACTGGGCGTAAAGAGTTCGTAGGCGGTTTGTCGCGTCGTTTGTGAAAACCAGCAGCTCAACTGCTGGCTTGCAGGCGATACGGGCAGACTTGAGTACTGCAGGGGAGACTGGAATTCCTGGTGTAGCGGTGAAATGCGCAGATATCAGGAGGAACACCGGTGGCGAAGGCGGGTCTCTGGGCAGTAACTGACGCTGAGGAACGAAAGCGTGGGTAGCG
>ASV_1055: Domain - Bacteria; Phylum - Bdellovibrionota; Class - Bacteriovoracia; Order - Bacteriovoracales; Family - Halobacteriovoraceae; Genus - Halobacteriovorax; Species - Halobacteriovorax litoralis
ATTGCGCAATGGGCGAAAGCCTGACGCAGCAATGCCGCATGGGTGAGGAAGGTCTTCGGATTGTAAAACCCTGTCAATGTGGAAAAACGTCATTAGGTCCAATAGGCCTAGTGAGTGATGGTACACACAGAGGAAGCACCGGCTAACTTCGTGCCAGCAGCCGCGGTAATACGAAGGGTGCAAGCGTTGTTCGGATTTATTGGGCGTAAAGCGCGCGCAGGCGGATTATTAAGCCAGATGTGAAATCTCGGGGCTCAACCCCGAAACTGCGTCTGGAACTGATAATCTAGAATCATGGAGAGGAAAGGGGAATTTCGCATGTAGGGGTAAAATCCGTAGAGATGCGAAGGAACACCAGAGGCGAAGGCGCCTTTCTGGACATGTATTGACGCTGAGGCGCGAAAGCGTGGGGAGCA
>ASV_1056: Domain - Bacteria; Phylum - Pseudomonadota; Class - Gammaproteobacteria; Order - Oceanospirillales; Family - Oleiphilaceae; Genus - Oleiphilus; Species - NA
ATTGCACAATGGGCGCAAGCCTGATGCAGCCATGCCGCGTGTGTGAAGAAGGCTTTCGGGTTGTAAAGCACTTTCAGTAAGGAGGAAAAGTTAGTAGTTAATACCTGCTAACCGTGACGTTACTTACAGAAGAAGCACCGGCTAACTCCGTGCCAGCAGCCGCGGTAATACGGAGGGTGCAAGCGTTAATCGGAATTACTGGGCGTAAAGCGCGCGTAGGCGGCTTACTAAGCCAGATGTGAAAGCCCCGGGCTCAACCTGGGAACTGCATTTGGAACTGGTTCGCTAGAGTACAGTAGAGGGTGGTGGAATTTCCAGTGTAGCGGTGAAATGCGTAGAGATTGGAAGGAACATCAGTGGCGAAGGCGGCCACCTGGACTGATACTGACGCTGAGGTGCGAAAGCGTGGGGAGCA
>ASV_1057: Domain - Bacteria; Phylum - Pseudomonadota; Class - Gammaproteobacteria; Order - Oceanospirillales; Family - Oceanospirillaceae; Genus - NA; Species - NA
ATTGCACAATGGGCGAAAGCCTGATGCAGCCATGCCGCGTGTGTGAAGAAGGCTCTAGGGTTGTAAAGCACTTTCAGAAGGGAGGAAAGGTTGTAAGTTAATACCTTGCAACTGTGACGTTACCTTCAGAAGAAGCACCGGCTAACTCCGTGCCAGCAGCCGCGGTAATACGGAGGGTGCAAGCGTTAATCGGAATTACTGGGCGTAAAGCGCGCGTAGGTGGTTTGTTAAGCGGAATGTGAAAGCCCCGGGCTCAACCTGGGAACTGCATTGCGAACTGGCAGACTAGAGTACAGTAGAGGGTAGTGGAATTTCCTGTGTAGCGGTGAAATGCGTAGAGATGGGAAGGAACATCAGTGGCGAAGGCGACTCACTGGACTGATACTGACACTGAGGTGCGAAAGCGTGGGTAGCA
>ASV_1058: Domain - Bacteria; Phylum - Pseudomonadota; Class - Gammaproteobacteria; Order - Alteromonadales; Family - NA; Genus - NA; Species - NA
ATTGCACAATGGGGGAAACCCTGATGCAGCCATGCCGCGTGTGTGAAGAAGGCCTTCGGGTTGTAAAGCACTTTCAGTGGGGAGGAAAGGGTGATGCTTAATACGTATCATCTGTGACGTTACCCACAGAAGAAGCACCGGCTAACTCCGTGCCAGCAGCCGCGGTAATACGGAGGGTGCGAGCGTTAATCGGAATTACTGGGCGTAAAGCGTGCGTAGGCGGATAGTTAAGCGAGATGTGAAATCCCGGGGCTCAACCTCGGAACTGCATTTCGAACTGGCTGTCTAGAGTCTTGTAGAGGGTGGTGGAATTTCCAGTGTAGCGGTGAAATGCGTAGAGATCTGAAGGAACACCAGTGGCGAAGGCGACTTCCTGGACTGATACTGACGCTGAGGTGCGAAAGCGTGGGGAGCA
>ASV_1059: Domain - Bacteria; Phylum - Pseudomonadota; Class - Gammaproteobacteria; Order - Vibrionales; Family - Vibrionaceae; Genus - Vibrio; Species - NA
ATTGCACAATGGGCGCAAGCCTGATGCAGCCATGCCGCGTGTGTGAAGAAGGCCTTCGGGTTGTAAAGCACTTCCAGCAGTGAGGAAGGTAGTAAGTTTAATACGCTTATTGCTTGACGTTAGCTGCAGAAGAAGCACCGGCTAACTCCGTGCCAGCAGCCGCGGTAATACGGAGGGTGCGAGCGTTAATCGGAATTACTGGGCGTAAAGCGCATGCAGGTGGTTTGTTAAGTCAGATGTGAAAGCCCGGGGCTCAACCTCGGAAGGCCATTTGAAACTGGCAAACTAGAGTACTGTAGAGGGGGGTAGAATTTCAGGTGTAGCGGTGAAATGCGTAGAGATCTGAAGGAATACCGGTGGCGAAGGCGGCCCCCTGGACAGATACTGACACTCAGATGCGAAAGCGTGGGGAGCA
>ASV_106: Domain - Bacteria; Phylum - Verrucomicrobiota; Class - Opitutia; Order - Puniceicoccales; Family - Coraliomargaritaceae; Genus - Coraliomargarita; Species - NA
CATTCACAATGGGGGCAACCCTGATGGTGCAACGCCGCGTGGGGGATGAAGGCCTTCGGGTCGTAAACCTCTGTCACCGAGGAGCAACAAGCAGGTTCATAGCCTGCCCTGAGTTAACTCGGAGAGGAAGCAGTGGCTAACTCCGTGCCAGCAGCCGCGGTAATACGGAGACTGCAAGCGTTACTCGGATTCACTGGGCGTAAAGGGTGCGTAGGCCGCCAAGCGGGTCGGGTGTGAAATCTCGGGGCTCAACCTCGAAACTGCGCCCGAAACTGTTTGGCTAGAGTATTGGAGAGGTAAGCGGAATTCCAGGTGTAGCGGTGAAATGCGTAGATATCTGGAGGAACACCAATGGCGAAGGCAGCTTACTGGACAATAACTGACGCTGAGGCACGAAAGCATGGGTAGCG
>ASV_1060: Domain - Bacteria; Phylum - Pseudomonadota; Class - Gammaproteobacteria; Order - Vibrionales; Family - Vibrionaceae; Genus - Vibrio; Species - NA
ATTGCACAATGGGCGCAAGCCTGATGCAGCCATGCCGCGTGTGTGAAGAAGGCCTTCGGGTTGTAAAGCACTTTCAGCAGTGAGGAAGGCAGTAAGTTTAACACGCTTATTGCTTGACGTTAGCTGCAGAAGAAGCACCGGCTAACTCCGTGCCAGCAGCCGCGGTAATACGGAGGGTGCGAGCGTTAATCGGAATTACTGGGCGTAAAGCGCATGCAGGTGGTTTGTTAAGTCAGATGTGAAAGCCCGGGGCTCAACCTCGGAAGGCCATTTGAAACTGGCAAACTAGAGTACTGTAGAGGGGGGTAGAATTTCAGGTGTAGCGGTGAAATGCGTAGAGATCTGAAGGAATACCGGTGGCGAAGGCGGCCCCCTGGACAGATACTGACACTCAGATGCGAAAGCGTGGGGAGCA
>ASV_1061: Domain - Bacteria; Phylum - Planctomycetota; Class - Phycisphaerae; Order - Phycisphaerales; Family - Phycisphaeraceae; Genus - SM1A02; Species - NA
CTTCCGCAATGCGCGAAAGCGTGACGGAGCAATGCCGCGTGCAGGATGAAGCGTCTACGACGTGTAAACTGCTGTCAGGGTTTAGGAACAATGACCAGACCCAGAGGAAGGACCGGCTAATCTCGTGCCAGCAGCCGCGGTAATACGAGAGGTCCGAGCGTTAATCAGAATCACTGGGCTTAAAGCGTACGCAGGCGGATTGGTAGGTATCTTGTGAAATCCCACGGCTTAACCGTGGAACTGCAGGGTAAACCACCAGTCTTGAGGCAGGTAGGGGTCAGTGGAACCATGAGTGGAGCGGTGAAATGCGTAGATATTCATGGGAACGCCAATGGCGAAGGCAGCTGACTGGGCCTGTTCTGACGCTCATGTACGAAAGCGTGGGGAGCA
>ASV_1062: Domain - Bacteria; Phylum - Campylobacterota; Class - Epsilonproteobacteria; Order - Campylobacterales; Family - Arcobacteraceae; Genus - NA; Species - NA
ATTGCACAATGGGGGAAACCCTGATGCAGCAACGCCGCGTGGAGGATGACACATTTCGGTGCGTAAACTCCTTTTATAGGTCAAGATAATGACGGTAGCCTATGAATAAGCGCCGGCTAACTCCGTGCCAGCAGCCGCGGTAATACGGAGGGCGCAAGCGTTACTCGGAATCACTGGGCGTAAAGAGCATGTAGGCGGGTTAATAAGTCAGAAGTGAAATCCTATTGCTTAACGATAGAACTGCTTTTGAAACTGTTAACCTAGAGTGTGGGAGAGGTAGATGGAATTTCTGGTGTAGGGGTAAAATCCGTAGAGATCAGAAGGAATACCGATTGCGAAGGCGATCTACTGGAACATTACTGACGCTGAGATGCGAAAGCGTGGGGAGCA
>ASV_1063: Domain - Bacteria; Phylum - Pseudomonadota; Class - Alphaproteobacteria; Order - Rickettsiales; Family - Fokiniaceae; Genus - MD3-55; Species - NA
ATTGGACAATAGGCGAAAGCCTGATCCAGCGACGTCACGTGAATGATGAAGGCCTTAGGGTTGTAAAATTCTTTTAGTGGAGAAGATAATGACGGTATCCACAGAAAAAGTCCCGGCTAACTTCGTGCCAGCAGCCGCGGTAATACGAAGGGGGCAAGCGTTACTCGGAATTATTGGGCGTAAAGCGTGCGTAGGCGGTTTTATAAGTTGAAAGTGAAAGCCTTTGGCTCAACCAAAGAATTGCTTACAAAACTGTAAAACTAGAGTATTAGAGAGGATAGAAGAATTCCTGATGTAGGGGTGAAATCCGTAGATATAGGAAGGAACACCAGTGGCGAAGGCGACCACCTGGACTGATACTGACACTGAGGTGCGAAAGCGTGGGGAGCA
>ASV_1064: Domain - Bacteria; Phylum - Pseudomonadota; Class - Gammaproteobacteria; Order - Alteromonadales; Family - Colwelliaceae; Genus - Thalassotalea; Species - Thalassotalea marina
ATTGCACAATGGGGGAAACCCTGATGCAGCCATGCCGCGTGTGTGAAGAAGGCCTTCGGGTTGTAAAGCACTTTCAGTCGTGAGGAAAGGGTTGTAGTTAATACCTGCAATCTGTGACGTTAGCGACAGAAGAAGCACCGGCTAACTCCGTGCCAGCAGCCGCGGTAATACGGAGGGTGCGAGCGTTAATCGGAATTACTGGGCGTAAAGCGTGCGTAGGCGGATGATTAAGCGAGATGTGAAATCCCGGGGCTCAACCTCGGAACTGCATTTCGAACTGGTCATCTAGAGTACTGTAGAGGGTGGTGGAATTTCCAGTGTAGCGGTGAAATGCGTAGAGATTGGAAGGAACATCAGTGGCGAAGGCGGCCACCTGGACAGATACTGACGCTGAGGCACGAAAGCGTGGGGAGCA
>ASV_1065: Domain - Bacteria; Phylum - Bacteroidota; Class - Flavobacteriia; Order - Flavobacteriales; Family - Flavobacteriaceae; Genus - Seonamhaeicola; Species - Seonamhaeicola aphaedonensis
ATTGGACAATGGGCGGAAGCCTGATCCAGCCATGCCGCGTGCAGGAAGACTGCCCTATGGGTTGTAAACTGCTTTTGTACGGGAAGAAACCCTCCTTCGTGAAGGAGCTTGACGGTACCGTAAGAATAAGCATCGGCTAACTCCGTGCCAGCAGCCGCGGTAATACGGAGGATGCAAGCGTTATCCGGAATCATTGGGTTTAAAGGGTCCGTAGGTGGATTAGTCAGTCAGAGGTGAAATCCTGCAGCTTAACTGTAGAACTGCCTTTGATACTGCTAATCTTGAGTCATTGTGAAGTAGTTAGAATATGTAGTGTAGCGGTGAAATGCATAGATATTACATAGAATACCGATTGCGAAGGCAGATCACTAATAATGTACTGACACTGATGGACGAAAGCGTGGGGAGCG
>ASV_1066: Domain - Bacteria; Phylum - Pseudomonadota; Class - Gammaproteobacteria; Order - Alteromonadales; Family - Colwelliaceae; Genus - Thalassotalea; Species - NA
ATTGCGCAATGGGGGAAACCCTGACGCAGCAACGCCGCGTGTGTGAAGAAGGCTCTCGGGTCGTAAAGCACTGTCGAGAGGAACGAGCCGGCTGTCTTTAATAGAGGCAGTCCCGACGGTACCTCTTGAGGAAGCACCGGCTAACTCCGTGCCAGCAGCCGCGGTAATACGGAGGGTGCGAGCGTTAATCGGAATTACTGGGCGTAAAGCGTGCGTAGGCGGATAGTTAAGCGAGATGTGAAATCCCGGGGCTCAACCTCGGAACTGCATTTCGAACTGGCTGTCTAGAGTCTTGTAGAGGGTGGTGGAATTTCCAGTGTAGCGGTGAAATGCGTAGAGATTGGAAGGAACATCAGTGGCGAAGGCGGCCACCTGGACAAAGACTGACGCTGAGGCACGAAAGCGTGGGGAGCG
>ASV_1067: Domain - Bacteria; Phylum - Bacteroidota; Class - Saprospiria; Order - Saprospirales; Family - Saprospiraceae; Genus - NA; Species - NA
ATTGGACAATGGGCGAAAGCCTGATCCAGCCATCCCGCGTGGAGGATGACTGCCCTACGGGTTGTAAACTCCTTTTATATGAGAAGAAACGCCTGGATTTATCCGGGCCTGACGGTATCTTATGAATAAGCACCGGCTAACTCCGTGCCAGCAGCCGCGGTAATACGGAGGGTGCAAGCGTTATCCGGAATCACTGGGTTTAAAGGGTACGTAGGCGGTTGTGTAAGTCAGACGTTAAAGGCTGTGGCTAAACCATGGTACGCGTTTGAAACTGCATAACTTGAATATGTTCGAGGTGCATGGAATGAGTCATGTAGCGGTGAAATGCATAGATATGACTTAGAACACCAATTGCGAAGGCAGTGCACTAGGGCATCATTGACGCTGAGGTACGAAAGCGTGGGTAGCG
>ASV_1068: Domain - Bacteria; Phylum - Bacteroidota; Class - Flavobacteriia; Order - Flavobacteriales; Family - Flavobacteriaceae; Genus - Dokdonia; Species - NA
ATTGGTCAATGGAGGGAACTCTGAACCAGCCATGCCGCGTGTGTGATGAATGCCCTTTGGGTTGTAAAGCACTTTTATCTGGGAAGAATGGCTAAGATTTATCTTGGAAGAGACGGTACCAGAAGAATAAGCACCGGCTAACTCCGTGCCAGCAGCCGCGGTAATACGGAGGGTGCAAGCGTTATCCGGAATCATTGGGTTTAAAGGGTCCGTAGGCGGGTTTATAAGTCAGTGGTGAAATGCTGTGGCTCAACCATAGCACTGCCATTGATACTGTAGATCTTGAATCGTTGTGAAGTGGTTAGAATATGTAGTGTAGCGGTGAAATGCTTAGATATTACATAGAATACCGATTGCGAAGGCAGATCACTAACAACGTATTGACGCTGATGGACGAAAGCGTAGGTAGCG
>ASV_1069: Domain - Bacteria; Phylum - Pseudomonadota; Class - Alphaproteobacteria; Order - Hyphomonadales; Family - Hyphomonadaceae; Genus - Hyphomonas; Species - NA
ATTGCACAATGGGCGCAAGCCTGATGCAGCCATGCCGCGTGAATGATGAAGGCCTTAGGGTTGTAAAATTCTTTCGCTAGGGATGATAATGACAGTACCTAGTAAAGAAGCCCCGGCTAACTTCGTGCCAGCAGCCGCGGTAATACGAAGGGGGCTAGCGTTGTTCGGAATTACTGGGCGTAAAGCGCACGTAGGCGGATTATTAAGTCAGATGTGAAATCCCGAGGCTCAACCTCGGAACTGCATTTGAAACTGGTAGTCTAGAGATCAGGAGAGGTTAGTGGAATACCGAGTGTAGAGGTGAAATTCGTAGATATTCGGAGGAACACCAGTGGCGAAGGCGGCTCACTGGCTCGATACTGACGCTGAGGTGCGAAAGTGTGGGGAGCA
>ASV_107: Domain - Bacteria; Phylum - Pseudomonadota; Class - Gammaproteobacteria; Order - Oceanospirillales; Family - Oceanospirillaceae; Genus - Oleispira; Species - Oleispira lenta
ATTGCACAATGGGCGAAAGCCTGATGCAGCCATGCCGCGTGTGTGAAGAAGGCCTTCGGGTTGTAAAGCACTTTCAGCGAGGAGGAAAGGTTAGTAGTTAATACCTGCTAGCTGTGACGTTACTCGCAGAAGAAGCACCGGCTAATTTAGTGCCAGCAGCCGCGGTAATACTAAAGGTGCGAGCGTTAATCGGAATTACTGGGCGTAAAGCGCGCGTAGGTGGTTTGTCAAGTTGGATGTGAAAGCCCAGGGCTCAACCTTGGAACTGCATCCAAAACTGGCTCACTAGAGTACGAGAGAGGTTAGTGGAATTTCCTGTGTAGCGGTGAAATGCGTAGAGATGGGAAGGAACACCAGTGGCGAAGGCGACTGACTGGCTCGATACTGACACTGAGGTGCGAAAGCGTGGGGAGCA
>ASV_1070: Domain - Bacteria; Phylum - Pseudomonadota; Class - Gammaproteobacteria; Order - Oceanospirillales; Family - Oceanospirillaceae; Genus - NA; Species - NA
ATTGCACAATGGGCGCAAGCCTGATGCAGCCATGCCGCGTGTGTGAAGAAGGCTTTCGGGTTGTAAAGCACTTTCAGCAGCGAGGAAAGGTTAGTAGTTAATACCTGCTAGCTGTGACGTTAACTGCAGAAGAAGCACCGGCTAATTTAGTGCCAGCAGCCGCGGTAATACTAAAGGTGCAAGCGTTAATCGGAATTACTGGGCGTAAAGCGCGCGTAGGTGGTTTGTTAAGCGGAATGTGAAAGCCCAGGGCTCAACCTTGGAACTGCATTGCGAACTGGCAGACTAGAGTACGGTAGAGGTTAGTGGAATTTCCTGTGTAGCGGTGAAATGCGTAGAGATGGGAAGGAACACCAGTGGCGAAGGCGACTGACTGGACTGATACTGACACTGAGGTGCGAAAGCGTGGGGAGCG
>ASV_1071: Domain - Bacteria; Phylum - Pseudomonadota; Class - Alphaproteobacteria; Order - Rhodobacterales; Family - NA; Genus - NA; Species - NA
CTTGGACAATGGGGGCAACCCTGATCCAGCCATGCCGCGTGAGTGATGAAGGCCTTAGGGTCGTAAAGCTCTTTCGCCTGTGAAGATAATGACGGTAGCAGGTAAAGAAACCCCGGCTAACTCCGTGCCAGCAGCCGCGGTAATACGGAGGGGGTTAGCGTTGTTCGGAATTACTGGGCGTAAAGCGCACGTAGGCGGATCGGAAAGTTGGGGGTGAAATCCCGGGGCTCAACCCCGGAACTGCCTCCAAAACTCCTGGTCTAGAGTTCGAGAGAGGTGAGTGGAATTCCGAGTGTAGAGGTGAAATTCGTAGATATTCGGAGGAACACCAGTGGCGAAGGCGGCTCACTGGCTCGATACTGACGCTGAGGTGCGAAAGTGTGGGGAGCA
>ASV_1072: Domain - Bacteria; Phylum - Armatimonadota; Class - Fimbriimonadia; Order - Fimbriimonadales; Family - Fimbriimonadaceae; Genus - Fimbriimonas; Species - Fimbriimonas ginsengisoli
CTTGCACAATGGGGGAAACCCTGATGCAGCGACGCCGCGTGGAGGACGAAGGGTCTAGGCCTGTAAACTCCTTTTTTCGGGAAAGACTTAGGACGGTACCCGAAGAATAAGGACCGGCTAACTACGTGCCAGCAGCCGCGGTAAGACGTAGGGTCCAAGCGTTGTCCGGATTTACTGGGCGTAAAGAGCGCGTAGGCGGCTCGTTAAGTGTAGAGTGAAATCTCTGGGCTCACCCCAGAAACTGCTCTGCATACTGGCGAGCTGGAGGGATGAAGAGGCTTGTGGAATTCCTGGTGTAGCGGTGAAATGCGTTGATATCAGGAGGAACACCCATGGCGAAGGCAGCAAGCTGGTCATCACCTGACGCTGAGGCGCGAAAGCGTGGGTAGCA
>ASV_1073: Domain - Bacteria; Phylum - Bacteroidota; Class - Flavobacteriia; Order - Flavobacteriales; Family - Flavobacteriaceae; Genus - Dokdonia; Species - Dokdonia lutea
ATTGGACAATGGAGGCAACTCTGATCCAGCCATGCCGCGTGCAGGAAGACTGCCCTATGGGTTGTAAACTGCTTTTATACAGGAAGAATAAGGAGTACGTGTACTCTGATGACGGTACTGTAAGAATAAGCACCGGCTAACTCCGTGCCAGCAGCCGCGGTAATACGGAGGGTGCAAGCGTTATCCGGAATCATTGGGTTTAAAGGGTCCGTAGGCGGGTTTATAAGTCAGTGGTGAAATGCTGTGGCTCAACCATAGCACTGCCATTGATACTGTAGATCTTGAATCGTTGTGAAGTGGTTAGAATATGTAGTGTAGCGGTGAAATGCTTAGATATTACACAGAATACCGATTGCGAAGGCAGTCTACTACGTATGTACTGACGCTCATGGACGAAAGCGTGGGGAGCG
>ASV_1074: Domain - Bacteria; Phylum - Pseudomonadota; Class - Alphaproteobacteria; Order - Rickettsiales; Family - Fokiniaceae; Genus - MD3-55; Species - NA
ATTGGACAATGGGCGAAAGCCTGATCCAGCAATACCGCGTGAGTGATGAAGGCCCTAGGGTTGTAAAACTCTTTCAGTAGGGAAGATAATGACGGTACCTACAGAAGAAGCACCGGCTAACTCCGTGCCAGCAGCCGCGGTAATACGAAGGGGGCAAGCGTTACTCGGAATTATTGGGCGTAAAGCGTGCGTAGGCGGTTTTATAAGTTGAAAGTGAAAGCCTTTGGCTCAACCAAAGAATTGCTTACAAAACTGTAAAACTAGAGTATTAGAGAGGATAGAAGAATTCCTGATGTAGGGGTGAAATCCGTAGATATCAGGAGGAATATCGAAGGCGAAAGCATCTGTCTGGCTAAATACTGACGCTGTTGCACGAAAGCGTGGGGAGCA
>ASV_1075: Domain - Bacteria; Phylum - Planctomycetota; Class - Planctomycetia; Order - Pirellulales; Family - Pirellulaceae; Genus - Mariniblastus; Species - Mariniblastus fucicola
CTTCCGCAATGGACGAAAGTCTGACGGAGCGACGCCGCGTGCTGGATGAAGGCCTTCGGGTTGTAAACAGCTGTCATAGGGGAGGAAATTTTGACCGATCCTAAGAGGAAGCACAGGCTAAGTTCGTGCCAGCAGCCGCGGTAACACGAACTGTGCGAACGTTATTCGGAATCACTGGGCTTAAAGGGTGCGTAGGCGGTCTTGTAGGTCAGATGTGAAAGCCCACGGCTCAACCGTGGAATTGCGTTTGAAACCACAAGACTTGAGTGAGATAGAGGTAAGCGGAACTGATGGTGGAGCGGTGAAATGCGTTGATATCATCAGGAACACCGGTGGCGAAAGCGGCTTACTGGGTCTCTACTGACGCTGAGGCACGAAAGCTAGGGGAGCG
>ASV_1076: Domain - Bacteria; Phylum - Pseudomonadota; Class - Gammaproteobacteria; Order - Vibrionales; Family - Vibrionaceae; Genus - Vibrio; Species - Vibrio neptunius
ATTGCACAATGGGGGAAACCCTGATGCAGCCATGCCGCGTGTGTGAAGAAGGCCTTCGGGTTGTAAAGTACTTTCAGCAGTGAGGAAGGTGATGTCGTTAATAGCGGCATCATTTGACGTTAGCTGCAGAAGAAGCACCGGCTAACTCCGTGCCAGCAGCCGCGGTAATACGGAGGGTGCGAGCGTTAATCGGAATTACTGGGCGTAAAGCGCATGCAGGTGGTTTGTTAAGTCAGATGTGAAAGCCCGGGGCTCAACCTCGGAATTGCATTTGAAACTGGCAGACTAGAGTACTGTAGAGGGGGGTAGAATTTCAGGTGTAGCGGTGAAATGCGTAGAGATCTGAAGGAATACCGGTGGCGAAGGCGGCCCCCTGGACAGATACTGACACTCAGATGCGAAAGCGTGGGGAGCA
>ASV_1077: Domain - Bacteria; Phylum - Pseudomonadota; Class - Alphaproteobacteria; Order - Kordiimonadales; Family - Kordiimonadaceae; Genus - Kordiimonas; Species - NA
ATTGGACAATGGGGGCAACCCTGATCCAGCGATGCCGCGTGAGTGATGAAGGCCTTAGGGTTGTAAAACTCTTTCAGTAGGGATGATAATGACAGTACCTACAGAAGAAGCTCCGGCTAACTCCGTGCCAGCAGCCGCGGTAATACGGAGGGAGCTAGCGTTGTTCGGAATTACTGGGCGTAAAGCGTGCGTAGGCGGCTTAGTAAGTAGAGGGTGAAATCCCGGGGCTTAACCTCGGAACTGCCCCCTAAACTGCTAAGCTAGAATCCTGGAGAGGTGAGCGGAATTCCTAGTGTAGAGGTGAAATTCGTAGATATTCGGAGGAACACCAGTGGCGAAGGCGGCTCACTGGCTCGATACTGACGCTGAGGTGCGAAAGTGTGGGGAGCA
>ASV_1078: Domain - Bacteria; Phylum - Pseudomonadota; Class - Gammaproteobacteria; Order - Oceanospirillales; Family - Endozoicomonadaceae; Genus - Endozoicomonas; Species - NA
ATTGCACAATGGGCGCAAGCCTGATGCAGCCATGCCGCGTGTGTGAAGAAGGCCTTAGGGTTGTAAAGCACTTCCAGCGAGGAGGAAAGGGGATAAGTTAATACCTTGTCTCTGTGACGTTACTCGCAGAAGAAGCACCGGCTAACTCCGTGCCAGCAGCCGCGGTAATACGGAGGGTGCAAGCGTTAATCGGAATTACTGGGCGTAAAGCGTGCGTAGGCGGCTATTTAAGTTGGATGTGAAAGCCCCGGGCTCAACCTGGGAACTGCATCCAAAACTGGGTAGCTAGAGTGCGGAAGAGGAGTGTGGAATTTCCTGTGTAGCGGTGAAATGCGTAGATATAGGAAGGAACACCAGTGGCGAAGGCGACACTCTGGTCTGACACTGACGCTGAGGTACGAAAGCGTGGGGAGCA
>ASV_1079: Domain - Bacteria; Phylum - Pseudomonadota; Class - Alphaproteobacteria; Order - Rhodobacterales; Family - Roseobacteraceae; Genus - NA; Species - NA
CTTAGACAATGGGCGCAAGCCTGATCTAGCCATGCCGCGTGAGTGATGAAGGCCCTAGGGTCGTAAAGCTCTTTCAACGGTGAAGATAATGACGGTAGCCGTAGAAGAAACCCCGGCTAACTCCGTGCCAGCAGCCGCGGTAATACGGAGGGGGTTAGCGTTGTTCGGAATTACTGGGCGTAAAGCGCGCGTAGGCGGATCAGAAAGTTGGGGGTGAAATCCCGAGGCTCAACCTCGGAACTGCCTCCAAAACTACTGGTCTAGAGTTCGAGAGAGGTGAGTGGAACTCCGAGTGTAGAGGTGAAATTCGTAGATATTCGGAAGAACACCAGTGGCGAAGGCGGCTCACTGGCTCGATACTGACGCTGAGGTGCGAAAGTGTGGGGAGCA
>ASV_108: Domain - Bacteria; Phylum - Pseudomonadota; Class - Gammaproteobacteria; Order - Alteromonadales; Family - Alteromonadaceae; Genus - Alteromonas; Species - NA
ATTGCACAATGGGGGAAACCCTGATGCAGCCATGCCGCGTGTGTGAAGAAGGCCTTCGGGTTGTAAAGCACTTTCAGTTGTGAGGAAAAGTTGGTAGTTAATACCTGCCAGCCGTGACGTTAACAACAGAAGAAGCACCGGCTAACTCCGTGCCAGCAGCCGCGGTAATACGGAGGGTGCGAGCGTTAATCGGAATTACTGGGCGTAAAGCGCACGCAGGCGGTTTGTTAAGCTAGATGTGAAAGCCCCGGGCTCAACCTGGGATGGTCATTTAGAACTGGCAGACTAGAGTCTTGGAGAGGGGAGTGGAATTCCAGGTGTAGCGGTGAAATGCGTAGATATCTGGAGGAACATCAGTGGCGAAGGCGACTCCCTGGCCAAAGACTGACGCTCATGTGCGAAAGTGTGGGTAGCG
>ASV_1080: Domain - Bacteria; Phylum - Pseudomonadota; Class - Alphaproteobacteria; Order - Sphingomonadales; Family - Erythrobacteraceae; Genus - NA; Species - NA
ATTGGACAATGGGCGAAAGCCTGATCCAGCAATGCCGCGTGAGTGATGAAGGCCTTAGGGTTGTAAAGCTCTTTTACCAGGGATGATAATGACAGTACCTGGAGAATAAGCTCCGGCTAACTCCGTGCCAGCAGCCGCGGTAATACGGAGGGAGCTAGCGTTGTTCGGAATTACTGGGCGTAAAGCGCGCGTAGGCGGCTTTTCAAGTCAGGGGTGAAATCCCGAGGCTCAACCTCGGAACTGCCCTTGAAACTGGATGGCTAGAATACTGGAGAGGTGAGTGGAATTCCGAGTGTAGAGGTGAAATTCGTAGATATTCGGAAGAACACCAGTGGCGAAGGCGACTCACTGGACAGTTATTGACGCTGAGGTGCGAAAGCGTGGGGAGCA
>ASV_1081: Domain - Bacteria; Phylum - Bacteroidota; Class - Flavobacteriia; Order - Flavobacteriales; Family - Weeksellaceae; Genus - Epilithonimonas; Species - NA
ATTGGACAATGGGTTAGCGCCTGATCCAGCCATCCCGCGTGAAGGACGACGGCCCTATGGGTTGTAAACTTCTTTTGTATAGGGATAAACCTACTCTCGTGAGAGTAGCTGAAGGTACTATACGAATAAGCACCGGCTAACTCCGTGCCAGCAGCCGCGGTAATACGGAGGGTGCAAGCGTTATCCGGATTTATTGGGTTTAAAGGGTCCGTAGGCGGATCTGTAAGTCAGTGGTGAAATCTCACAGCTTAACTGTGAAACTGCCATTGATACTGCAGGTCTTGAGTAAATTTGAAGTGGCTGGAATAAGTAGTGTAGCGGTGAAATGCATAGATATTACTTAGAACACCAATTGCGAAGGCAGGTCACTAAGATTTAACTGACGCTGATGGACGAAAGCGTGGGGAGCG
>ASV_1082: Domain - Bacteria; Phylum - Pseudomonadota; Class - Gammaproteobacteria; Order - Moraxellales; Family - Moraxellaceae; Genus - Acinetobacter; Species - NA
ATTGGACAATGGGGGGAACCCTGATCCAGCCATGCCGCGTGTGTGAAGAAGGCCTTATGGTTGTAAAGCACTTTAAGCGAGGAGGAGGGTGCTGGTATTAATACTACCAGCTACTGGACGTTACTCGCAGAATAAGCACCGGCTAACTCTGTGCCAGCAGCCGCGGTAATACAGAGGGTGCGAGCGTTAATCGGATTTACTGGGCGTAAAGCGTGCGTAGGCGGCTAATTGAGTCGGATGTGAAATCCCCGAGCTTAACTTGGGAATTGCATTCGATACTGGTTAGCTAGAGTGTGGGAGAGGATGGTAGAATTCCAGGTGTAGCGGTGAAATGCGTAGAGATCTGGAGGAATACCGATGGCGAAGGCAGCCATCTGGCCTAACACTGACGCTGAGGTACGAAAGCATGGGGAGCA
>ASV_1083: Domain - Bacteria; Phylum - Bacteroidota; Class - Flavobacteriia; Order - Flavobacteriales; Family - Flavobacteriaceae; Genus - NA; Species - NA
ATTGCACAATGGGCGCAAGCCTGATGCAGCCATGCCGCGTGTGTGAAGAAGGCTCTAGGGTTGTAAAGCACTTTCAGAAGGGAGGAAAGGTTGTCCGTTAATACCTGGCAACTGTGACGTTACCTTCAGAAGAAGCACCGGCTAACTCCGTGCCAGCAGCCGCGGTAATACGGAGGATGCAAGCGTTATCCGGAATCATTGGGTTTAAAGGGTCCGTAGGTGGATTAGTCAGTCAGAGGTGAAATCCTGCAGCTTAACTGTAGAACTGCCTTTGATACTGCTAATCTTGAGTCATTGTGAAGTAGTTAGAATATGTAGTGTAGCGGTGAAATGCATAGATATTACATAGAATACCGATTGCGAAGGCAGATTACTAACAATGTACTGACACTGATGGACGAAAGCGTGGGTAGCG
>ASV_1084: Domain - Bacteria; Phylum - Pseudomonadota; Class - Gammaproteobacteria; Order - Alteromonadales; Family - Pseudoalteromonadaceae; Genus - Pseudoalteromonas; Species - NA
ATTGCACAATGGGCGCAAGCCTGATGCAGCCATGCCGCGTGTGTGAAGAAGGCCTTCGGGTTGTAAAGCACTTTCAGTTGTGAGGAAAGGTTAGTAGTTAATACCTGCTAGCTGTGACGTTAACAACAGAAGAAGCACCGGCTAACTCCGTGCCAGCAGCCGCGGTAATACGGAGGGTGCGAGCGTTAATCGGAATTACTGGGCGTAAAGCGTACGCAGGCGGTTGATTAAGCGAGATGTGAAAGCCCCGGGCTTAACCTGGGAACTGCATTTCGAACTGGTCAACTAGAGTGTGATAGAGGGTGGTAGAATTTCAGGTGTAGCGGTGAAATGCGTAGAGATCTGAAGGAATACCGATGGCGAAGGCAGCCACCTGGGTCAACACTGACGCTCATGTACGAAAGCGTGGGGAGCA
>ASV_1085: Domain - Bacteria; Phylum - Pseudomonadota; Class - Gammaproteobacteria; Order - Oceanospirillales; Family - Oceanospirillaceae; Genus - NA; Species - NA
ATTGCACAATGGGCGCAAGCCTGATGCAGCCATGCCGCGTGTGTGAAGAAGGCTTTCGGGTTGTAAAGCACTTTCAGCAGCGAGGAAAGGTTAGTAGTTAATACCTGCTAGCTGTGACGTTAACTGCAGAAGAAGCACCGGCTAATTTAGTGCCAGCAGCCGCGGTAATACTAAAGGTGCAAGCGTTAATCGGAATTACTGGGCGTAAAGCGCGCGTAGGTGGTTTGTTAAGCGGAATGTGAAAGCCCAGGGCTCAACCTTGGAACTGCATTGCGAACTGACAAGCTAGAGTACGGTAGAGGTGAGTGGAATTTCCTGTGTAGCGGTGAAATGCGTAGAGATGGGAAGGAACACCAGTGGCGAAGGCGACTCACTGGACTGATACTGACACTGAGGTGCGAAAGCGTGGGGAGCA
>ASV_1086: Domain - Bacteria; Phylum - Pseudomonadota; Class - Gammaproteobacteria; Order - Alteromonadales; Family - Alteromonadaceae; Genus - NA; Species - NA
CTTGGACAATGGGCGCAAGCCTGATCCAGCCATGCCGCGTGAGTGATGAAGGCCCTAGGGTCGTAAAGCTCTTTCGCCTGTGATGATAATGACAGTAGCAGGTAAAGAAACCCCGGCTAACTCCGTGCCAGCAGCCGCGGTAATACGGAGGGTGCGAGCGTTAATCGGAATTACTGGGCGTAAAGCGCACGCAGGCGGTTTGTTAAGCTAGATGTGAAAGCCCCGGGCTCAACCTGGGATGGTCATTTAGAACTGGCAGACTAGAGTCTTGGAGAGGGGAGTGGAATTCCAGGTGTAGCGGTGAAATGCGTAGATATCTGGAGGAACATCAGTGGCGAAGGCGACTCCCTGGCCAAAGACTGACGCTCATGTGCGAAAGTGTGGGTAGCG
>ASV_1087: Domain - Bacteria; Phylum - Pseudomonadota; Class - Gammaproteobacteria; Order - Alteromonadales; Family - Colwelliaceae; Genus - Thalassotalea; Species - NA
ATTGCACAATGGGCGCAAGCCTGATGCAGCAACGCCGCGTGGGTGAAGAAGGCTCTTGGGTCGTAAAGCCCTTTCGGCAGAGAAGAAGGGTGTAGGTTCGAATAGGACTTGCATTTGACGGTATCTGCATAAGAAGCACCGGCTAATTTCGTGCCAGCAGCCGCGGTAATACGGAGGGTGCGAGCGTTAATCGGAATTACTGGGCGTAAAGCGTGCGTAGGCGGATAGTTAAGCGAGATGTGAAATCCCGGGGCTCAACCTCGGAACTGCATTTCGAACTGGCTGTCTAGAGTCTTGTAGAGGGTGGTGGAATTTCCAGTGTAGCGGTGAAATGCGTAGAGATTGGAAGGAACATCAGTGGCGAAGGCGGCCACCTGGACAAAGACTGACGCTGAGGCACGAAAGCGTGGGGAGCG
>ASV_1088: Domain - Bacteria; Phylum - Bacillota; Class - Bacilli; Order - Bacillales; Family - Abyssicoccaceae; Genus - Abyssicoccus; Species - Abyssicoccus albus
CTTCCGCAATGGACGAAAGTCTGACGGAGCAACGCCGCGTGAGTGAAGAAGGTTTTCGGATCGTAAAGCTCTGTTGTTAAGGAAGAACACCATGGATAGGAAATGATCGATGGATGACGGTACTTAACCAGAAAGCCACGGCTAACTACGTGCCAGCAGCCGCGGTAATACGTAGGTGGCAAGCGTTATCCGGAATTATTGGGCGTAAAGCGCGCGTAGGCGGTTTCTTAAGTCTGATGTGAAAGCCCCCGGCTCAACCGGGGAGGGTCATTGGAAACTGGGGAACTTGAGTACAGAAGAGGAGAGTGGAATTCCATGTGTAGCGGTGAAATGCGCAGAGATATGGAGGAACACCAGTGGCGAAGGCGGCTCTCTGGTCTGAAACTGACGCTGAGGTGCGAAAGCGTGGGGATCA
>ASV_1089: Domain - Bacteria; Phylum - Pseudomonadota; Class - Gammaproteobacteria; Order - Alteromonadales; Family - Colwelliaceae; Genus - Thalassotalea; Species - NA
ATTGCACAATGGGGGAAACCCTGATGCAGCCATGCCGCGTGTGTGAAGAAGGCCTTCGGGTTGTAAAGCACTTTCAGTGGGGAGGAAAGGGTGATGCTTAATACGTATCATCTGTGACGTTACCCACAGAAGAAACCCCGGCTAACTCCGTGCCAGCAGCCGCGGTAATACGGAGGGGGTTAGCGTTGTTCGGAATTACTGGGCGTAAAGCGTGCGTAGGCGGATAGTTAAGCGAGATGTGAAATCCCGGGGCTCAACCTCGGAACTGCATTTCGAACTGGCTGTCTAGAGTCTTGTAGAGGGTGGTGGAATTTCCAGTGTAGCGGTGAAATGCGTAGAGATTGGAAGGAACATCAGTGGCGAAGGCGGCCACCTGGACAAAGACTGACGCTGAGGCACGAAAGCGTGGGGAGCG
>ASV_109: Domain - Bacteria; Phylum - Pseudomonadota; Class - Gammaproteobacteria; Order - Thiotrichales; Family - Francisellaceae; Genus - NA; Species - NA
ATTGGACAATGGGGGCAACCCTGATCCAGCAATGCCATGTGTGTGAAGAAGGCCTTAGGGTTGTAAAGCACTTTAGTTGGGGAAGAAGTTATGTTGGTTAATAGCTAATTTAATTGACGTTACCCAAAAAATAAGGACCGGCTAACTCCGTGCCAGCAGCCGCGGTAATACGGGGGATCCAAGCGTTAATCGGAATTACTGGGCGTAAAGAGTCTGTAGGTGGTTTGATAAGTCAGATGTGAAAGCCCAGGGCTCAACCTTGGAACTGCATTTGATACTGTCAGACTAGAGTATGGTAGAGGAATGAGAAATTTCTGGTGTAGCGGTGAAATGCGTAGAGATCAGAAGGAACACCAATGGCGAAGGCAACATTCTGGACCGATACTGACACTGAGAGACGAAAGCGTGGGGATCA
>ASV_1090: Domain - Bacteria; Phylum - Bacteroidota; Class - Saprospiria; Order - Saprospirales; Family - Saprospiraceae; Genus - NA; Species - NA
ATTGGACAATGGGCGCAAGCCTGATCCAGCCATCCCGCGTGCAGGATGACGGCCCTATGGGTTGTAAACTGCTTTTATTTGGGAAGAAACGAATCCATTTATGGGTTCCTGACGGTACCTTATGAATAAGCACCGGCTAACTCCGTGCCAGCAGCCGCGGTAATACGGAGGGTGCAAGCGTTATCCGGAATCACTGGGTTTAAAGGGTACGTAGGCGGTTGTGTAAGTCAGACGTTAAAGGCTGTGGCTAAACCATGGTACGCGTTTGAAACTGCATAACTTGAATATGTTCGAGGTGCATGGAATGAGTCATGTAGCGGTGAAATGCATAGATATGACTTAGAACACCAATTGCGAAGGCAGTGCACTAGGGCATCATTGACGCTGAGGTACGAAAGCGTGGGTAGCG
>ASV_1091: Domain - Bacteria; Phylum - Pseudomonadota; Class - Alphaproteobacteria; Order - Rhodobacterales; Family - Roseobacteraceae; Genus - NA; Species - NA
CTTAGACAATGGGGGAAACCCTGATCTAGCCATGCCGCGTGTGTGATGAAGGCCCTAGGGTCGTAAAGCACTTTCGCCAGGGATGATAATGACAGTACCTGGTAAAGAAACCCCGGCTAACTCCGTGCCAGCAGCCGCGGTAATACGGAGGGGGTTAGCGTTGTTCGGAATTACTGGGCGTAAAGCGCACGTAGGCGGATTAGTCAGTCAGAGGTGAAATCCCAGGGCTCAACCCTGGAACTGCCTTTGATACTGCTAGTCTTGAGTTCGAGAGAGGTGAGTGGAATTCCAAGTGTAGAGGTGAAATTCGTAGATATTTGGAGGAACACCAGTGGCGAAGGCGGCTCACTGGCTCGATACTGACGCTGAGGTGCGAAAGTGTGGGGAGCA
>ASV_1092: Domain - Bacteria; Phylum - Pseudomonadota; Class - Gammaproteobacteria; Order - Woeseiales; Family - Woeseiaceae; Genus - Woeseia; Species - NA
ATTGGACAATGGGCGAAAGCCTGATCCAGCAATGCCGCGTGTGTGAAGAAGGCCTGCGGGTTGTAAAGCACTTTCAGTAGAGAAGAAAAGCTTTTGGTTAATAACCGGGAGTCTTGACGTAACCTACAGAAGAAGCACCGGCTAACTCCGTGCCAGCAGCCGCGGTAATACGGAGGGTGCGAGCGTTAATCGGAATTACTGGGCGTAAAGCGCGCGTAGGCGGCTTTGTAAGTCGGATGTGAAATCCCCGGGCTTAACCTGGGAACTGCATTCGATACTGCAGAACTAGAGTATGGTAGAGGGAAGTGGAATTTCCGGTGTAGCGGTGAAATGCGTAGATATCGGAAGGAACACCAGTGGCGAAGGCGACTTCCTGGGCCAATACTGACGCTGAGGTGCGAAAGCGTGGGGAGCA
>ASV_1093: Domain - Bacteria; Phylum - Pseudomonadota; Class - Gammaproteobacteria; Order - Alteromonadales; Family - NA; Genus - NA; Species - NA
ATTGCACAATGGGGGAAACCCTGATGCAGCCATGCCGCGTGTGTGAAGAAGGCCTTCGGGTTGTAAAGCACTTTCAGTGGGGAGGAAAGGGTGATGCTTAATACGTATCATCTGTGACGTTACCCACAGAAGAAGCACCGGCTAACTCCGTGCCAGCAGCCGCGGTAATACGGAGGGTGCGAGCGTTAATCGGAATTACTGGGCGTAAAGCGTGCGTAGGCGGATAGTTAAGCGAGATGTGAAATCCCGGGGCTCAACCTCGGAACTGCATTTCGAACTGGCTGTCTAGAGTCTTGTAGAGGGTGGTGGAATTTCCAGTGTAGCGGTGAAATGCGTAGAGATCTGAAGGAATACCGATGGCGAAGGCAGCCACCTGGGTCAACACTGACGCTCATGTACGAAAGCGTGGGGAGCA
>ASV_1094: Domain - Bacteria; Phylum - Pseudomonadota; Class - Gammaproteobacteria; Order - Thiotrichales; Family - Fastidiosibacteraceae; Genus - Cysteiniphilum; Species - NA
ATTGGACAATGGGGGCAACCCTGATCCAGCAATACCATGTGTGTGAAGAAGGCCTTAGGGTTGTAAAGCACTTTAGTTCGTGAGGAAGGCTATTGGGTTAAGAGCTAGATAGTTTGACGTTAGCGAAAGAATAAGCACCGGCTAACTCCGTGCCAGCAGCCGCGGTAATACGGAGGGTGCGAGCGTTAATCGGAATTACTGGGCGTAAAGGGTTCGTAGGTGGTGAGATAAGTCAGATGTGAAAGCCCTGGGCTTAACCTGGGAGTTGCATATGAAACTGTTTGACTAGAGTTTGGTAGAGGATTGGGGAATTTCCAGTGTAGCGGTGAAATGCGTAGAGATTGGGAAGAACATCGATGGCGAAGGCAACAATCTGGACCTGAACTGACACTGAGGGACGAAAGCGTGGGTAGCA
>ASV_1095: Domain - Bacteria; Phylum - Pseudomonadota; Class - Gammaproteobacteria; Order - Oceanospirillales; Family - Oceanospirillaceae; Genus - Pontibacterium; Species - Pontibacterium granulatum
ATTGCACAATGGGCGCAAGCCTGATGCAGCCATACCGCGTGTGTGAAGAAGGCCTTAGGGTTGTAAAGCACTTTCAGTTGTGAGGAAAGGGGTGTAGTTAATACCTGCATCCTGTGACGTTAGCAACAGAAGAAGCACCGGCTAACTCCGTGCCAGCAGCCGCGGTAATACGGAGGGTGCAAGCGTTAATCGGAATTACTGGGCGTAAAGCGCGCGTAGGTGGTTCAGTCAGTCAGATGTGAAAGCCCCGGGCTCAACCTGGGAACTGCACCTGATACTGCTGAACTCGAGTACGGTAGAGGGTAGTGGAATTTCCTGTGTAGCGGTGAAATGCGTAGATATAGGAAGGAACACCAGTGGCGAAGGCGACTACCTGGACCGATACTGACACTGAGGTGCGAAAGCGTGGGGAGCA
>ASV_1096: Domain - Bacteria; Phylum - Pseudomonadota; Class - Gammaproteobacteria; Order - Vibrionales; Family - Vibrionaceae; Genus - Vibrio; Species - Vibrio tubiashii
ATTGCACAATGGGCGCAAGCCTGATGCAGCCATGCCGCGTGTATGAAGAAGGCCTTCGGGTTGTAAAGTACTTTCAGTAGTGAGGAAGGTGGTAGTGTTAATAGCACTATCATTTGACGTTAGCTGCAGAAGAAGCACCGGCTAACTCCGTGCCAGCAGCCGCGGTAATACGGAGGGTGCGAGCGTTAATCGGAATTACTGGGCGTAAAGCGCATGCAGGTGGTTTGTTAAGTCAGATGTGAAAGCCCGGGGCTCAACCTCGGAATTGCATTTGAAACTGGCAGACTAGAGTACTGTAGAGGGGGGTAGAATTTCAGGTGTAGCGGTGAAATGCGTAGAGATCTGAAGGAATACCGGTGGCGAAGGCGGCCCCCTGGACAGATACTGACACTCAGATGCGAAAGCGTGGGGAGCA
>ASV_1097: Domain - Bacteria; Phylum - Bacteroidota; Class - Flavobacteriia; Order - Flavobacteriales; Family - Flavobacteriaceae; Genus - NA; Species - NA
ATTGGACAATGGGCGGAAGCCTGATCCAGCCATGCCGCGTGCAGGAAGACTGCCCTATGGGTTGTAAACTGCTTTTATACAGGAAGAAACACCTCTACGTGTAGAGGCTTGACGGTACTGTAAGAATAAGGATCGGCTAACTCCGTGCCAGCAGCCGCGGTAATACGGAGGATCCAAGCGTTATCCGGAATCATTGGGTTTAAAGGGTCCGTAGGTGGATTAGTAAGTCAGAGGTGAAATCCTGCAGCTCAACTGTAGAACTGCCTTTGATACTGCTAGTCTTGAGTCATTATGAAGTGGTTAGAATGTGTAGTGTAGCGGTGAAATGCATAGATATTACACAGAATACCGATTGCGAAGGCAGATCACTAATAATGTACTGACACTGATGGACGAAAGCGTGGGGAGCG
>ASV_1098: Domain - Bacteria; Phylum - Pseudomonadota; Class - Alphaproteobacteria; Order - Rhodobacterales; Family - Roseobacteraceae; Genus - NA; Species - NA
CTTGGACAATGGGCGCAAGCCTGATCCAGCCATGCCGCGTGAGTGATGAAGGCCCTAGGGTCGTAAAGCTCTTTCGCCTGTGATGATAATGACAGTAGCAGGTAAAGAAACCCCGGCTAACTCCGTGCCAGCAGCCGCGGTAATACGGAGGGGGTTAGCGTTGTTCGGAATTACTGGGCGTAAAGCGCGCGTAGGCGGATTAGTCAGTTAGAGGTGAAATCCCAGGGCTCAACCCTGGAACTGCCTTTAATACTGCTAGTCTTGAGTTCGAGAGAGGTGAGTGGAATTCCGAGTGTAGAGGTGAAATTCGTAGATATTCGGAGGAACACCAGTGGCGAAGGCGGCTCACTGGCTCGATACTGACGCTGAGGTGCGAAAGTGTGGGGAGCA
>ASV_1099: Domain - Bacteria; Phylum - Bacteroidota; Class - Flavobacteriia; Order - Flavobacteriales; Family - Flavobacteriaceae; Genus - NA; Species - NA
ATTGGACAATGGAGGCAACTCTGATCCAGCCATGCCGCGTGCAGGAAGACTGCCCTATGGGTTGTAAACTGCTTTTATACAGGAAGAAACCGCTCTACGTGTAGAGCTCTGACGGTACTGTAAGAATAAGGATCGGCTAACTCCGTGCCAGCAGCCGCGGTAATACGGAGGATCCAAGCGTTATCCGGAATCATTGGGTTTAAAGGGTCCGTAGGTGGATAATTAAGTCAGAGGTGAAAGTCTGCAGCTCAACTGTAGAATTGCCTTTGATACTGGTTATCTTGAGTTATTATGAAGTAGTTAGAATATGTAGTGTAGCGGTGAAATGCATAGATATTACATAGAATACCGATTGCGAAGGCAGATTACTAACAATGTACTGACACTGATGGACGAAAGCGTGGGTAGCG
>ASV_11: Domain - Bacteria; Phylum - Bacteroidota; Class - Saprospiria; Order - Saprospirales; Family - Saprospiraceae; Genus - Aureispira; Species - Aureispira maritima
ATTGGTCAATGGAGGCAACTCTGAACCAGCCATGCCGCGTGTGTGATGAAGGCCCTTTGGGTTGTAAAGCACTTTTATATAGGAAGAATGACAGGGATTTATCCTTGGAGAGACGGTACTATAGGAATAAGCACCGGCTAACTCCGTGCCAGCAGCCGCGGTAATACGGAGGGTGCAAGCGTTATCCGGAATCACTGGGTTTAAAGGGTACGTAGGCGGTTGTGTAAGTCAGACGTTAAAGGCTGTGGCTAAACCATGGTACGCGTTTGAAACTGCATAACTTGAATATGTTCGAGGTGCATGGAATGAGTCATGTAGCGGTGAAATGCATAGATATGACTTAGAACACCAATTGCGAAGGCAGTGCACTAGGGCATCATTGACGCTGAGGTACGAAAGCGTGGGTAGCG
>ASV_110: Domain - Bacteria; Phylum - Bacteroidota; Class - Flavobacteriia; Order - Flavobacteriales; Family - Flavobacteriaceae; Genus - Seonamhaeicola; Species - Seonamhaeicola aphaedonensis
ATTGGACAATGGGCGGAAGCCTGATCCAGCCATGCCGCGTGCAGGAAGACTGCCCTATGGGTTGTAAACTGCTCTTGTACGGGAAGAAACCCTCCTTCGTGAAGGAGCTTGACGGTACCGTAAGAATAAGCATCGGCTAACTCCGTGCCAGCAGCCGCGGTAATACGGAGGATGCAAGCGTTATCCGGAATCATTGGGTTTAAAGGGTCCGTAGGTGGATTAGTCAGTCAGAGGTGAAATCCTGCAGCTTAACTGTAGAACTGCCTTTGATACTGCTAATCTTGAGTCATTGTGAAGTAGTTAGAATATGTAGTGTAGCGGTGAAATGCATAGATATTACATAGAATACCGATTGCGAAGGCAGATTACTAACAATGTACTGACACTGATGGACGAAAGCGTGGGTAGCG
>ASV_1100: Domain - Bacteria; Phylum - Pseudomonadota; Class - Gammaproteobacteria; Order - Oceanospirillales; Family - Oceanospirillaceae; Genus - NA; Species - NA
ATTGCACAATGGGCGCAAGCCTGATGCAGCCATGCCGCGTGTGTGAAGAAGGCTCTAGGGTTGTAAAGCACTTCCAGAAGGGAGGAAAGGTTGTAAGTTAATACCTTGCAACTGTGACGTTACCTTCAGAAGAAGCACCGGCTAACTCCGTGCCAGCAGCCGCGGTAATACGGAGGGTGCAAGCGTTAATCGGAATTACTGGGCGTAAAGCGCGCGTAGGTGGTTTGTTAAGCGGAATGTGAAAGCCCCGGGCTCAACCTGGGAACTGCATTGCGAACTGGCAGACTAGAGTACAGTAGAGGGTAGTGGAATTTCCTGTGTAGCGGTGAAATGCGTAGAGATGGGAAGGAACATCAGTGGCGAAGGCGACTGCCTGGACTGATACTGACACTGAGGTGCGAAAGCGTGGGGAGCA
>ASV_1101: Domain - Bacteria; Phylum - Pseudomonadota; Class - Gammaproteobacteria; Order - Alteromonadales; Family - Colwelliaceae; Genus - Thalassotalea; Species - NA
ATTGCACAATGGGGGAAACCCTGATGCAGCCATGCCGCGTGTGTGAAGAAGGCCTTCGGGTTGTAAAGCACTTTCAGTGGGGAGGAAAGGGTGATGCTTAATACGTATCATCTGTGACGTTACCCACAGAAGAAGCACCGGCTAACTCCGTGCCAGCAGCCGCGGTAATACGGAGGGTGCGAGCGTTAATCGGAATTACTGGGCGTAAAGCGTGCGTAGGCGGATAGTTAAGCGAGATGTGAAATCCCGGGGCTCAACCTCGGAACTGCATTTGAAACTGGCAAACTAGAGTACTGTAGAGGGGGGTAGAATTTCAGGTGTAGCGGTGAAATGCGTAGAGATTGGAAGGAACATCAGTGGCGAAGGCGGCCACCTGGACAAAGACTGACGCTGAGGCACGAAAGCGTGGGGAGCG
>ASV_1102: Domain - Bacteria; Phylum - Bacteroidota; Class - Flavobacteriia; Order - Flavobacteriales; Family - Flavobacteriaceae; Genus - Aureicoccus; Species - Aureicoccus marinus
ATTGGACAATGGTCGGAAGACTGATCCAGCCATGCCGCGTGCAGGATGACTGCCCTATGGGTTGTAAACTGCTTTTGTACGAGAAGAACACCCTCTTCGTGAAGAGGACTGACGGTATCGTACGAATAAGGACCGGCTAACTCCGTGCCAGCAGCCGCGGTAATACGGAGGGTCCGAGCGTTATCCGGAATCATTGGGTTTAAAGGGTCCGTAGGCGGGCTATTAAGTCAGAGGTGAAATTGTGCAGCTCAACTGTAGAACTGCCTTTGATACTGATAGTCTTGAGTTATGGTGAGGTAGCCGGAACATGTGGTGTAGCGGTGAAATGCATAGATATCACATAGAACGCCGATTGCGAAGGCAGGTTACCAACCATATACTGACGCTGATGGACGAAAGCGTGGGGAGCG
>ASV_1103: Domain - Bacteria; Phylum - Pseudomonadota; Class - Gammaproteobacteria; Order - Alteromonadales; Family - Colwelliaceae; Genus - NA; Species - NA
ATTGCACAATGGGCGCAAGCCTGATGCAGCCATGCCGCGTGTGTGAAGAAGGCCTTCGGGTTGTAAAGCACTTTCAGTCGTGAGGAAGGTAGTGTAGTTAATAGCTGCATTATTTGACGTTAGCGACAGAAGAAGCACCGGCTAACTCCGTGCCAGCAGCCGCGGTAATACGGAGGGTGCGAGCGTTAATCGGAATTACTGGGCGTAAAGCGTGCGTAGGCGGATAGTTAAGCGAGATGTGAAATCCCGGGGCTCAACCTCGGAACTGCATTTCGAACTGGCTGTCTAGAGTCTTGTAGAGGGTGGTGGAATTTCCAGTGTAGCGGTGAAATGCGTAGAGATTGGAAGGAACATCAGTGGCGAAGGCGGCCACCTGGACAAAGACTGACGCTGAGGCACGAAAGCGTGGGGAGCG
>ASV_1104: Domain - Bacteria; Phylum - Thermodesulfobacteriota; Class - Desulfobulbia; Order - Desulfobulbales; Family - NA; Genus - NA; Species - NA
ATTGCGCAATGGGGGAAACCCTGACGCAGCGACGCCGCGTGGATGATGAAGGCCTTTGGGTCGTAAAATCCTGTCAGATGGGAAGAAGTGCATATAGCCCAATACGTTGTATGTTTGACGGTACCATCAAAGGAAGCACCGGCTAACTCCGTGCCAGCAGCCGCGGTAATACGGAGGGTGCAAACGTTGTTCGGAATTACTGGGCGTAAAGCGCGCGTAGGCGGTTTGTTAAGTCAGATGTGAAAGTCCACGGCTCAACCATGGAAGTGCATTTGAAACTGGCAGACTTGAGTACTGGAGGGGGTAGTGGAATTCCCGGTGTAGAGGTGAAATTCGTAGATATCGGGAGGAATACCGGTGGCGAAGGCGACTACCTGGCCAGATACTGACGCTGAGGTGCGAAAGCGTGGGGAGCA
>ASV_1105: Domain - Bacteria; Phylum - Bacteroidota; Class - Flavobacteriia; Order - Flavobacteriales; Family - Flavobacteriaceae; Genus - Tenacibaculum; Species - NA
ATTGGACAATGGGCGAGAGCCTGATCCAGCCATGCCGCGTGCAGGAAGACTGCCCTATGGGTTGTAAACTGCTTTTATACAGGAAGAAACCTATCTACGTGTAGATAGCTGACGGTACTGTAAGAATAAGCACCGGCTAACTCCGTGCCAGCAGCCGCGGTAATACGGAGGGTGCAAGCGTTATCCGGAATCATTGGGTTTAAAGGGTCCGCAGGCGGTCAATTAAGTCAGAGGTGAAATCCCACAGCTTAACTGTGGAACTGCCTTTGATACTGGTTGACTTGAGTTATACGGAAGTAGATAGAATGTGTAGTGTAGCGGTGAAATGCATAGATATTACACAGAATACCGATTGCGAAGGCAGTCTACTACGTATATACTGACGCTCATGGACGAAAGCGTGGGGAGCG
>ASV_1106: Domain - Bacteria; Phylum - Pseudomonadota; Class - Gammaproteobacteria; Order - Oceanospirillales; Family - Oceanospirillaceae; Genus - Bacterioplanoides; Species - Bacterioplanoides pacificum
ATTGCACAATGGGCGAAAGCCTGATGCAGCCATGCCGCGTGTGTGAAGAAGGCTCTAGGGTTGTAAAGCACTTTCATTAGTGAGGAAAGGTTGTAACTTAATACGTTGCAGCTGTGACGTTAGCTAAAGAAGAAGCACCGGCTAACTCCGTGCCAGCAGCCGCGGTAATACGGAGGGTGCAAGCGTTAATCGGAATTACTGGGCGTAAAGCGCGCGTAGGTGGTTTGTTAAGCGGAATGTGAAAGCCCCGGGCTTAACCTGGGAACTGCATTGCGAACTGGCAAACTAGAGTACAGTAGAGGGTAGTGGAATTTCCTGTGTAGCGGTGAAATGCGTAGAGATGGGAAGGAACATCAGTGGCGAAGGCGACTGCCTGGACTGATACTGACACTGAGGTGCGAAAGCGTGGGGAGCA
>ASV_1107: Domain - Bacteria; Phylum - Pseudomonadota; Class - Gammaproteobacteria; Order - Alteromonadales; Family - Alteromonadaceae; Genus - Salinimonas; Species - NA
ATTGGACAATGGGGGAAACCCTGATCCAGCAATACCACGTGTGTGAAGAAGGCCTTAGGGTTGTAAAGCACTTTAGTTAGGGAGGAAGGCAATTAGGTTAAGAGCTAAATTGTTTGACGTTACCTAAAGAATAAGCACCGGCTAACTCCGTGCCAGCAGCCGCGGTAATACGGAGGGTGCGAGCGTTAATCGGAATTACTGGGCGTAAAGCGCACGCAGGCGGTTTGTTAAGCTAGATGTGAAAGCCCCGGGCTCAACCTGGGATGGTCATTTAGAACTGGCAGACTAGAGTCTTGGAGAGGGGAGTGGAATTCCAGGTGTAGCGGTGAAATGCGTAGATATCTGGAGGAACATCAGTGGCGAAGGCGACTCCCTGGCCAAAGACTGACGCTCATGTGCGAAAGTGTGGGTAGCG
>ASV_1108: Domain - Bacteria; Phylum - Pseudomonadota; Class - Alphaproteobacteria; Order - Rhodobacterales; Family - NA; Genus - NA; Species - NA
CTTAGACAATGGGCGCAAGCCTGATCTAGCCATGCCGCGTGAGCGATGAAGGCCTTAGGGTCGTAAAACTCTTTCGCCAGGGATGATAATGACAGTACCTGGTAAAGAAACCCCGGCTAACTCCGTGCCAGCAGCCGCGGTAATACGGAGGGGGTTAGCGTTGTTCGGAATTACTGGGCGTAAAGCGCGCGTAGGCGGACCGTTAAGTTAGGGGTGAAATCCCGGGGCTCAACCCCGGAACTGCCCTTAATACTGGCGGTCTTGAGTTCGAGAGAGGTGAGTGGAATTCCGAGTGTAGAGGTGAAATTCGTAGATATTCGGAAGAACACCAGTGGCGAAGGCGACTCACTGGACAGTTATTGACGCTGAGGTGCGAAAGCGTGGGGAGCA
>ASV_1109: Domain - Bacteria; Phylum - Pseudomonadota; Class - Alphaproteobacteria; Order - Rhodobacterales; Family - NA; Genus - NA; Species - NA
CTTGGACAATGGGCGCAAGCCTGATCCAGCCATGCCGCGTGAGTGATGAAGGCCTTAGGGTCGTAAAGCTCTTTCGCCAGAGATGATAATGACAGTATCTGGTAAAGAAACCCCGGCTAACTCCGTGCCAGCAGCCGCGGTAATACGGAGGGGGTTAGCGTTGTTCGGAATTACTGGGCGTAAAGCGCGCGTAGGCGGACCAGTCAGTCAGAGGTGAAATCCCGGGGCTCAACCCCGGAACTGCCTTTGATACTGCTGGTCTTGAGGTCGAGAGAGGTGAGTGGAATTCCGAGTGTAGAGGTGAAATTCGTAGATATTCGGAGGAACACCAGTGGCGAAGGCGGCTCACTGGCTCGATACTGACGCTGAGGTGCGAAAGTGTGGGGAGCA
>ASV_111: Domain - Bacteria; Phylum - Pseudomonadota; Class - Alphaproteobacteria; Order - Hyphomonadales; Family - Hyphomonadaceae; Genus - Hyphomonas; Species - NA
CTTGCACAATGGGCGAAAGCCTGATGCAGCCATGCCGCGTGAATGATGAAGGCCTTAGGGTTGTAAAATTCTTTCGCTAGGGATGATAATGACAGTACCTAGTAAAGAAGCCCCGGCTAACTTCGTGCCAGCAGCCGCGGTAATACGAAGGGGGCTAGCGTTGTTCGGAATTACTGGGCGTAAAGCGCGCGTAGGCGGACTTTTAAGTCAGATGTGAAATCCCGGGGCTCAACCCCGGAACTGCATTTGAAACTGGAAGTCTAGAGACCAGGAGAGGTTAGCGGAATACCGAGTGTAGAGGTGAAATTCGTAGATATTCGGTGGAACACCAGTGGCGAAGGCGGCTAACTGGACTGGTACTGACGCTGAGGTGCGAAAGCGTGGGGAGCA
>ASV_1110: Domain - Bacteria; Phylum - Bacteroidota; Class - Flavobacteriia; Order - Flavobacteriales; Family - Flavobacteriaceae; Genus - NA; Species - NA
ATTGGACAATGGGCGGGAGCCTGATCCAGCCATGCCGCGTGCAGGATGACGGCCCTATGGGTTGTAAACTGCTTTTGTACGGGAAGAAACCTGTCCACGTGTGGACAGCTGACGGTACCGTAAGAATAAGGACCGGCTAACTCCGTGCCAGCAGCCGCGGTAATACGGAGGGTCCGAGCGTTATCCGGAATCATTGGGTTTAAAGGGTCCGTAGGCGGGATGTTAAGTCAGTGGTGAAAGTTTGCGGCTCAACCGTAAAATTGCCATTGATACTGACGTTCTTGAATTAGTATGAAGTGGTTAGAATAAGTAGTGTAGCGGTGAAATGCATAGATATTACTTAGAATACCAATTGCGAAGGCAGATCACTAATACTATATTGACGCTGAGGGACGAAAGCGTGGGGAGCG
>ASV_1111: Domain - Bacteria; Phylum - Bacteroidota; Class - Flavobacteriia; Order - Flavobacteriales; Family - Flavobacteriaceae; Genus - NA; Species - NA
ATTGGACAATGGGCGAGAGCCTGATCCAGCCATGCCGCGTGCAGGAAGACTGCCCTATGGGTTGTAAACTGCTTTTATATAGGAAGAAACACTCCCTCGTGAGGGAGCTTGACGGTACTATAAGAATAAGGACCGGCTAACTCCGTGCCAGCAGCCGCGGTAATACGGAGGGTCCGAGCGTTATCCGGAATCATTGGGTTTAAAGGGTCCGTAGGCGGGCCTATAAGTCAGGGGTGAAAGGCCACGGCTCAACCGTGGGACTGCCCTTGATACTGTAGGTCTTGAGTTATGGTGGAGTTGCCGGAACATGTGGTGTAGCGGTGAAATGCATAGATATCACATAGAACACCGATCGCGAAGGCAGGTGACTAACCATATACTGACGCTGATGGACGAAAGCGTGGGGAGCG
>ASV_1112: Domain - Bacteria; Phylum - Bacteroidota; Class - Flavobacteriia; Order - Flavobacteriales; Family - Flavobacteriaceae; Genus - Dokdonia; Species - Dokdonia lutea
ATTGCACAATGGGCGCAAGCCTGATGCAGCCATGCCGCGTGTGTGAAGAAGGCTCTAGGGTTGTAAAGCACTTTCAGAAGGGAGGAAAGGTTGTAAGTTAATACCTTGCAACTGTGACGTTACCTTCAGAAGAAGCACCGGCTAACTCCGTGCCAGCAGCCGCGGTAATACGGAGGGTGCAAGCGTTATCCGGAATCATTGGGTTTAAAGGGTCCGTAGGCGGGTTTATAAGTCAGTGGTGAAATGCTGTGGCTCAACCATAGCACTGCCATTGATACTGTAGATCTTGAATCGTTGTGAAGTGGTTAGAATATGTAGTGTAGCGGTGAAATGCTTAGATATTACATAGAATACCGATTGCGAAGGCAGATCACTAACAACGTATTGACGCTGATGGACGAAAGCGTAGGTAGCG
>ASV_1113: Domain - Bacteria; Phylum - Bacteroidota; Class - Flavobacteriia; Order - Flavobacteriales; Family - Flavobacteriaceae; Genus - NA; Species - NA
ATTGGTCAATGGAGGCAACTCTGAACCAGCCATGCCGCGTGCAGGAAGACTGCCCTATGGGTTGTAAACTGCTTTTATACAGGAAGAAACACCTCTACGTGTAGAGGCTTGACGGTACTGTAAGAATAAGCATCGGCTAACTCCGTGCCAGCAGCCGCGGTAATACGGAGGATGCAAGCGTTATCCGGAATCATTGGGTTTAAAGGGTCCGTAGGTGGATTAGTCAGTCAGAGGTGAAATCCTGCAGCTTAACTGTAGAACTGCCTTTGATACTGCTAATCTTGAGTCATTGTGAAGTAGTTAGAATATGTAGTGTAGCGGTGAAATGCATAGATATTACATAGAATACCGATTGCGAAGGCAGATTACTAACAATGTACTGACACTGATGGACGAAAGCGTGGGTAGCG
>ASV_1114: Domain - Bacteria; Phylum - Pseudomonadota; Class - Alphaproteobacteria; Order - Rhodobacterales; Family - Roseobacteraceae; Genus - NA; Species - NA
CTTGGACAATGGGCGCAAGCCTGATCCAGCCATGCCGCGTGAGTGATGAAGGCCCTAGGGTCGTAAAGCTCTTTCGCCTGTGATGATAATGACAGTAGCAGGTAAAGAAACCCCGGCTAACTCCGTGCCAGCAGCCGCGGTAATACGGAGGGGGTTAGCGTTGTTCGGAATTACTGGGCGTAAAGCGCGCGTAGGCGGATTGGAAAGTTGGGGGTGAAATCCCAGGGCTCAACCCTGGAACTGCCTCCAAAACTCCCAGTCTTGAGTTCGAGAGAGGTGAGTGGAATTCCGAGTGTAGAGGTGAAATTCGTAGATATTCGGAGGAACACCAGTGGCGAAGGCGGCTCACTGGCTCGATACTGACGCTGAGGTGCGAAAGTGTGGGGAGCA
>ASV_1115: Domain - Bacteria; Phylum - Pseudomonadota; Class - Alphaproteobacteria; Order - Rhodobacterales; Family - Roseobacteraceae; Genus - Sulfitobacter; Species - NA
CTTGGACAATGGGCGCAAGCCTGATCCAGCCATGCCGCGTGAGTGATGAAGGCCTTAGGGTCGTAAAGCTCTTTCGCCAGGGATGATAATGACAGTACCTGGTAAAGAAACCCCGGCTAACTCCGTGCCAGCAGCCGCGGTAATACGGAGGGGGTTAGCGTTGTTCGGAATTACTGGGCGTAAAGCGTACGTAGGCGGATCAGAAAGTAGGGGGTGAAATCCCGAGGCTCAACCTCGGAACTGCCTCCTAAACTCCTGGTCTTGAGTTCGAGAGAGGTGAGTGGAATTCCAAGTGTAGAGGTGAAATTCGTAGATATTTGGAGGAACACCAGTGGCGAAGGCGGCTCACTGGCTCGATACTGACGCTGAGGTACGAAAGTGTGGGGAGCA
>ASV_1116: Domain - Bacteria; Phylum - Pseudomonadota; Class - Alphaproteobacteria; Order - Rhodobacterales; Family - Roseobacteraceae; Genus - NA; Species - NA
CTTGGACAATGGGCGCAAGCCTGATCCAGCCATGCCGCGTGAGTGATGAAGGCCCTAGGGTCGTAAAGCTCTTCCGCCTGTGAAGATAATGACGGTAGCAGGTAAAGAAACCCCGGCTAACTCCGTGCCAGCAGCCGCGGTAATACGGAGGGGGTTAGCGTTGTTCGGAATTACTGGGCGTAAAGCGCGCGTAGGCGGATTAGTAAGTCAGAGGTGAAATCCCAGGGCTCAACCCTGGAACTGCCTTTGATACTGCTAGTCTTGAGTTCGAGAGAGGTAAGTGGAATTCCGAGTGTAGAGGTGAAATTCGTAGATATTCGGAGGAACACCAGTGGCGAAGGCGGCTTACTGGCTCGATACTGACGCTGAGGTGCGAAAGTGTGGGGAGCA
>ASV_1117: Domain - Bacteria; Phylum - Pseudomonadota; Class - Gammaproteobacteria; Order - Oceanospirillales; Family - Alcanivoracaceae; Genus - Alcanivorax; Species - Alcanivorax profundi
CTTGGACAATGGGGGCAACCCTGATCCAGCCATGCCGCGTGTGTGAAGAAGGCCCTAGGGTTGTAAAGCACTTCCAGTAGGGAGGAAGGCTTCGAGTTAATACCTTGGAGTACTTGACGTTACCTACAGAAGAAGCACCGGCTAATTTCGTGCCAGCAGCCGCGGTAATACGAAAGGTGCGAGCGTTAATCGGAATTACTGGGCGTAAAGCGCGCGTAGGCGGTTTGTTAAGTCAGATGTGAAAGCCCCGGGCTCAACCTGGGAATTGCATTTGAAACTGGCAAGCTAGAATGCAGTAGAGGGAGGTGGAATTTCCGGTGTAGCGGTGAAATGCGTAGAGATCGGAAGGAACACCAGTGGCGAAGGCGGCCTCCTGGACTGACATTGACGCTGAGGTGCGAAAGCGTGGGGAGCA
>ASV_1118: Domain - Bacteria; Phylum - Actinomycetota; Class - Actinomycetes; Order - Micrococcales; Family - Micrococcaceae; Genus - Micrococcus; Species - NA
ATTGCACAATGGGCGAAAGCCTGATGCAGCGACGCCGCGTGAGGGATGACGGCCTTCGGGTTGTAAACCTCTTTCAGTAGGGAAGAAGCGAAAGTGACGGTACCTGCAGAAGAAGCACCGGCTAACTACGTGCCAGCAGCCGCGGTAATACGTAGGGTGCGAGCGTTATCCGGAATTATTGGGCGTAAAGAGCTCGTAGGCGGTTTGTCGCGTCTGTCGTGAAAGTCCGGGGCTTAACCCCGGATCTGCGGTGGGTACGGGCAGACTAGAGTGCAGTAGGGGAGACTGGAATTCCTGGTGTAGCGGTGGAATGCGCAGATATCAGGAGGAACACCGATGGCGAAGGCAGGTCTCTGGGCTGTAACTGACGCTGAGGAGCGAAAGCATGGGGAGCG
>ASV_1119: Domain - Bacteria; Phylum - Pseudomonadota; Class - Alphaproteobacteria; Order - Rhodobacterales; Family - Paracoccaceae; Genus - NA; Species - NA
CTTGGACAATGGGGGCAACCCTGATCCAGCCATGCCGCGTGAGTGATGAAGGCCTTAGGGTCGTAAAGCTCTTTCAGCTGGGAAGATAATGACGGTACCAGCAGAAGAAGCCCCGGCTAACTCCGTGCCAGCAGCCGCGGTAATACGGAGGGGGCTAGCGTTGTTCGGAATTACTGGGCGTAAAGCGCGCGTAGGCGGGCTGTTAAGTCGGGGGTGAAATCCCGGGGCTCAACCCCGGAACTGCCTCCGATACTGGCAGCCTAGAGATCGAGAGAGGCGAGTGGAATACCGAGTGTAGAGGTGAAATTCGTAGATATTCGGTGGAACACCAGTGGCGAAGGCGGCTCGCTGGCTCGATACTGACGCTGAGGTGCGAAAGCGTGGGGAGCA
>ASV_112: Domain - Bacteria; Phylum - Pseudomonadota; Class - Gammaproteobacteria; Order - Gammaproteobacteria Incertae Sedis; Family - Unknown Family_4; Genus - Candidatus Berkiella; Species - NA
ATTGGACAATGGGCGAAAGCCTGATCCAGCAATACCGCGTGTGTGAAGAAGGCCTGAGGGTTGTAAAGCACTTTCAGTAGGGAGGAAGGACTTAGTATTAATACTGCTAAGTATTGACGTTACCTACAGAAGAAGCACCGGCTAACTCTGTGCCAGCAGCCGCGGTAATACAGAGGGTGCGAGCGTTAATCGGAATTACTGGGCGTAAAGCGTGCGTAGGCGGTTAGTTAAGTCAGATGTGAAAGCCCTGGGCTCAACCTGGGAATTGCATTTGATACTGGTTAACTTGAGTATGGGAGAGGGAAGTGGAATTTCCGGTGTAGCGGTGAAATGCGTAGATATCGGAAGGAACACCAGTGGCGAAGGCGACTTCCTGGACCATTACTGACGCTGAGGTACGAAAGCGTGGGGAGCA
>ASV_1120: Domain - Bacteria; Phylum - Bacteroidota; Class - Flavobacteriia; Order - Flavobacteriales; Family - Flavobacteriaceae; Genus - Tenacibaculum; Species - NA
ATTGGTCAATGGAGGCAACTCTGAACCAGCCATGCCGCGTGCAGGAAGACTGCCCTATGGGTTGTAAACTGCTTTTATACAGGAAGAAACAGTCCTACGTGTAGGACCTTGACGGTACTGTAAGAATAAGCACCGGCTAACTCCGTGCCAGCAGCCGCGGTAATACGGAGGGTGCAAGCGTTATCCGGAATCATTGGGTTTAAAGGGTCCGCAGGCGGTCAATTAAGTCAGAGGTGAAATCCCACAGCTTAACTGTGGAACTGCCTTTGATACTGGTTGACTTGAGTTATACGGAAGTAGATAGAATGTGTAGTGTAGCGGTGAAATGCATAGATATTACACAGAATACCGATTGCGAAGGCAGTCTACTACGTATATACTGACGCTCATGGACGAAAGCGTGGGGAGCG
>ASV_1121: Domain - Bacteria; Phylum - Pseudomonadota; Class - Gammaproteobacteria; Order - Alteromonadales; Family - Colwelliaceae; Genus - Thalassotalea; Species - NA
ATTGCACAATGGGGGAAACCCTGATGCAGCCATGCCGCGTGTGTGAAGAAGGCCTTCGGGTTGTAAAGCACTTTCAGTGGGGAGGAAAGGGTGATGCTTAATACGTATCATCTGTGACGTTACCCACAGAAGAAGCACCGGCTAACTCCGTGCCAGCAGCCGCGGTAATACGGAGGGTGCGAGCGTTAATCGGAATTACTGGGCGTAAAGCGTGCGTAGGCGGATAGTTAAGCGAGATGTGAAATCCCGGGGCTCAACCTCGGAACTGCATTTCGAACTGGCTGTCTAGAGTCTTGTAGAGGGTGGTGGAATTTCCAGTGTAGCGGTGAAATGCGTAGAGATCGGAAGGAACACCAGTGGCGAAGGCGGCCTCCTGGACTGACACTGACGCTGAGGTGCGAAAGCGTGGGGAGCA
>ASV_1122: Domain - Bacteria; Phylum - Pseudomonadota; Class - Gammaproteobacteria; Order - Vibrionales; Family - Vibrionaceae; Genus - Vibrio; Species - NA
ATTGCACAATGGGCGCAAGCCTGATGCAGCCATGCCGCGTGTGTGAAGAAGGCCTTCGGGTTGTAAAGCACTTTCAGCAGTGAGGAAGGCAGTAAGTTTAATACGCTTATTGCTTGACGTTAGCTGCAGAAGAAGCACCGGCTAACTCCGTGCCAGCAGCCGCGGTAATACGGAGGGTGCGAGCGTTAATCGGAATTACTGGGCGTAAAGCGCATGCAGGTGGTTTGTTAAGTCAGATGTGAAAGCCCGGGGCTCAACCTCGGAATTGCATTTGAAACTGGCAGACTAGAGTACTGTAGAGGGGGGTAGAATTTCAGGTGTAGCGGTGAAATGCGTAGAGATCTGAAGGAATACCGGTGGCGAAGGCGGCCCCCTGGACAGATACTGACACTCAGATGCGAAAGCGTGGGGAGCA
>ASV_1123: Domain - Bacteria; Phylum - Bdellovibrionota; Class - Bacteriovoracia; Order - Bacteriovoracales; Family - Bacteriovoracaceae; Genus - NA; Species - NA
ATTGCGCAATGGGGGAAACCCTGACGCAGCAATGCCACGTGAGTGAGGAAGGCCTTCGGGTCGTAAAGCTCTGTCATTAGGGAAGAATGGTAGCAATACTTGACGGTACCTAAGAAGGAAGCACCGGCTAACTTCGTGCCAGCAGCCGCGGTAATACGAAGGGTGCAAGCGTTGTTCGGATTTATTGGGCGTAAAGCGCGCGCAGGCGGATGAGCAAGTCAGGTGTGAAATCTCGGGGCTTAACCCCGAAACTGCGCCTGAAACTGCTTATCTAGAGTCATTTAGAGGGAAGGGGAATTTCACGTGTAGGGGTAAAATCCGTAGAGATGTGAAGGAACACCTGAGGCGAAGGCGCCTTCCTGGAAATGTACTGACGCTGAGGCGCGAAAGCGTGGGGAGCA
>ASV_1124: Domain - Bacteria; Phylum - Pseudomonadota; Class - Alphaproteobacteria; Order - Rhodospirillales; Family - Terasakiellaceae; Genus - Terasakiella; Species - Terasakiella brassicae
ATTGCGCAATGGAGGAAACTCTGACGCAGCCATGCCGCGTGAGTGACGAAGGCCTTAGGGTTGTAAAGCTCTTTCAGACGTGATGATGATGACAGTAGCGTCAAAAGAAGTTCCGGCTAACTTCGTGCCAGCAGCCGCGGTAATACGAAGGGAACTAGCGTTGTTCGGATTTACTGGGCGTAAAGAGCACGTAGGCGGATTGGTCAGTTGGGGGTGAAAGCCCGGAGCTCAACTCCGGAACTGCCTTCAATACTGCCAGTCTAGAGTCCGTAAGGGGGTGGTGGAATTCCGAGTGTAGAGGTGAAATTCGTAGATATTCGGAGGAACACCAGTGGCGAAGGCGACCACCTGGTACGGTACTGACGCTGAGGTGCGAAAGCGTGGGGAGCA
>ASV_1125: Domain - Bacteria; Phylum - Bacteroidota; Class - Flavobacteriia; Order - Flavobacteriales; Family - Flavobacteriaceae; Genus - NA; Species - NA
ATTGGACAATGGAGGCAACTCTGATCCAGCCATGCCGCGTGCAGGAAGACTGCCCTATGGGTTGTAAACTGCTTTTATACAGGAAGAAACCTCCCGACGTGTCGGGATCTGACGGTACTGTAAGAATAAGGATCGGCTAACTCCGTGCCAGCAGCCGCGGTAATACGGAGGATCCAAGCGTTATCCGGAATCATTGGGTTTAAAGGGTCCGTAGGTGGATAATTAAGTCAGGGGTGAAAGTCTGCAGCTCAACTGTAGAATTGCCTTTGATACTGGTTATCTTGAATTATTGTGAAGTGGTTAGAATATGTAGTGTAGCGGTGAAATGCATAGATATTACATAGAATACCAATTGCGAAGGCAGATCACTAACAATATATTGACACTGATGGACGAAAGCGTGGGGAGCG
>ASV_1126: Domain - Bacteria; Phylum - Pseudomonadota; Class - Gammaproteobacteria; Order - Alteromonadales; Family - Pseudoalteromonadaceae; Genus - Algicola; Species - NA
ATTGCACAATGGGGGAAACCCTGATGCAGCCATGCCGCGTGTGTGAAGAAGGCCTTAGGGTTGTAAAGCACTTTCAGCGAGGAGGAAAGGGTGTACGTTAACAGCGTGCATCTGTGACGTTACTCGCAGAAGAAGCACCGGCTAACTCCGTGCCAGCAGCCGCGGTAATACGGAGGGTGCAAGCGTTAATCGGAATTACTGGGCGTAAAGGGCACGCAGGCGGCCTGTTAAGCGAGATGTGAAAGCCCCGGGCTTAACCTGGGAATTGCATTTCGAACTGGCAGGCTAGAGTACGAGAGAGGGGGGTAGAATTCCAGGTGTAGCGGTGAAATGCGTAGAGATTGGAAGGAACATCAGTGGCGAAGGCGGCCACCTGGACAAAGACTGACGCTGAGGCACGAAAGCGTGGGGAGCG
>ASV_1127: Domain - Bacteria; Phylum - Pseudomonadota; Class - Alphaproteobacteria; Order - Rickettsiales; Family - Rickettsiaceae; Genus - Rickettsia; Species - NA
ATTGGACAATGGGCGAAAGCCTGATCCAGTAATACCGCGTGAATGATGAAGGCCCTAGGGTTGTAAAGTTCTTTTAATAGGGAAGATAATGACGGTACCTATAGAAAAAGCCCCGGCTAACTCCGTGCCAGCAGCCGCGGTAAGACGGAGGGGGCTAGCGTTATTCGGAATTACTGGGCGTAAAGGGCGCGTAGGCGGATTAGTAAGTTGGGAGTGAAAGCCCGGGGCTTAACCTCGGAACTGCTTTCAAAACTGCTAGTCTTGAGTGAAGTAGGGGGTGATGGAATTCCTAGTGTAGAGGTGAAATTCTTAGATATTAGGAGGAACACCGGTGGCGAAGGCGGTCACCTGGACTTCAACTGACGCTGAGGCGCGAAAGCGTGGGGAGCA
>ASV_1128: Domain - Bacteria; Phylum - Pseudomonadota; Class - Gammaproteobacteria; Order - Alteromonadales; Family - Colwelliaceae; Genus - NA; Species - NA
ATTGCACAATGGGCGCAAGCCTGATGCAGCCATGCCGCGTGTGTGAAGAAGGCTCTAGGGTCGTAAAGCACTTTCAGTAGGGAGGAAAGGAGTGTAGTTAATACCTGCATTCTGTGACGTTACCTACAGAAGAAGCACCGGCTAACTCCGTGCCAGCAGCCGCGGTAATACGGAGGGTGCGAGCGTTAATCGGAATTACTGGGCGTAAAGCGTGCGTAGGCGGATAGTTAAGCGAGATGTGAAATCCCGGGGCTCAACCTCGGAACTGCATTTCGAACTGGCTGTCTAGAGTCTTGTAGAGGGTGGTGGAATTTCCAGTGTAGCGGTGAAATGCGTAGAGATTGGAAGGAACATCAGTGGCGAAGGCGGCCACCTGGACAAAGACTGACGCTGAGGCACGAAAGCGTGGGGAGCG
>ASV_1129: Domain - Bacteria; Phylum - Pseudomonadota; Class - Alphaproteobacteria; Order - Rhodobacterales; Family - NA; Genus - NA; Species - NA
CTTGGACAATGGGCGCAAGCCTGATCCAGCCATGCCGCGTGAGTGATGAAGGCCTTAGGGTCGTAAAGCTCTTTCGCCAGAGATGATAATGACAGTATCTGGTAAAGAAACCCCGGCTAACTCCGTGCCAGCAGCCGCGGTAATACGGAGGGGGTTAGCGTTGTTCGGAATTACTGGGCGTAAAGCGCGCGTAGGCGGATTAGTAAGTTAGAGGTGAAATCCCGGGGCTCAACCCCGGAACTGCCTTTAATACTGCTAGTCTTGAGTTCGAGAGAGGTGAGTGGAATTCCGAGTGTAGAGGTGAAATTCGTAGATATTCGGAAGAACACCAGTGGCGAAGGCGACTTACTGGACAATTATTGACGCTGAGGTGCGAAAGCGTGGGGAGCA
>ASV_113: Domain - Bacteria; Phylum - Pseudomonadota; Class - Alphaproteobacteria; Order - Rickettsiales; Family - AB1; Genus - NA; Species - NA
CTTGCACAATGGGCGAAAGCCTGATGCAGCCATGCCGCGTGAGCGAAGAAGGTCCTATGGATTGTAAAGCTCTTTCAGATGGGAAGATGATGACGGTACCATCAGAAGAAGCCCCGGCTAACTTCGTGCCAGCAGCCGCGGTAATACGAAGGGGGCGAGTGTTGTTCGGATTTACTGGGCGTAAAGGGCGTGTAGGCGGATCGAACAGTCAGAGGTGAAAGCCCGGGGCTCAACCCCGGAACTGCCTTTGATACTTTCGGTCTAGAGTATGTGAGAGGGTGGTGGAATATCCTGTGTAGAGGTGGAATTCATAGATATAGGATGGAACACCAGTGGCGAAGGCGGCCACCTGGCGCATAACTGACGCTAAAGCGCGAAAGCGTGGGTAGCA
>ASV_1130: Domain - Bacteria; Phylum - Bacteroidota; Class - Flavobacteriia; Order - Flavobacteriales; Family - Flavobacteriaceae; Genus - NA; Species - NA
ATTGGACAATGGGCGAAAGCCTGATCCAGCCATGCCGCGTGCAGGAAGAAAGCCCTACGGGTTGTAAACTGCTTTTGCAGAGGAAGAATAAGAAATACTTGTATTTCGATGACGGTACTCTGCGAATAAGCATCGGCTAACTCCGTGCCAGCAGCCGCGGTAATACGGAGGATGCAAGCGTTATCCGGAATCATTGGGTTTAAAGGGTCCGTAGGCGGATTAATAAGTCAGTAGTGAAAGTCTACAGCTCAACTGTAGAATTGCCATTGATACTGTTAATCTTGAATTATTATGAAGTAGTTAGAATGTGTAGTGTAGCGGTGAAATGCATAGATATTACACAGAATACCAATTGCGAAGGCAGACTACTAATAATACATTGACGCTGATGGACGAAAGCGTGGGTAGCG
>ASV_1131: Domain - Bacteria; Phylum - Bacteroidota; Class - Flavobacteriia; Order - Flavobacteriales; Family - Flavobacteriaceae; Genus - NA; Species - NA
ATTGCACAATGGGCGCAAGCCTGATGCAGCCATGCCGCGTGTATGAAGAAGGCCTTCGGGTTGTAAAGTACTTTCAGCAGTGAGGAAGGTGGTAGTGTTAATAGCACTATCATTTGACGTTAGCTGCAGAAGAAGCACCGGCTAACTCCGTGCCAGCAGCCGCGGTAATACGGAGGATGCAAGCGTTATCCGGAATCATTGGGTTTAAAGGGTCCGTAGGTGGATTAGTCAGTCAGAGGTGAAATCCTGCAGCTTAACTGTAGAACTGCCTTTGATACTGCTAATCTTGAGTCATTGTGAAGTAGTTAGAATATGTAGTGTAGCGGTGAAATGCATAGATATTACATAGAATACCGATTGCGAAGGCAGATTACTAACAATGTACTGACACTGATGGACGAAAGCGTGGGTAGCG
>ASV_1132: Domain - Bacteria; Phylum - Pseudomonadota; Class - Gammaproteobacteria; Order - Alteromonadales; Family - Colwelliaceae; Genus - Thalassotalea; Species - NA
ATTGCACAATGGGGGAAACCCTGATGCAGCCATGCCGCGTGTGTGAAGAAGGCCTTCGGGTTGTAAAGCACTTTCAGTGGGGAGGAAAGGGTGTACGTTAATAGCGTGCATCTGTGACGTTACCCACAGAAGAAGCACCGGCTAACTCCGTGCCAGCAGCCGCGGTAATACGGAGGGTGCGAGCGTTAATCGGAATTACTGGGCGTAAAGCGTGCGTAGGCGGATAGTTAAGCGAGATGTGAAATCCCGGGGCTCAACCTCGGAACTGCATTTCGAACTGGCTGTCTAGAGTCTTGTAGAGGGTGGTGGAATTTCCAGTGTAGCGGTGAAATGCGTAGAGATTGGAAGGAACATCAGTGGCGAAGGCGGCCACCTGGACAAAGACTGACGCTGAGGCACGAAAGCGTGGGGAGCG
>ASV_1133: Domain - Bacteria; Phylum - Bacteroidota; Class - Flavobacteriia; Order - Flavobacteriales; Family - Flavobacteriaceae; Genus - Dokdonia; Species - Dokdonia lutea
ATTGGACAATGGAGGCAACTCTGATCCAGCCATGCCGCGTGCAGGAAGACTGCCCTATGGGTTGTAAACTGCTTTTATACAGGAAGAATAAGAGGCACGTGTGCCTTGATGACGGTACTGTAAGAATAAGCACCGGCTAACTCCGTGCCAGCAGCCGCGGTAATACGGAGGGTGCAAGCGTTATCCGGAATCATTGGGTTTAAAGGGTCCGTAGGCGGGTTTATAAGTCAGTGGTGAAATGCTGTGGCTCAACCATAGCACTGCCATTGATACTGTAGATCTTGAATCGTTGTGAAGTGGTTAGAATATGTAGTGTAGCGGTGAAATGCTTAGATATTACATAGAATACCGATTGCGAAGGCAGATCACTAACAACGTATTGACGCTGATGGACGAAAGCGTAGGTAGCG
>ASV_1134: Domain - Bacteria; Phylum - Pseudomonadota; Class - Gammaproteobacteria; Order - Alteromonadales; Family - Colwelliaceae; Genus - Thalassotalea; Species - Thalassotalea loyana
ATTGCACAATGGGGGAAACCCTGATGCAGCCATGCCGCGTGTGTGAAGAAGGCCTTCGGGTTGTAAAGCACTTTCAGTAGGGAGGAAAGGTTAGTAGCTAATATCTGCTAGCTGTGACGTTACCTACAGAAGAAGCACCGGCTAACTCCGTGCCAGCAGCCGCGGTAATACGGAGGGTGCGAGCGTTAATCGGAATTACTGGGCGTAAAGCGTGCGTAGGCGGATAGTTAAGCGAGATGTGAAATCCCGGGGCTCAACCTCGGAACTGCATTTCGAACTGGCTGTCTAGAGTCTTGTAGAGGGTGGTGGAATTTCCAGTGTAGCGGTGAAATGCGTAGAGATTGGAAGGAACATCAGTGGCGAAGGCGGCCACCTGGACAAAGACTGACGCTGAGGCACGAAAGCGTGGGGAGCG
>ASV_1135: Domain - Bacteria; Phylum - Planctomycetota; Class - Planctomycetia; Order - Planctomycetales; Family - Planctomycetaceae; Genus - Fuerstiella; Species - Fuerstiella marisgermanici
CTTCCGCAATGGGCGAAAGCCTGACGGAGCGACGCCGCGTGCAGGATGAAGGCCCTTGGGTTGTAAACTGCTGTCAGAGGGGATGAAATCACGGTTGGCTATCCTTCCGTGTTGACAGAGCCTCAAAGGAAGCACGGGCTAAGTACGTGCCAGCAGCCGCGGTAACACGTACTGTGCGAACGTTATTCGGAATCACTGGGCTTAAAGGGTGCGTAGGCGGTTGATCAAGTCAGATGTGAAATGCCTGAGCTCAACTGAGGCACTGCGTTTGAAACTGATCGACTTGAGTATTCCAGGGGTATGCGGAACTGCCAGTGGAGCGGTGAAATGCGTTGATATTGGCAGGAACACCAGTGGCGAAGGCGGCATACTGGGGGATAACTGACGCTGAGGCACGAAAGCCAGGGTAGCG
>ASV_1136: Domain - Bacteria; Phylum - Pseudomonadota; Class - Gammaproteobacteria; Order - Alteromonadales; Family - Colwelliaceae; Genus - NA; Species - NA
ATTGCACAATGGGCGCAAGCCTGATGCAGCCATGCCGCGTGTGTGAAGAAGGCTCTAGGGTTGTAAAGCACTTTCAGTTGTGAGGAAAGGTTGGTAGTTAATACCTGCCAGCTGTGACGTTAACAACAGAAGAAGCACCGGCTAACTCCGTGCCAGCAGCCGCGGTAATACGGAGGGTGCGAGCGTTAATCGGAATTACTGGGCGTAAAGCGTGCGTAGGCGGATAGTTAAGCGAGATGTGAAATCCCGGGGCTCAACCTCGGAACTGCATTTCGAACTGGCTGTCTAGAGTCTTGTAGAGGGTGGTGGAATTTCCAGTGTAGCGGTGAAATGCGTAGAGATTGGAAGGAACATCAGTGGCGAAGGCGGCCACCTGGACAAAGACTGACGCTGAGGCACGAAAGCGTGGGGAGCG
>ASV_1137: Domain - Bacteria; Phylum - Bacteroidota; Class - Flavobacteriia; Order - Flavobacteriales; Family - Flavobacteriaceae; Genus - Winogradskyella; Species - Winogradskyella aurantiaca
ATTGGACAATGGGCGCAAGCCTGATCCAGCCATGCCGCGTGCAGGAAGACTGCCCTATGGGTTGTAAACTGCTTTTATACGGGAAGAAACCCAACTACGTGTAGTTGGCTGACGGTACCGTAAGAATAAGCACCGGCTAACTCCGTGCCAGCAGCCGCGGTAATACGGAGGGTGCAAGCGTTATCCGGAATCATTGGGTTTAAAGGGTCCGTAGGTGGATTAATAAGTCAGAGGTGAAAGCCTGCAGCTTAACTGTAGAATTGCCTTTGAAACTGTTAATCTTGAATTATTGTGAAGTAGTTAGAATATGTAGTGTAGCGGTGAAATGCATAGATATTACATAGAATACCGATTGCGAAGGCAGATTACTAACAATATATTGACACTGATGGACGAAAGCGTGGGGAGCG
>ASV_1138: Domain - Bacteria; Phylum - Bacteroidota; Class - Saprospiria; Order - Saprospirales; Family - Saprospiraceae; Genus - NA; Species - NA
ATTGGTCAATGGGCGCAAGCCTGAACCAGCCATCCCGCGTGAAGGATGACTGCCCTATGGGTTGTAAACTTCTTTTATGTGAGAAGAAACGCCTGCTTGCGAGCGGGTTTGACGGTATCACACGAATAAGCACCGGCTAACTCCGTGCCAGCAGCCGCGGTAATACGGAGGGTGCAAGCGTTATCCGGAATCACTGGGTTTAAAGGGTGCGTAGGCGGTTGAATAAGTCAGAGGTGAAATCTGGTCGCTTAACGATCAAATTGCCTTTGAAACTGTTTAACTTGAATCAGGTTGAGGTTGGCGGAATGTGACATGTAGCGGTGAAATGCATAGATATGTCATAGAACACCGAATGCGAAGGCAGCTGGCTAGACCTGCATTGACGCTGAGGCACGAAAGCGTGGGGAGCG
>ASV_1139: Domain - Bacteria; Phylum - Pseudomonadota; Class - Alphaproteobacteria; Order - Rhodobacterales; Family - NA; Genus - NA; Species - NA
ATTGCACAATGGGCGCAAGCCTGATCCAGCCATGCCGCGTGAGTGATGAAGGCCTTAGGGTCGTAAAGCTCTTTCGCCAGGGATGATAATGACAGTACCTGGTAAAGAAACCCCGGCTAACTCCGTGCCAGCAGCCGCGGTAATACGGAGGGGGTTAGCGTTGTTCGGAATTACTGGGCGTAAAGCGCGCGTAGGCGGATTAGTCAGTTAGAGGTGAAATCCCGGGGCTCAACCCCGGAACTGCCTTTAATACTGCTAGTCTTGAGTTCGAGAGAGGTGAGTGGAATTCCGAGTGTAGAGGTGAAATTCGTAGATATTCGGAGGAACACCAGTGGCGAAGGCGGCTCACTGGCTCGATACTGACGCTGAGGTGCGAAAGTGTGGGGAGCA
>ASV_114: Domain - Bacteria; Phylum - Verrucomicrobiota; Class - Opitutia; Order - Puniceicoccales; Family - Coraliomargaritaceae; Genus - Coraliomargarita; Species - NA
CATTCACAATGGGGGCAACCCTGATGGTGCAACGCCGCGTGAGGGATGAAGGCCTTCGGGTCGTAAACCTCTGTCACCAAGGAGCAACAAGCCGGTTCATAGCCGGCCCTGAGTTAACTTGGAGAGGAAGCAGTGGCTAACTCCGTGCCAGCAGCCGCGGTAATACGGAGACTGCAAGCGTTACTCGGATTCACTGGGCGTAAAGGGTGCGTAGGCCGCTAGGTGTGTCAGGTGTGAAATCTCGGGGCTTAACCTCGAAACTGCGCCTGAAACTACCTAGCTTGAGTGTCGGAGAGGTAAGCGGAATTCCAGGTGTAGCGGTGAAATGCGTAGATATCTGGAGGAACACCAATGGCGAAGGCAGCTTACTGGACGACAACTGACGCTGAGGCACGAAAGCGTGGGTAGCG
>ASV_1140: Domain - Bacteria; Phylum - Pseudomonadota; Class - Gammaproteobacteria; Order - Cellvibrionales; Family - Cellvibrionaceae; Genus - NA; Species - NA
ATTGCACAATGGGGGAAACCCTGATGCAGCCATGCCGCGTGTGTGAAGAAGGCTCTAGGGTTGTAAAGCACTTTCAGCAGGGAGGAAAGGGTAGTAGCTAATATCTGCTATCTGTGACGTTACCTGCAGAAGAAGCACCGGCTAACTCCGTGCCAGCAGCCGCGGTAATACGGAGGGTGCAAGCGTTAATCGGAATTACTGGGCGTAAAGCGCGCGTAGGCGGTTACATAAGTTGGAGGTGAAATCCCCGGGCTCAACCTGGGAACTGCTTTCAAAACTGTGTGACTTGAGTACAGCAGAGGATAGTGGAATTTCTAGTGTAGCGGTGAAATGCGTAGATATTAGAAGGAACACCAGTGGCGAAGGCGACTGTCTGGGCTGATACTGACGCTGAGGTGCGAAAGCGTGGGGAGCA
>ASV_1141: Domain - Bacteria; Phylum - Actinomycetota; Class - Actinomycetes; Order - Propionibacteriales; Family - Propionibacteriaceae; Genus - Cutibacterium; Species - Cutibacterium acnes
ATTGCACAATGGGCGGAAGCCTGATGCAGCAACGCCGCGTGCGGGATGACGGCCTTCGGGTTGTAAACCGCTTTCGCCTGTGACGAAGCGTGAGTGACGGTAATGGGTAAAGAAGCACCGGCTAACTACGTGCCAGCAGCCGCGGTGATACGTAGGGTGCGAGCGTTGTCCGGATTTATTGGGCGTAAAGGGCTCGTAGGTGGTTGATCGCGTCGGAAGTGTAATCTTGGGGCTTAACCCTGAGCGTGCTTTCGATACGGGTTGACTTGAGGAAGGTAGGGGAGAATGGAATTCCTGGTGGAGCGGTGGAATGCGCAGATATCAGGAGGAACACCAGTGGCGAAGGCGGTTCTCTGGGCCTTTCCTGACGCTGAGGAGCGAAAGCGTGGGGAGCG
>ASV_1142: Domain - Bacteria; Phylum - Bacteroidota; Class - Saprospiria; Order - Saprospirales; Family - Lewinellaceae; Genus - Neolewinella; Species - NA
ATTGGGCAATGGGCGGAAGCCTGACCCAGCCATCCCGCGTGAAGGATGACGGCGCTACGCGTTGTAAACTTCTTTTGGTCAAGATGAAACACTGGCATTCATGCTGGTCTGACGTTATTGGCAGAATAAGCACCGGCTAACTCCGTGCCAGCAGCCGCGGTAATACGGAGGGTGCAAGCGTTATCCGGAATCACTGGGTTTAAAGGGTGCGTAGGCGGCTAGATCAGTCAGAGGTGAAATCCCGCAGCTTAACTGCGGCACTGCCTTTGATACTGTCTGGCTTGAATTGGGTTGAGGTAAGCGGAATGTGGCATGTAGCGGTGAAATGCATAGATATGCCATAGAACACCGATTGCGAAGGCAGCTTACTGGACCTTGATTGACGCTGAGGCACGAAAGCGTGGGGAGCG
>ASV_1143: Domain - Bacteria; Phylum - Pseudomonadota; Class - Gammaproteobacteria; Order - Alteromonadales; Family - Colwelliaceae; Genus - Thalassotalea; Species - NA
ATTGGACAATGGGGGCAACCCTGATCCAGCAATGCCGCGTGTGTGAAGAAGGCCTGCGGGTTGTAAAGCACTTTCAGTGGGGAGGAAATACTTAGCACTAATAATGCTGAGGGTTGACGTTACCCACAGAAGAAGCACCGGCTAACTCCGTGCCAGCAGCCGCGGTAATACGGAGGGTGCGAGCGTTAATCGGAATTACTGGGCGTAAAGCGTGCGTAGGCGGATAGTTAAGCGAGATGTGAAATCCCGGGGCTCAACCTCGGAACTGCATTTCGAACTGGCTGTCTAGAGTCTTGTAGAGGGTGGTGGAATTTCCAGTGTAGCGGTGAAATGCGTAGAGATTGGAAGGAACATCAGTGGCGAAGGCGGCCACCTGGACAAAGACTGACGCTGAGGCACGAAAGCGTGGGGAGCG
>ASV_1144: Domain - Bacteria; Phylum - Verrucomicrobiota; Class - Opitutia; Order - Puniceicoccales; Family - Coraliomargaritaceae; Genus - Coraliomargarita; Species - NA
CATTCACAATGGGGGCAACCCTGATGGTGCAACGCCGCGTGGGGGATGAAGGCCTTCGGGTCGTAAACCTCTGTCACCGAGGAGCAACAAGCAGGTTCATAGCCTGCCCTGAGTTAACTCGGAGAGGAAGCAGTGGCTAACTCCGTGCCAGCAGCCGCGGTAATACGGAGACTGCAAGCGTTACTCGGATTCACTGGGCGTAAAGGGTGCGTAGGCCGCCAAGCGTGTCGGGTGTGAAATCTCGGGGCTCAACCTCGAAACTGCGCCCGAAACTGTTTGGCTAGAGTATTGGAGAGGTAAGTGGAATTCTCAGTGTAGCAGTGAAATGCGTAGATATTGAGAGGAAGACCAACGGCGAAGGCAGCTTACTGGACATTTACTGACGCTGAGGCTCGAAGGCTAGGGTAGCG
>ASV_1145: Domain - Bacteria; Phylum - Pseudomonadota; Class - Gammaproteobacteria; Order - Thiotrichales; Family - Fastidiosibacteraceae; Genus - NA; Species - NA
ATTGGACAATGGGGGCAACCCTGATCCAGCAATACCATGTGTGTGAAGAAGGCCTTAGGGTTGTAAAGCACTTTAGTTTGTGAGGAAGGTTATTGGGTTAAGAGCTAGATAATTTGACGTTAGCAAAAGAATAAGCACCGGCTAATTCCGTGCCAGCAGCCGCGGTAATACGGAGGGTGCAAGCGTTAATCGGAATTACTGGGCGTAAAGGGTTCGTAGGTGGTGAGATAAGTCAGATGTGAAAGCCCTGGGCTTAACCTGGGAGTTGCATATGAAACTGTTTGACTAGAGTTTGGTAGAGGATTGGGGAATTTCCAGTGTAGCGGTGAAATGCGTAGAGATTGGGAAGAACATCGATGGCGAAGGCAACAATCTGGACCTGAACTGACACTGAGGGACGAAAGCGTGGGTAGCA
>ASV_1146: Domain - Bacteria; Phylum - Pseudomonadota; Class - Gammaproteobacteria; Order - Xanthomonadales; Family - Xanthomonadaceae; Genus - Pseudoxanthomonas; Species - Pseudoxanthomonas japonensis
ATTGGACAATGGGCGCAAGCCTGATCCAGCCATACCGCGTGGGTGAAGAAGGCCTTCGGGTTGTAAAGCCCTTTTGTTGGGAAAGAAATCCTGTCGGTTAATAACCGGTGGGGATGACGGTACCCAAAGAATAAGCACCGGCTAACTTCGTGCCAGCAGCCGCGGTAATACGAAGGGTGCAAGCGTTACTCGGAATTACTGGGCGTAAAGCGTGCGTAGGTGGTGGTTTAAGTCTGCTGTGAAAGCCCTGGGCTCAACCTGGGAATTGCAGTGGATACTGGATCACTAGAGTGTGGTAGAGGGATGCGGAATTTCTGGTGTAGCAGTGAAATGCGTAGAGATCAGAAGGAACATCCGTGGCGAAGGCGGCATCCTGGGCCAACACTGACACTGAGGCACGAAAGCGTGGGGAGCA
>ASV_1147: Domain - Bacteria; Phylum - Pseudomonadota; Class - Gammaproteobacteria; Order - Alteromonadales; Family - Idiomarinaceae; Genus - Idiomarina; Species - NA
ATTGCACAATGGGCGCAAGCCTGATGCAGCCATGCCGCGTGTGTGAAGAAGGCCTTCGGGTTGTAAAGCACTTTCAGTGGTGAGGAAGGTCAGTAAGTTAATAGCTTGCTGAATTGACGTTAGCCACAGAAGAAGCACCGGCTAACTCCGTGCCAGCAGCCGCGGTAATACGGAGGGTGCAAGCGTTAATCGGAATTACTGGGCGTAAAGCGTACGTAGGCGGTGTGTTAAGCAAGATGTGAAAGCCCCGGGCTCAACCTGGGAATTGCATTTTGAACTGGCACGCTAGAGTCCTGAAGAGGGTGGTAGAATTTCCAGTGTAGCGGTGAAATGCGTAGATATTGGAAGGAATACCAGTGGCGAAGGCGGCCACCTGGTCAGAGACTGACGCTGAGGTACGAAAGCGTGGGGAGCA
>ASV_1148: Domain - Bacteria; Phylum - Pseudomonadota; Class - Gammaproteobacteria; Order - Vibrionales; Family - Vibrionaceae; Genus - Vibrio; Species - NA
ATTGCACAATGGGCGCAAGCCTGATGCAGCCATGCCGCGTGTATGAAGAAGGCCTTCGGGTTGTAAAGTACTTTCAGCAGTGAGGAAGGCGGAGTCGTTAATAGCGGCCTCGTTTGACGTTAGCTGCAGAAGAAGCACCGGCTAACTCCGTGCCAGCAGCCGCGGTAATACGGAGGGTGCGAGCGTTAATCGGAATTACTGGGCGTAAAGCGCATGCAGGTGGTTTGTTAAGTCAGATGTGAAAGCCCGGGGCTCAACCTCGGAATTGCATTTGAAACTGGCAGACTAGAGTACTGTAGAGGGGGGTAGAATTTCAGGTGTAGCGGTGAAATGCGTAGAGATCTGAAGGAATACCAGTGGCGAAGGCGGCCCCCTGGACAGATACTGACACTCAGATGCGAAAGCGTGGGGAGCA
>ASV_1149: Domain - Bacteria; Phylum - Pseudomonadota; Class - Gammaproteobacteria; Order - Alteromonadales; Family - Colwelliaceae; Genus - NA; Species - NA
ATTGCACAATGGGCGCAAGCCTGATGCAGCCATGCCGCGTGTGTGAAGAAGGCCTTCGGGTTGTAAAGCACTTTCAGTCGTGAGGAAGGTGGTGTAGTTAATAGCTGCATTACTTGACGTTAGCGACAGAAGAAGCACCGGCTAACTCCGTGCCAGCAGCCGCGGTAATACGGAGGGTGCGAGCGTTAATCGGAATTACTGGGCGTAAAGCGTGCGTAGGCGGATAGTTAAGCGAGATGTGAAATCCCGGGGCTCAACCTCGGAACTGCATTTCGAACTGGCTGTCTAGAGTCTTGTAGAGGGTGGTGGAATTTCCAGTGTAGCGGTGAAATGCGTAGAGATTGGAAGGAACATCAGTGGCGAAGGCGGCCACCTGGACAAAGACTGACGCTGAGGCACGAAAGCGTGGGGAGCG
>ASV_115: Domain - Bacteria; Phylum - Pseudomonadota; Class - Gammaproteobacteria; Order - Oceanospirillales; Family - Oceanospirillaceae; Genus - Oleispira; Species - Oleispira lenta
ATTGCACAATGGGCGAAAGCCTGATGCAGCCATGCCGCGTGTGTGAAGAAGGCCTTCGGGTTGTAAAGCACTTTCAGCGAGGAGGAAAGGTCAGTAGTTAATACCTGCTGGCTGTGACGTTACTCGCAGAAGAAGCACCGGCTAATTTAGTGCCAGCAGCCGCGGTAATACTAAAGGTGCAAGCGTTAATCGGAATTACTGGGCGTAAAGCGCGCGTAGGTGGTTTGTCAAGTTGGATGTGAAAGCCCAGGGCTCAACCTTGGAACTGCATCCAAAACTGGCTCACTAGAGTACGAGAGAGGTTAGTGGAATTTCCTGTGTAGCGGTGAAATGCGTAGAGATGGGAAGGAACACCAGTGGCGAAGGCGACTGACTGGCTCGATACTGACACTGAGGTGCGAAAGCGTGGGGAGCA
>ASV_1150: Domain - Bacteria; Phylum - Verrucomicrobiota; Class - Opitutia; Order - Puniceicoccales; Family - Coraliomargaritaceae; Genus - Coraliomargarita; Species - Coraliomargarita akajimensis
CATTCACAATGGGGGCAACCCTGATGGTGCAACGCCGCGTGGGGGATGAAGGCCTTCGGGTCGTAAACCTCTGTCACCGAGGAGCAACAAGCAGGTTCATAGCCTGCCCTGAGTTAACTCGGAGAGGAAGCAGTGGCTAACTCCGTGCCAGCAGCCGCGGTAATACGGAGACTGCAAGCGTTACTCGGATTCACTGGGCGTAAAGGGTGCGTAGGCCGCCAAGCGTGTCGGGTGTGAAATCTCGGGGCTCAACCTCGAAACTGCGCCCGAAACTGTTTGGCTAGAGTATTGGAGAGGTAAGCGGAATTCCAGGTGTAGCGGTGAAATGCGTAGATATCTGGAGGAACACCAAAGGCGAAGGCAGCTTACTGGACGATTACTGACGCTCAGGCACGAAAGCATGGGGAGCG
>ASV_1151: Domain - Bacteria; Phylum - Pseudomonadota; Class - Gammaproteobacteria; Order - Vibrionales; Family - Vibrionaceae; Genus - Vibrio; Species - Vibrio tubiashii
ATTGCACAATGGGCGCAAGCCTGATGCAGCCATGCCGCGTGTATGAAGAAGGCCTTCGGGTTGTAAAGTACTTTCAGCAGTGAGGAAGGTGGTAGTGTTAATAGCACTATCATTTGACGTTAGCTGTAGAAGAAGCACCGGCTAACTCCGTGCCAGCAGCCGCGGTAATACGGAGGGTGCGAGCGTTAATCGGAATTACTGGGCGTAAAGCGCATGCAGGTGGTTTGTTAAGTCAGATGTGAAAGCCCGGGGCTCAACCTCGGAATTGCATTTGAAACTGGCAGACTAGAGTACTGTAGAGGGGGGTAGAATTTCAGGTGTAGCGGTGAAATGCGTAGAGATCTGAAGGAATACCGGTGGCGAAGGCGGCCCCCTGGACAGATACTGACACTCAGATGCGAAAGCGTGGGGAGCA
>ASV_1152: Domain - Bacteria; Phylum - Verrucomicrobiota; Class - Verrucomicrobiia; Order - Verrucomicrobiales; Family - Verrucomicrobiaceae; Genus - Fucophilus; Species - Fucophilus fucoidanolyticus
CATTCACAATGGGGGCAACCCTGATGGTGCAACGCCGCGTGGGGGATGAAGGCCTTCGGGTCGTAAACCTCTGTCACCGAGGAGCAACAAGCAGGTTCATAGCCTGCCCTGAGTTAACCCGGAGAGGAAGCAGTGGCTAACTCCGTGCCAGCAGCCGCGGTAATACGGAGACTGCGAGCGTTACTCGGATTCACTGGGCGTAAAGGGTGCGCAGGCGGATGGATGTGTCAGGTGTGAAATCTCGGGGCTCAACCTCGAAACTGCGCCTGAAACTATCCATCTAGAGTATTGGAGAGGTAAGCGGAATTTCCGGAGTAGCGGTGAAATGCGTAGATATCGGAAGGAACACCAATGGCGAAGGCAGCTTACTGGACAATAACTGACGCTCATGCACGAAAGCATGGGTAGCG
>ASV_1153: Domain - Bacteria; Phylum - Bacteroidota; Class - Flavobacteriia; Order - Flavobacteriales; Family - Flavobacteriaceae; Genus - Dokdonia; Species - Dokdonia lutea
ATTGGGCAATGGAGGCAACTCTGACCCAGCCATGCCGCGTGCAGGAAGACTGCCCTATGGGTTGTAAACTGCTTTTATACAGGAAGAAACACTCCCTCGTGAGGGAGCTTGACGGTACTGTAAGAATAAGCACCGGCTAACTCCGTGCCAGCAGCCGCGGTAATACGGAGGGTGCAAGCGTTATCCGGAATCATTGGGTTTAAAGGGTCCGTAGGCGGGTTTATAAGTCAGTGGTGAAATGCTGTGGCTCAACCATAGCACTGCCATTGATACTGTAGATCTTGAATCGTTGTGAAGTGGTTAGAATATGTAGTGTAGCGGTGAAATGCTTAGATATTACATAGAATACCGATTGCGAAGGCAGATCACTAACAACGTATTGACGCTGATGGACGAAAGCGTAGGTAGCG
>ASV_1154: Domain - Bacteria; Phylum - Bacteroidota; Class - Flavobacteriia; Order - Flavobacteriales; Family - Flavobacteriaceae; Genus - NA; Species - NA
ATTGGACAATGGTCGGGAGACTGATCCAGCCATGCCGCGTGCAGGATGACTGCCCTATGGGTTGTAAACTGCTTTTACATGGGAAGAAACCTGTCCACGTGTGGACAGCTGACGGTACCATGAGAATAAGGACCGGCTAACTCCGTGCCAGCAGCCGCGGTAATACGGAGGGTCCGAGCGTTATCCGGAATCATTGGGTTTAAAGGGTCCGTAGGCGGGATGTTAAGTCAGTGGTGAAAGTTTGCGGCTCAACCGTAAAATTGCCATTGATACTGACGTTCTTGAATTAGTATGAAGTGGTTAGAATAAGTAGTGTAGCGGTGAAATGCATAGATATTACTTAGAATACCAATTGCGAAGGCAGATCACTAATACTATATTGACGCTGAGGGACGAAAGCGTGGGGAGCG
>ASV_1155: Domain - Bacteria; Phylum - Pseudomonadota; Class - Alphaproteobacteria; Order - Rhodobacterales; Family - Roseobacteraceae; Genus - NA; Species - NA
CTTGGACAATGGGCGCAAGCCTGATCCAGCCATGCCGCGTGAGTGATGAAGGCCTTAGGGTCGTAAAGCTCTTTCGCCAGAGATGATAATGACAGTATCTGGTAAAGAAACCCCGGCTAACTCCGTGCCAGCAGCCGCGGTAATACGGAGGGGGTTAGCGTTGTTCGGAATTACTGGGCGTAAAGCGCGCGTAGGCGGATTAGTAAGTTAGAGGTGAAATCCCGGGGCTCAACCCCGGAACTGCCTTTAATACTGCTAGTCTTGAGTTCGAGAGAGGTGAGTGGAATTCCGAGTGTAGAGGTGAAATTCGTAGATATTGGGAGGAACACCGGTGGCGAAGGCGGCTTTCTGGACAGTGACTGACGCTGAGGCGCGAAAGCGTGGGTAGCA
>ASV_1156: Domain - Bacteria; Phylum - Verrucomicrobiota; Class - Opitutia; Order - Puniceicoccales; Family - Coraliomargaritaceae; Genus - Coraliomargarita; Species - Coraliomargarita sinensis
CATTCACAATGGGGGAAACCCTGATGGTGCAACGCCGCGTGAGGGATGAAGGCCTTCGGGTCGTAAACCTCTGTCACCAAGGAGCAACAACTAGGTTCATAGCCTAGCCTGAGTTAACTTGGAGAGGAAGCAGTGGCTAACTCCGTGCCAGCAGCCGCGGTAATACGGAGACTGCAAGCGTTACTCGGATTCACTTGGCGTAAAGGGTGCGTAGGCCGCTAAGTGTGTCAGGTGTGAAATCTCGGGGCTCAACCTCGAAACTGCGCCTGAAACTACTTAGCTTGAGTTTCGGAGAGGTAAGCGGAATTTCTGGTGTAGCGGTGAAATGCGTAGATATCAGAAGGAACACCAATGGCGAAGGCAGCTTACTGGACGACAACTGACGCTGAGGCACGAAAGCGTGGGTAGCG
>ASV_1157: Domain - Bacteria; Phylum - Pseudomonadota; Class - Alphaproteobacteria; Order - Rickettsiales; Family - Fokiniaceae; Genus - MD3-55; Species - NA
ATTGGACAATAGGCGAAAGCCTGATCCAGCGACGTCACGTGAATGATGAAGGCCTTAGGGTTGTAAAATTCTTTCGCCAGGGATGATAATGACAGTACCTGGTAAAGAAGCCCCGGCTAACTTCGTGCCAGCAGCCGCGGTAATACGAAGGGGGCAAGCGTTACTCGGAATTATTGGGCGTAAAGCGTGCGTAGGCGGTTTTATAAGTTGAAAGTGAAAGCCTTTGGCTCAACCAAAGAATTGCTTACAAAACTGTAAAACTAGAGTATTAGAGAGGATAGAAGAATTCCTGATGTAGGGGTGAAATCCGTAGATATCAGGAGGAATATCGAAGGCGAAAGCATCTGTCTGGCTAAATACTGACGCTGTTGCACGAAAGCGTGGGGAGCA
>ASV_1158: Domain - Bacteria; Phylum - Pseudomonadota; Class - Alphaproteobacteria; Order - Rickettsiales; Family - Fokiniaceae; Genus - MD3-55; Species - NA
ATTGGACAATGGGCGCAAGCCTGATCCAGCAACGCCGCGTGAATGATGAAGGCCTTAGGGTTGTAAAATTCTTTTAGTGGAGAAGATAATGACGGTATCCACAGAAAAAGTCCCGGCTAACTTCGTGCCAGCAGCCGCGGTAATACGAAGGGGGCAAGCGTTACTCGGAATTATTGGGCGTAAAGCGTGCGTAGGCGGTTTTATAAGTTGAAAGTGAAAGCCTTTGGCTCAACCAAAGAATTGCTTACAAAACTGTAAAACTAGAGTATTAGAGAGGATAGAAGAATTCCTGATGTAGGGGTGAAATCCGTAGATATCAGGAGGAATATCGAAGGCGAAAGCATCTGTCTGGCTAAATACTGACGCTGTTGCACGAAAGCGTGGGGAGCA
>ASV_1159: Domain - Bacteria; Phylum - Pseudomonadota; Class - Gammaproteobacteria; Order - Thiotrichales; Family - Piscirickettsiaceae; Genus - Thiomicrorhabdus; Species - Thiomicrorhabdus indica
ATTGCACAATGAGGGAAACCTTGATGCAGCCATGCCGCGTGTGTGAAGAAGGCCCGAGGGTTGTAAAGCACTTTCAATTGGGAGGAAGGTAATATTGCTAATATCAATATTGCTTGACGTTACCTTTAGAAGAAGCACCGGCTAACTCTGTGCCAGCAGCCGCGGTAATACAGAGGGTGCAAGCGTTATTCGGAATTACTGGGCGTAAAGCGCGCGTAGGCGGACTGTTAAGTCGGTTGTGAAAGCCCTGGGCTCAACCTGGGAACTGCATCCGATACTGGCAATCTAGAGTTTAAGAGAGGGAAGGGGAATTCCTAGTGTAGCAGTGAAATGCGTAGATATTAGGAGGAACATCAGTGGCGAAGGCGCCTTCCTGGCTTAAAACTGACGCTGAGGTGCGAAAGCGTGGGTAGCG
>ASV_116: Domain - Bacteria; Phylum - Pseudomonadota; Class - Gammaproteobacteria; Order - Alteromonadales; Family - Pseudoalteromonadaceae; Genus - Algicola; Species - Algicola bacteriolytica
ATTGCACAATGGGCGCAAGCCTGATGCAGCCATGCCGCGTGTGTGAAGAAGGCTTTCGGGTTGTAAAGCACTTTCAGTGGGGAGGAAAGGGTGTACGTTAATAGCGTGCATCTGTGACGTTACCCACAGAAGAAGCACCGGCTAACTCCGTGCCAGCAGCCGCGGTAATACGGAGGGTGCAAGCGTTAATCGGAATTACTGGGCGTAAAGCGCACGCAGGCGGTTTGTTAAGCGAGATGTGAAATCCCCGGGCTCAACCTGGGAATTGCATTTCGAACTGACAAACTAGAGTACGAGAGAGGGGGGTAGAATTCCAGGTGTAGCGGTGAAATGCGTAGATATCTGGAGGAATACCGATGGCGAAGGCAGCCCCCTGGTTCGATACTGACGCTCAGGTGCGAAGGCGTGGGGAGCA
>ASV_1160: Domain - Bacteria; Phylum - Pseudomonadota; Class - Gammaproteobacteria; Order - Alteromonadales; Family - Alteromonadaceae; Genus - NA; Species - NA
ATTGCACAATGGGGGCAACCCTGATGCAGCCATGCCGCGTGTGTGAAGAAGGCCTTCGGGTTGTAAAGCACTTTCAGATGTGAGGAAAGGTTTGTAGTTAATAGCTGCGAGCTGTGACGTTAACATCAGAAGAAGCACCGGCTAACTCCGTGCCAGCAGCCGCGGTAATACGGAGGGTGCGAGCGTTAATCGGAATTACTGGGCGTAAAGCGCACGCAGGCGGTCTGTTAAGCTAGATGTGAAAGCCCAGGGCTCAACCTTGGATAGTCATTTAGAACTGGCAGACTAGAGTCATTTAGAGGGGAGTGGAATTCCAGGTGTAGCGGTGAAATGCGTAGAGATCTGGAGGAACATCAGTGGCGAAGGCGGCTCCCTGGAGATAGACTGACGCTCATGTGCGAAAGCGTGGGTAGCG
>ASV_1161: Domain - Bacteria; Phylum - Campylobacterota; Class - Epsilonproteobacteria; Order - Campylobacterales; Family - NA; Genus - NA; Species - NA
ATTGCACAATGGGGGAAACCCTGATGCAGCAACGCCGCGTGGAGGATGACACATTTCGGTGCGTAAACTCCTTTTATATAAGAAGATAATGACGGTATTATATGAATAAGCACCGGCTAACTCCGTGCCAGCAGCCGCGGTAATACGGAGGGTGCAAGCGTTATTCGGAATCACTGGGCGTAAAGGGTGCGTAGGCGGTTTAGTAAGTCTGATGTGAAAGCCTATGGCTTAACCATAGAACTGCATTGGAAACTACTAAACTAGAATACTGAAGGGGCAGATGGAATTAGTGGTGTAGGGGTAAAATCCGTAGATATCACTAGGAATACCGAAAGCGAAAGCGATCTGCTGGGAAGTTATTGACGCTGAGGCACGAAAGCGTGGGGAGCA
>ASV_1162: Domain - Bacteria; Phylum - Pseudomonadota; Class - Gammaproteobacteria; Order - Moraxellales; Family - Moraxellaceae; Genus - Acinetobacter; Species - NA
ATTGGACAATGGGCGAAAGCCTGATCCAGCCATGCCGCGTGTGTGAAGAAGGCCTTTTGGTTGTAAAGCACTTTAAGCGAGGAGGAGGCTACTGAGATTAATACTCTTGGATAGTGGACGTTACTCGCAGAATAAGCACCGGCTAACTCTGTGCCAGCAGCCGCGGTAATACAGAGGGTGCGAGCGTTAATCGGATTTACTGGGCGTAAAGCGTGCGTAGGCGGCTTTTTAAGTCGGATGTGAAATCCCTGAGCTTAACTTAGGAATTGCATTCGATACTGGGAAGCTAGAGTATGGGAGAGGATGGTAGAATTCCAGGTGTAGCGGTGAAATGCGTAGAGATCTGGAGGAATACCGATGGCGAAGGCAGCCATCTGGCCTAATACTGACGCTGAGGTACGAAAGCATGGGGAGCA
>ASV_1163: Domain - Bacteria; Phylum - Pseudomonadota; Class - Gammaproteobacteria; Order - Alteromonadales; Family - Alteromonadaceae; Genus - Alteromonas; Species - NA
ATTGCACAATGGGGGAAACCCTGATGCAGCCATGCCGCGTGTGTGAAGAAGGCCTTCGGGTTGTAAAGCACTTTCAGCAGTGAGGAAAGGTTAGTAGTTAATACCTGCTAGCTGTGACGTTAACTGCAGAAGAAGCACCGGCTAACTCCGTGCCAGCAGCCGCGGTAATACGGAGGGTGCGAGCGTTAATCGGAATTACTGGGCGTAAAGCGCACGCAGGCGGTTTGTTAAGCTAGATGTGAAAGCCCCGGGCTCAACCTGGGATGGTCATTTAGAACTGGCAGACTAGAGTCTTGGAGAGGGGAGTGGAATTCCAGGTGTAGCGGTGAAATGCGTAGATATCTGGAGGAACATCAGTGGCGAAGGCGACTCCCTGGCCAAAGACTGACGCTCATGTGCGAAAGTGTGGGTAGCG
>ASV_1164: Domain - Bacteria; Phylum - Pseudomonadota; Class - Gammaproteobacteria; Order - Vibrionales; Family - Vibrionaceae; Genus - Vibrio; Species - NA
ATTGCACAATGGGCGCAAGCCTGATGCAGCCATGCCGCGTGTATGAAGAAGGCCTTCGGGTTGTAAAGTACTTTCAGCAGTGAGGAAGGCGGGTGTGTTAATAGCGCATTCGTTTGACGTTAGCTGCAGAAGAAGCACCGGCTAACTCCGTGCCAGCAGCCGCGGTAATACGGAGGGTGCGAGCGTTAATCGGAATTACTGGGCGTAAAGCGCATGCAGGTGGTTTGTTAAGTCAGATGTGAAAGCCCGGGGCTCAACCTCGGAATTGCATTTGAAACTGGCAGACTAGAGTACTGTAGAGGGGGGTAGAATTTCAGGTGTAGCGGTGAAATGCGTAGAGATCTGAAGGAATACCGGTGGCGAAGGCGGCCCCCTGGACAGATACTGACACTCAGATGCGAAAGCGTGGGGAGCA
>ASV_1165: Domain - Bacteria; Phylum - Bacillota; Class - Clostridia; Order - Eubacteriales; Family - Eubacteriales Family XII. Incertae Sedis; Genus - Fusibacter; Species - NA
ATTGCACAATGGGCGCAAGCCTGATGCAGCAACGCCGCGTGAGCGAAGAAGGTCTTCGGATCGTAAAGCTCTTTTCTTAGGGAAGAAAAATGACGGTACCTAAGGAATAAGCACCGGCTAAATACGTGCCAGCAGCCGCGGTAATACGTATGGTGCAAGCGTTATCCGGAATCACTGGGCGTAAAGGGTGCGTAGGCGGTTTTGCAAGTCAGAAGTGAAAGGCTACGGCTCAACCGTAGTAAGCTTTTGAAACTGCAAGACTAGAGTGCAGGAGAGGTAAGTGGAATTCCTAGTGTAGAGGTGAAATTCGTAGATATTAGGAGGAACACCAGTGGCGAAGGCGACTTACTGGACTGTAACTGACGCTGAGGCACGAAAGCGTGGGGAGCG
>ASV_1166: Domain - Bacteria; Phylum - Planctomycetota; Class - Planctomycetia; Order - Planctomycetales; Family - Planctomycetaceae; Genus - Fuerstiella; Species - Fuerstiella marisgermanici
CTTCCGCAATGGGCGAAAGCCTGACGGAGCGACGCCGCGTGCGGGATGAAGGCCCTTGGGTTGTAAACCGCTGTCAGAGGGGATGAAATCATGGTAGGCAATCCTTCCATGTTGACAGAGCCTCAGAGGAAGCACGGGCTAAGTACGTGCCAGCAGCCGCGGTAACACGTACTGTGCGAACGTTATTCGGAATCACTGGGCTTAAAGGGTACGTAGGCGGTTTATCAAGTCAGATGTGAAATGCCACAGCTCAACTGTGGCACTGCGTTTGAAACTGATAGACTAGAGTATTCCAGGGGTGTGCGGAACTGCCAGTGGAGCGGTGAAATGCGTTGATATTGGCAGGAACACCGGAGGCGAAGGCGGCACACTGGGGGATAACTGACGCTGAGGTACGAAAGCCAGGGTAGCG
>ASV_1167: Domain - Bacteria; Phylum - Pseudomonadota; Class - Gammaproteobacteria; Order - Vibrionales; Family - Vibrionaceae; Genus - Vibrio; Species - NA
ATTGCACAATGGGCGCAAGCCTGATGCAGCCATGCCGCGTGTATGAAGAAGGCCTTCGGGTTGTAAAGTACTTTCAGCAGTGAGGAAGGGATGTACGTTAATAGCGTGCATTTTTGACGTTAGCTGCAGAAGAAGCACCGGCTAACTCCGTGCCAGCAGCCGCGGTAATACGGAGGGTGCGAGCGTTAATCGGAATTACTGGGCGTAAAGCGCATGCAGGTGGATGATTAAGTCAGATGTGAAAGCCCGGGGCTCAACCTCGGAATAGCATTTGAAACTGGTCATCTAGAGTACTGTAGAGGGGGGTAGAATTTCAGGTGTAGCGGTGAAATGCGTAGAGATCGGAAGGAACATCAATGGCGAAGGCAACAATCTGGGGTTGAACTGACACTGAGGGACGAAAGCGTGGGTAGCA
>ASV_1168: Domain - Bacteria; Phylum - Pseudomonadota; Class - Gammaproteobacteria; Order - Alteromonadales; Family - Colwelliaceae; Genus - NA; Species - NA
ATTGCACAATGGGGGAAACCCTGATGCAGCCATGCCGCGTGTGTGAAGAAGGCCTTAGGGTTGTAAAGCACTTTAGTTAGGGAGGAAGGCAATTAGGTTAAGAGCTAAATTGTTTGACGTTACCTAAAGAATAAGCACCGGCTAACTCCGTGCCAGCAGCCGCGGTAATACGGAGGGTGCGAGCGTTAATCGGAATTACTGGGCGTAAAGCGTGCGTAGGCGGATAGTTAAGCGAGATGTGAAATCCCGGGGCTCAACCTCGGAACTGCATTTCGAACTGGCTGTCTAGAGTCTTGTAGAGGGTGGTGGAATTTCCAGTGTAGCGGTGAAATGCGTAGAGATTGGAAGGAACATCAGTGGCGAAGGCGGCCACCTGGACAAAGACTGACGCTGAGGCACGAAAGCGTGGGGAGCG
>ASV_1169: Domain - Bacteria; Phylum - Pseudomonadota; Class - Gammaproteobacteria; Order - Alteromonadales; Family - Colwelliaceae; Genus - Thalassotalea; Species - NA
ATTGCACAATGGGGGAAACCCTGATGCAGCCATGCCGCGTGTGTGAAGAAGGCCTTCGGGTTGTAAAGCACTTTCAGTGGGGAGGAAAGGGTGATGCTTAATACGTATCATCTGTGACGTTACCCACAGAAGAAGCTCCGGCTAACTCCGTGCCAGCAGCCGCGGTAATACGGAGGGAGCTAGCGTTGTTCGGAATTACTGGGCGTAAAGCGTGCGTAGGCGGATAGTTAAGCGAGATGTGAAATCCCGGGGCTCAACCTCGGAACTGCATTTCGAACTGGCTGTCTAGAGTCTTGTAGAGGGTGGTGGAATTTCCAGTGTAGCGGTGAAATGCGTAGAGATTGGAAGGAACATCAGTGGCGAAGGCGGCCACCTGGACAAAGACTGACGCTGAGGCACGAAAGCGTGGGGAGCG
>ASV_117: Domain - Bacteria; Phylum - Pseudomonadota; Class - Alphaproteobacteria; Order - Rhodobacterales; Family - Roseobacteraceae; Genus - Sulfitobacter; Species - Sulfitobacter pontiacus
CTTAGACAATGGGCGCAAGCCTGATCTAGCCATGCCGCGTGTGTGATGAAGGTCTTAGGATCGTAAAGCACTTTCGCCAGGGATGATAATGACAGTACCTGGTAAAGAAACCCCGGCTAACTCCGTGCCAGCAGCCGCGGTAATACGGAGGGGGTTAGCGTTGTTCGGAATTACTGGGCGTAAAGCGTACGTAGGCGGATTGGAAAGTTGGGGGTGAAATCCCAGGGCTCAACCCTGGAACTGCCTCCAAAACTATCAGTCTAGAGTTCGAGAGAGGTGAGTGGAATTCCAAGTGTAGAGGTGAAATTCGTAGATATTTGGAGGAACACCAGTGGCGAAGGCGGCTCACTGGCTCGATACTGACGCTGAGGTACGAAAGTGTGGGGAGCA
>ASV_1170: Domain - Bacteria; Phylum - Pseudomonadota; Class - Gammaproteobacteria; Order - Oceanospirillales; Family - Oleiphilaceae; Genus - Oleiphilus; Species - NA
ATTGCACAATGGGCGCAAGCCTGATGCAGCCATGCCGCGTGTGTGAAGAAGGCTTTCGGGTTGTAAAGCACTTTCAGTAGGGAGGAAGGTTTCGTAGTTAATACCTGCGAGAATTGACGTTACCTACAGAAGAAGCACCGGCTAACTCCGTGCCAGCAGCCGCGGTAATACGGAGGGTGCAAGCGTTAATCGGAATTACTGGGCGTAAAGCGCGCGTAGGCGGCTTGTTAAGCCAGATGTGAAAGCCCCGGGCTCAACCTGGGAACTGCATTTGGAACTGGCAGGCTAGAGTACAGTAGAGGGTGGTGGAATTTCCAGTGTAGCGGTGAAATGCGTAGAGATTGGAAGGAACATCAGTGGCGAAGGCGGCCACCTGGACTGATACTGACGCTGAGGTGCGAAAGCGTGGGGAGCA
>ASV_1171: Domain - Bacteria; Phylum - Pseudomonadota; Class - Gammaproteobacteria; Order - Alteromonadales; Family - Colwelliaceae; Genus - Thalassotalea; Species - NA
ATTGCACAATGGGGGAAACCCTGATGCAGCCATGCCGCGTGTGTGAAGAAGGCCTTCGGGTTGTAAAGCACTTTCAGTGGGGAGGAAAGGGTGATGCTTAATACGTATCATCTGTGACGTTACCCACAGAAGAAGCACCGGCTAATTCAGTGCCAGCAGCCGCGGTAATACTGAAGGTGCAAGCGTTAATCGGAATTACTGGGCGTAAAGCGTGCGTAGGCGGATAGTTAAGCGAGATGTGAAATCCCGGGGCTCAACCTCGGAACTGCATTTCGAACTGGCTGTCTAGAGTCTTGTAGAGGGTGGTGGAATTTCCAGTGTAGCGGTGAAATGCGTAGAGATTGGAAGGAACATCAGTGGCGAAGGCGGCCACCTGGACAAAGACTGACGCTGAGGCACGAAAGCGTGGGGAGCG
>ASV_1172: Domain - Bacteria; Phylum - Bacteroidota; Class - Flavobacteriia; Order - Flavobacteriales; Family - Flavobacteriaceae; Genus - Dokdonia; Species - Dokdonia lutea
ATTGGACAATGGAGGCAACTCTGATCCAGCCATGCCGCGTGCAGGAAGACTGCCCTATGGGTTGTAAACTGCTTTTATACAGGAAGAATAAGGAGTACGTGTACTCTGATGACGGTACTGTAAGAATAAGCACCGGCTAACTCCGTGCCAGCAGCCGCGGTAATACGGAGGGTGCAAGCGTTATCCGGAATCATTGGGTTTAAAGGGTCCGTAGGCGGGTTTATAAGTCAGTGGTGAAATGCTGTGGCTCAACCATAGCACTGCCATTGATACTGTAGATCTTGAATCGTTGTGAAGTGGTTAGAATATGTAGTGTAGCGGTGAAATGCTTAGATATTACATAGAATACCAATTGCGAAGGCAGATTACTAATAATATACTGACACTGATGGACGAAAGCGTGGGGAGCG
>ASV_1173: Domain - Bacteria; Phylum - Pseudomonadota; Class - Alphaproteobacteria; Order - Rhodobacterales; Family - NA; Genus - NA; Species - NA
CTTAGACAATGGGCGCAAGCCTGATCTAGCGATGCCGCGTGAGTGACGAAGGCCCTAGGGTCGTAAAGCTCTTTCGCCAGGGATGATAATGACAGTACCTGGTAAAGAAACCCCGGCTAACTCCGTGCCAGCAGCCGCGGTAATACGGAGGGGGTTAGCGTTGTTCGGAATTACTGGGCGTAAAGCGCACGTAGGCGGACTATTAAGTTAGAGGTGAAATCCCAGGGCTCAACCCTGGAACTGCCTTTAATACTGGTAGTCTTGAGTTCGAGAGAGGTGAGTGGAATTCCGAGTGTAGAGGTGAAATTCGTAGATATTCGGAGGAACACCAGTGGCGAAGGCGGCTCACTGGCTCGATACTGACGCTGAGGTGCGAAAGTGTGGGGAGCA
>ASV_1174: Domain - Bacteria; Phylum - Pseudomonadota; Class - Gammaproteobacteria; Order - Alteromonadales; Family - Alteromonadaceae; Genus - Alteromonas; Species - NA
ATTGCACAATGGGGGAAACCCTGATGCAGCCATGCCGCGTGTGTGAAGAAGGCCTTCGGGTTGTAAAGCACTTTCAGCGAGGAGGAAGGGTTAGTAGTTAATACCTGCTAGCTTTGACGTTACTCGCAGAAGAAGCACCGGCTAACTCCGTGCCAGCAGCCGCGGTAATACGGAGGGTGCGAGCGTTAATCGGAATTACTGGGCGTAAAGCGCACGCAGGCGGTTTGTTAAGCTAGATGTGAAAGCCCCGGGCTCAACCTGGGATGGTCATTTAGAACTGGCAGACTAGAGTCTTGGAGAGGGGAGTGGAATTCCAGGTGTAGCGGTGAAATGCGTAGATATCTGGAGGAACATCAGTGGCGAAGGCGACTCCCTGGCCAAAGACTGACGCTCATGTGCGAAAGTGTGGGTAGCG
>ASV_1175: Domain - Bacteria; Phylum - Pseudomonadota; Class - Gammaproteobacteria; Order - Oceanospirillales; Family - Saccharospirillaceae; Genus - NA; Species - NA
ATTGCACAATGGGCGCAAGCCTGATGCAGCCATGCCGCGTGTGTGAAGAAGGCTTTCGGGTTGTAAAGCACTTTCAGCAGTGAGGAAAGGTTATGTATTAATACTGCATAGCTGTGACGTTAACTGCAGAAGAAGCACCGGCTAATTTAGTGCCAGCAGCCGCGGTAATACTAAAGGTGCAAGCGTTAATCGGAATTACTGGGCGTAAAGCGCGCGTAGGTGGTTTGTTAAGCGGAATGTGAAAGCCCAGGGCTCAACCTTGGAACTGCATTGCGAACTGGCAGACTAGAGTATGGTAGAGGTTAGTGGAATTTCCTGTGTAGCGGTGAAATGCGTAGAGATGGGAAGGAACACCAGTGGCGAAGGCGACTGACTGGACCAATACTGACACTGAGGTGCGAAAGCGTGGGGAGCG
>ASV_1176: Domain - Bacteria; Phylum - Pseudomonadota; Class - Gammaproteobacteria; Order - Oceanospirillales; Family - Oceanospirillaceae; Genus - Marinomonas; Species - NA
ATTGCACAATGGGCGCAAGCCTGATGCAGCCATGCCGCGTGTATGAAGAAGGCCTTCGGGTTGTAAAGTACTTTCAGCAGTGAGGAAGGGGGTGTCGTTAATAGCGGCATCTCTTGACGTTAGCTGCAGAAGAAGCACCGGCTAACTCTGTGCCAGCAGCCGCGGTAATACAGAGGGTGCGAGCGTTAATCGGAATTACTGGGCGTAAAGCGCGCGTAGGCGGTTTGTTAAGTCGGATGTGAAATCCCAGGGCTCAACCTTGGAATGGCACCCGATACTGGCAGGCTAGAGTACGGTAGAGGGGTGTGGAATTTCCTGTGTAGCGGTGAAATGCGTAGATATAGGAAGGAACATCAGTGGCGAAGGCGACACCCTGGACCGATACTGACGCTGAGGTGCGAAAGCGTGGGGAGCA
>ASV_1177: Domain - Bacteria; Phylum - Pseudomonadota; Class - Alphaproteobacteria; Order - Rhodobacterales; Family - Roseobacteraceae; Genus - Sulfitobacter; Species - NA
CTTAGACAATGGGCGCAAGCCTGATCTAGCCATGCCGCGTGTGTGATGAAGGTCTTAGGATCGTAAAGCACTTTCGCCAGGGATGATAATGACAGTACCTGGTAAAGAAACCCCGGCTAACTCCGTGCCAGCAGCCGCGGTAATACGGAGGGGGTTAGCGTTGTTCGGAATTACTGGGCGTAAAGCGTACGTAGGCGGATTGGAAAGTTGGGGGTGAAATCCCAGGGCTCAACCCTGGAACTGCCTCCAAAACTATCAGTCTAGAGTTCGAGAGAGGTGAGTGGAATTCCGAGTGTAGAGGTGAAATTCGTAGATATTCGGAGGAACACCAGTGGCGAAGGCGGCTCACTGGCTCGATACTGACGCTGAGGTGCGAAAGTGTGGGGAGCA
>ASV_1178: Domain - Bacteria; Phylum - Verrucomicrobiota; Class - Opitutia; Order - Puniceicoccales; Family - Coraliomargaritaceae; Genus - Coraliomargarita; Species - NA
CATTCACAATGGGGGCAACCCTGATGGTGCAACGCCGCGTGGGGGATGAAGGCCTTCGGGTCGTAAACCTCTGTCACCGAGGAGCAACAAGCAGGTTCATAGCCTGCCCTGAGTTAACTCGGAGAGGAAGCAGTGGCTAACTCCGTGCCAGCAGCCGCGGTAATACGGAGACTGCAAGCGTTACTCGGATTCACTGGGCGTAAAGGGTGCGTAGGCCGCCAAGCGTGTCGGGTGTGAAATCTCGGGGCTCAACCTCGAAACTGCGCCCGAAACTGTTTGGCTAGAGTATTGGAGAGGTAAGCGGAATTCCAGGTGTAGCGGTGAAATGCGTAGATATCTGGAGGAACACCAATGGCGAAGGCAGCTTACTGGACAATAACTGACGCTCATGCACGAAAGCATGGGTAGCG
>ASV_1179: Domain - Bacteria; Phylum - Actinomycetota; Class - Actinomycetes; Order - Bifidobacteriales; Family - Bifidobacteriaceae; Genus - Gardnerella; Species - Gardnerella swidsinskii
ATTGCGCAATGGGGGAAACCCTGACGCAGCGACGCCGCGTGCGGGATGAAGGCCTTCGGGTTGTAAACCGCTTTTGATTGGGAGCAAGCTTTCGGGTGAGTGTACCTTTCGAATAAGCGCCGGCTAACTACGTGCCAGCAGCCGCGGTAATACGTAGGGCGCAAGCGTTATCCGGAATTATTGGGCGTAAAGAGCTTGTAGGCGGTTCGTCGCGTCTGGTGTGAAAGCCCATCGCTTAACGGTGGGTCTGCGCCGGGTACGGGCGGGCTAGAGTGCAGTAGGGGAGACTGGAATTCCCGGTGTAACGGTGGAATGTGTAGATATCGGGAAGAACACCAATGGCGAAGGCAGGTCTCTGGGCTGTTACTGACGCTGAGAAGCGAAAGCGTGGGGAGCG
>ASV_118: Domain - Bacteria; Phylum - Pseudomonadota; Class - Gammaproteobacteria; Order - Alteromonadales; Family - Alteromonadaceae; Genus - Alteromonas; Species - NA
ATTGCACAATGGGGGAAACCCTGATGCAGCCATGCCGCGTGTGTGAAGAAGGCCTTCGGGTTGTAAAGCACTTTCAGTTGTGAGGAAAAGTTAGTAGTTAATACCTGCTAGCCGTGACGTTAACAACAGAAGAAGCACCGGCTAACTCCGTGCCAGCAGCCGCGGTAATACGGAGGGTGCGAGCGTTAATCGGAATTACTGGGCGTAAAGCGCACGCAGGCGGTTTGTTAAGCTAGATGTGAAAGCCCCGGGCTCAACCTGGGATGGTCATTTAGAACTGGCAGGCTAGAGTCTTGGAGAGGGGAGTGGAATTCCAGGTGTAGCGGTGAAATGCGTAGATATCTGGAGGAACATCAGTGGCGAAGGCGACTCCCTGGCCAAAGACTGACGCTCATGTGCGAAAGTGTGGGTAGCG
>ASV_1180: Domain - Bacteria; Phylum - Bacteroidota; Class - Saprospiria; Order - Saprospirales; Family - Saprospiraceae; Genus - Aureispira; Species - Aureispira maritima
ATTGGTCAATGGAGGCAACTCTGAACCAGCCATGCCGCGTGTGTGATGAAGGCCCTTTGGGTTGTAAAGCACTTTTATATAGGAAGAATGACAGGGATTTATCCTTGGAGAGACGGTACTATAGGAATAAGCACCGGCTAACTCCGTGCCAGCAGCCGCGGTAATACGGAGGGTGCAAGCGTTATCCGGAATCACTGGGTTTAAAGGGTACGTAGGCGGTTGTGTAAGTCAGACGTTAAAGGCTGTGGCTAAACCATGGTACGCGTTTGAAACTGCATAACTTGAATATGTTCGAGGTGCATGGAATGAGTCATGTAGCGGTGAAATGCATAGATATGACTTAGAACACCAATTGCGAAGGCAGCTAACTGGGCCTTGATTGACGCTGAGGCACGAAAGCGTGGGGAGCG
>ASV_1181: Domain - Bacteria; Phylum - Pseudomonadota; Class - Gammaproteobacteria; Order - Alteromonadales; Family - NA; Genus - NA; Species - NA
ATTGCACAATGGGCGCAAGCCTGATGCAGCCATGCCGCGTGTATGAAGAAGGCCTTCGGGTTGTAAAGTACTTTCAGCGAGGAGGAAAGGGTGTAAGTTAATACCTTGCATCTGTGACGTTACTCGCAGAAGAAGGACCGGCTAACTCCGTGCCAGCAGCCGCGGTAATACGGAGGGTCCGAGCGTTAATCGGAATTACTGGGCGTAAAGCGTACGCAGGCGGTTTGTTAAGCGAGATGTGAAAGCCCCGGGCTCAACCTGGGAACTGCATTTCGAACTGACAAACTAGAGTTTTGTAGAGGGTGGTAGAATTTCAGGTGTAGCGGTGAAATGCGTAGAGATCTGAAGGAATACCAGTGGCGAAGGCGGCCACCTGGACAATAACTGACGCTCATGTACGAAAGCGTGGGGAGCA
>ASV_1182: Domain - Bacteria; Phylum - Pseudomonadota; Class - Gammaproteobacteria; Order - Cellvibrionales; Family - Halieaceae; Genus - NA; Species - NA
ATTGCGCAATGGGCGAAAGCCTGACGCAGCCATGCCGCGTGTGTGAAGAAGGCCTTCGGGTTGTAAAGCACTTTCAATTGGGAGGAAAGGCTCACGGTTAATACCTGTGAGCTGTGACGTTACCTTTAGAAGAAGCACCGGCTAACTCCGTGCCAGCAGCCGCGGTAATACGGAGGGTGCAAGCGTTAATCGGAATTACTGGGCGTAAAGCGCGCGTAGGTGGCTTATTAAGTCGGATGTGAAAGCCCCGGGCTTAACCTGGGAACTGCATCCGATACTGGTAGGCTAGAGTGCGGGAGAGGGAGGTAGAATTCCACGTGTAGCGGTGAAATGCGTAGATATGTGGAGGAATACCAGTGGCGAAGGCGGCCTCCTGGCTCGACACTGACACTGAGGTGCGAAAGCGTGGGTAGCA
>ASV_1183: Domain - Bacteria; Phylum - Chlamydiota; Class - Chlamydiia; Order - Parachlamydiales; Family - Parachlamydiaceae; Genus - Protochlamydia; Species - Candidatus Protochlamydia naegleriophila
CATTCGCAATGGGCGAAAGCCTGACGATGCGACGCCGTGTGAACGAAGAAGGCCCTCGGGTCGTAAAGTTCTTTCGCCAGGGAATAAGGGATATAGGATAATACCCTATAAACTTGAAGGTACCTGGTAAAGAAGCACCGGCTAACTCCGTGCCAGCAGCTGCGGTAATACGGAGGGTGCAAGCATTAATCGGATTTATTGGGCGTAAAGGGCGCGTAGGCGGAATGGAAAGTCAGATGTGAAATCCCGGGGCTCAACCTCGGAACTGCATTTGAAACTTTCATTCTAGAGGATAAGCGGGGAAAACGGAATTCCACAAGTAGCGGTGAAATGCGTAGATATGTGGAAGAACACCGGTGGCGAAGGCGGTTTTCTAGCTTATTCCTGACGCTGAGGCGCGAAAGCAAGGGGAGCG
>ASV_1184: Domain - Bacteria; Phylum - Pseudomonadota; Class - Gammaproteobacteria; Order - Oceanospirillales; Family - Oceanospirillaceae; Genus - Oleispira; Species - Oleispira lenta
ATTGCACAATGGGCGCAAGCCTGATGCAGCCATGCCGCGTGTGTGAAGAAGGCCTTCGGGTTGTAAAGCACTTTCAGCGAGGAGGAAAGGTGCGTAGTTAATACCTGCGTACTGTGACGTTACTCGCAGAAGAAGCACCGGCTAATTTAGTGCCAGCAGCCGCGGTAATACTAAAGGTGCGAGCGTTAATCGGAATTACTGGGCGTAAAGCGCGCGTAGGTGGTTTGTCAAGCTGGATGTGAAAGCCCCGGGCTCAACCTGGGAACTGCATCCAGAACTGGCTCACTAGAGTACGAGAGAGGTTAGTGGAATTTCCTGTGTAGCGGTGAAATGCGTAGAGATGGGAAGGAACACCAGTGGCGAAGGCGACTGACTGGCTCGATACTGACACTGAGGTGCGAAAGCGTGGGGAGCA
>ASV_1185: Domain - Bacteria; Phylum - Pseudomonadota; Class - Gammaproteobacteria; Order - Vibrionales; Family - Vibrionaceae; Genus - Vibrio; Species - NA
ATTGCACAATGGGCGCAAGCCTGATGCAGCCATGCCGCGTGTATGAAGAAGGCCTTCGGGTTGTAAAGTACTTTCAGCAGTGAGGAAGGCGGATGCGTTAATAGCGTATTCGTTTGACGTTAGCTGCAGAAGAAGCACCGGCTAACTCCGTGCCAGCAGCCGCGGTAATACGGAGGGTGCGAGCGTTAATCGGAATTACTGGGCGTAAAGCGCATGCAGGTGGTTTGTTAAGTCAGATGTGAAAGCCCGGGGCTCAACCTCGGAATTGCATTTGAAACTGGCAGACTAGAGTACTGTAGAGGGGGGTAGAATTTCAGGTGTAGCGGTGAAATGCGTAGAGATCTGAAGGAATACCGGTGGCGAAGGCGGCCCCCTGGACAGATACTGACACTCAGATGCGAAAGCGTGGGGAGCA
>ASV_1186: Domain - Bacteria; Phylum - Pseudomonadota; Class - Gammaproteobacteria; Order - Alteromonadales; Family - Colwelliaceae; Genus - Thalassotalea; Species - NA
ATTGCACAATGGGCGCAAGCCTGATGCAGCCATGCCGCGTGTGTGAAGAAGGCCTTCGGGTTGTAAAGCACTTTCAGCGAGGAGGAAAGGAATGCGGTTAATACCCGTGTTCTGTGACGTTACTCGCAGAAGAAGCACCGGCTAACTCCGTGCCAGCAGCCGCGGTAATACGGAGGGTGCGAGCGTTAATCGGAATTACTGGGCGTAAAGCGTGCGTAGGCGGATAGTTAAGCGAGATGTGAAATCCCGGGGCTCAACCTCGGAACTGCATTTCGAACTGGCTGTCTAGAGTCTTGTAGAGGGTGGTGGAATTTCCAGTGTAGCGGTGAAATGCGTAGAGATTGGAAGGAACATCAGTGGCGAAGGCGGCCACCTGGACAAAGACTGACGCTGAGGCACGAAAGCGTGGGGAGCG
>ASV_1187: Domain - Bacteria; Phylum - Bacteroidota; Class - Flavobacteriia; Order - Flavobacteriales; Family - Flavobacteriaceae; Genus - Dokdonia; Species - Dokdonia lutea
ATTGGACAATGGAGGCAACTCTGATCCAGCCATGCCGCGTGAAGGAAGACTGCCCTATGGGTTGTAAACTTCTTTTATAGAGGAAGAAACGCAGATACGTGTATTTGTTTGACGGTACTCTACGAATAAGGATCGGCTAACTCCGTGCCAGCAGCCGCGGTAATACGGAGGATCCAAGCGTTATCCGGAATCATTGGGTTTAAAGGGTCCGTAGGCGGGTTTATAAGTCAGTGGTGAAATGCTGTGGCTCAACCATAGCACTGCCATTGATACTGTAGATCTTGAATCGTTGTGAAGTGGTTAGAATATGTAGTGTAGCGGTGAAATGCTTAGATATTACATAGAATACCGATTGCGAAGGCAGATCACTAACAACGTATTGACGCTGATGGACGAAAGCGTAGGTAGCG
>ASV_1188: Domain - Bacteria; Phylum - Bacteroidota; Class - Flavobacteriia; Order - Flavobacteriales; Family - Flavobacteriaceae; Genus - Seonamhaeicola; Species - Seonamhaeicola aphaedonensis
ATTGGACAATGGGCGGAAGCCTGATCCAGCCATGCCGCGTGCAGGAAGACTGCCCTATGGGTTGTAAACTGCTTTTGTACGGGAAGAAACCCTCCTTCGTGAAGGAGCTTGACGGTACCGTAAGAATAAGCATCGGCTAACTCCGTGCCAGCAGCCGCGGTAATACGGAGGGTCCGAGCGTTATCCGGAATCATTGGGTTTAAAGGGTCCGTAGGTGGATTAGTCAGTCAGAGGTGAAATCCTGCAGCTTAACTGTAGAACTGCCTTTGATACTGCTAATCTTGAGTCATTGTGAAGTAGTTAGAATATGTAGTGTAGCGGTGAAATGCATAGATATTACATAGAATACCGATTGCGAAGGCAGATTACTAACAATGTACTGACACTGATGGACGAAAGCGTGGGTAGCG
>ASV_1189: Domain - Bacteria; Phylum - Pseudomonadota; Class - Gammaproteobacteria; Order - Alteromonadales; Family - Colwelliaceae; Genus - Thalassotalea; Species - NA
ATTGCACAATGGGGGAAACCCTGATGCAGCCATGCCGCGTGTGTGAAGAAGGCCTTCGGGTTGTAAAGCACTTTCAGTAGGGAGGAAAGGAGTGTAGTTAATACCTGCATTCTGTGACGTTACCTACAGAAGAAGCACCGGCTAACTCCGTGCCAGCAGCCGCGGTAATACGGAGGGTGCGAGCGTTAATCGGAATTACTGGGCGTAAAGCGTGCGTAGGCGGATAGTTAAGCGAGATGTGAAATCCCGGGGCTCAACCTCGGAACTGCATTTCGAACTGGCTGTCTAGAGTCTTGTAGAGGGTGGTGGAATTTCCAGTGTAGCGGTGAAATGCGTAGAGATTGGAAGGAACATCAGTGGCGAAGGCGGCCACCTGGACAAAGACTGACGCTGAGGCACGAAAGCGTGGGGAGCG
>ASV_119: Domain - Bacteria; Phylum - Bacteroidota; Class - Flavobacteriia; Order - Flavobacteriales; Family - Flavobacteriaceae; Genus - Flavobacterium; Species - NA
ATTGGGCAATGGAGGCAACTCTGACCCAGCCATGCCGCGTGCAGGAAGACGGCCCTATGGGTTGTAAACTGCTTTTGTACGAGAAGAAACGCCAGTTCGTGAACTGGTTTGACGGTATCGTAAGAATAAGCATCGGCTAACTCCGTGCCAGCAGCCGCGGTAATACGGAGGATGCGAGCGTTATCCGGAATCATTGGGTTTAAAGGGTCCGTAGGCGGGCTTATAAGTCAGTGGTGAAATCTCCCAGCTCAACTGGGAAACTGCCATTGATACTGTAGGTCTTGAATATTTGTGAAGTAACTAGAATATGTAGTGTAGCGGTGAAATGCTTAGATATTACATGGAATACCAATTGCGAAGGCAGGTTACTAACAAATTATTGACGCTGATGGACGAAAGCGTGGGGAGCG
>ASV_1190: Domain - Bacteria; Phylum - Bacteroidota; Class - Flavobacteriia; Order - Flavobacteriales; Family - Flavobacteriaceae; Genus - Dokdonia; Species - Dokdonia lutea
ATTGGTCAATGGAGGCAACTCTGAACCAGCCATGCCGCGTGTGTGATGAAGGCCCTTTGGGTTGTAAAGCACTTTTATATAGGAAGAATGACAGGGATTTATCCTTGGAGAGACGGTACTATAGGAATAAGCACCGGCTAACTCCGTGCCAGCAGCCGCGGTAATACGGAGGGTGCAAGCGTTATCCGGAATCATTGGGTTTAAAGGGTCCGTAGGCGGGTTTATAAGTCAGTGGTGAAATGCTGTGGCTCAACCATAGCACTGCCATTGATACTGTAGATCTTGAATCGTTGTGAAGTGGTTAGAATATGTAGTGTAGCGGTGAAATGCTTAGATATTACATAGAATACCGATTGCGAAGGCAGATCACTAACAACGTATTGACGCTGATGGACGAAAGCGTAGGTAGCG
>ASV_1191: Domain - Bacteria; Phylum - Pseudomonadota; Class - Gammaproteobacteria; Order - Alteromonadales; Family - Alteromonadaceae; Genus - NA; Species - NA
ATTGCACAATGGGGGAAACCCTGATGCAGCCATGCCGCGTGTGTGAAGAAGGCCTTCGGGTTGTAAAGCACTTTCAGTTGTGAGGAAAAGTTAGTAGTTAATACCTGCTAGCCGTGACGTTAACAACAGAAGAAGCACCGGCTAACTCCGTGCCAGCAGCCGCGGTAATACGGAGGGTGCGAGCGTTAATCGGAATTACTGGGCGTAAAGCGCACGCAGGCGGATTGTTAAGCTAGAGGTGAAAGCCCCGCGCTCAACGTGGGAATAGCCTTTAGAACTGGCAGTCTAGAGTCTTGGAGAGGGGAGTGGAATTCCAGGTGTAGCGGTGAAATGCGTAGAGATCTGGAGGAACATCAGTGGCGAAGGCGACTCCCTGGCCAAAGACTGACGCTCATGTGCGAAAGTGTGGGTAGCG
>ASV_1192: Domain - Bacteria; Phylum - Pseudomonadota; Class - Alphaproteobacteria; Order - Rhodobacterales; Family - NA; Genus - NA; Species - NA
CTTAGACAATGGGGGCAACCCTGATCTAGCCATGCCGCGTGTGTGATGAAGGCCTTAGGGTCGTAAAGCACTTTCGCCAGGGATGATAATGACAGTACCTGGTAAAGAAACCCCGGCTAACTCCGTGCCAGCAGCCGCGGTAATACGGAGGGGGTTAGCGTTGTTCGGAATTACTGGGCGTAAAGCGCGCGTAGGCGGATTAGTCAGTCAGAGGTGAAATCCCAGGGCTCAACCCTGGAACTGCCTTTGATACTGCTAGTCTTGAGTTCGAGAGAGGTGAGTGGAATTCCGAGTGTAGAGGTGAAATTCGTAGATATTCGGAGGAACACCAGTGGCGAAGGCGGCTCACTGGCTCGATACTGACGCTGAGGTGCGAAAGTGTGGGGAGCA
>ASV_1193: Domain - Bacteria; Phylum - Pseudomonadota; Class - Gammaproteobacteria; Order - Alteromonadales; Family - Alteromonadaceae; Genus - Alteromonas; Species - NA
ATTGCACAATGGGGGAAACCCTGATGCAGCCATGCCGCGTGTGTGAAGAAGGCCCTCGGGTTGTAAAGCACTTTCAGTCGTGAGGAAAGGGGTGTAGCTAATATCTGCATCCTGTGACGTTAGCGACAGAAGAAGCACCGGCTAACTCCGTGCCAGCAGCCGCGGTAATACGGAGGGTGCGAGCGTTAATCGGAATTACTGGGCGTAAAGCGCACGCAGGCGGTTTGTTAAGCTAGATGTGAAAGCCCCGGGCTCAACCTGGGATGGTCATTTAGAACTGGCAGACTAGAGTCTTGGAGAGGGGAGTGGAATTCCAGGTGTAGCGGTGAAATGCGTAGATATCTGGAGGAACATCAGTGGCGAAGGCGACTCCCTGGCCAAAGACTGACGCTCATGTGCGAAAGTGTGGGTAGCG
>ASV_1194: Domain - Bacteria; Phylum - Pseudomonadota; Class - Gammaproteobacteria; Order - Vibrionales; Family - Vibrionaceae; Genus - Photobacterium; Species - Photobacterium alginatilyticum
ATTGCACAATGGGGGAAACCCTGATGCAGCCATGCCGCGTGTGTGAAGAAGGCCTTCGGGTTGTAAAGCACTTTCAGTCGTGAGGAAGGGTGTGCAGTTAATAGCTGTATATTTTGACGTTAGCGACAGAAGAAGCACCGGCTAACTCCGTGCCAGCAGCCGCGGTAATACGGAGGGTGCGAGCGTTAATCGGAATTACTGGGCGTAAAGCGCATGCAGGCGGTCTGTTAAGCAAGATGTGAAAGCCCGGGGCTCAACCTCGGAACAGCATTTTGAACTGGCAGACTAGAGTCTTGTAGAGGGGGGTAGAATTTCAGGTGTAGCGGTGAAATGCGTAGAGATCTGAAGGAATACCGGTGGCGAAGGCGGCCCCCTGGACAAAGACTGACGCTCAGATGCGAAAGCGTGGGGAGCA
>ASV_1195: Domain - Bacteria; Phylum - Pseudomonadota; Class - Alphaproteobacteria; Order - Rhodobacterales; Family - Roseobacteraceae; Genus - NA; Species - NA
CTTGGACAATGGGCGCAAGCCTGATCCAGCCATGCCGCGTGAGTGATGAAGGCCTTAGGGTCGTAAAGCTCTTTCGCCAGAGATGATAATGACAGTATCTGGTAAAGAAACCCCGGCTAACTCCGTGCCAGCAGCCGCGGTAATACGGAGGGGGTTAGCGTTGTTCGGAATTACTGGGCGTAAAGCGCGCGTAGGCGGACTATTAAGTTAGGGGTGAAATCCCGGGGCTCAACCCCGGAACTGCCTCTAATACTGGTAGTCTAGAGTTCGAGAGAGGTGAGTGGAATTCCGAGTGTAGAGGTGAAATTCGTAGATATTCGGAGGAACACCAGTGGCGAAGGCGGCTCACTGGCTCGATACTGACGCTGAGGTGCGAAAGTGTGGGGAGCA
>ASV_1196: Domain - Bacteria; Phylum - Pseudomonadota; Class - Alphaproteobacteria; Order - Rhodobacterales; Family - Roseobacteraceae; Genus - NA; Species - NA
CTTGGACAATGGGCGCAAGCCTGATCCAGCCATGCCGCGTGAGTGATGAAGGCCTTAGGGTCGTAAAGCTCTTTCGCCTGTGATGATAATGACAGTAGCAGGTAAAGAAACCCCGGCTAACTCCGTGCCAGCAGCCGCGGTAATACGGAGGGGGTTAGCGTTGTTCGGAATTACTGGGCGTAAAGCGCGCGTAGGCGGACTATTAAGTTAGAGGTGAAATCCCGGGGCTCAACCCCGGAACTGCCTTTAATACTGCTAGTCTTGAGTTCGAGAGAGGTGAGTGGAATTCCGAGTGTAGAGGTGAAATTCGTAGATATTCGGAGGAACACCAGTGGCGAAGGCGGCTCACTGGCTCGATACTGACGCTGAGGTGCGAAAGTGTGGGGAGCA
>ASV_1197: Domain - Bacteria; Phylum - Pseudomonadota; Class - Gammaproteobacteria; Order - Alteromonadales; Family - Colwelliaceae; Genus - Thalassotalea; Species - NA
ATTGCGCAATGGGCGAAAGCCTGACGCAGCCATGCCGCGTGTGTGAAGAAGGCCTTCGGGTTGTAAAGCACTTTCAATTGGGAGGAAAGGTTTGTAGTTAATAGCTGCAAGCTGTGACGTTACCTTTAGAAGAAGCACCGGCTAACTCCGTGCCAGCAGCCGCGGTAATACGGAGGGTGCGAGCGTTAATCGGAATTACTGGGCGTAAAGCGTGCGTAGGCGGATAGTTAAGCGAGATGTGAAATCCCGGGGCTCAACCTCGGAACTGCATTTCGAACTGGCTGTCTAGAGTCTTGTAGAGGGTGGTGGAATTTCCAGTGTAGCGGTGAAATGCGTAGAGATTGGAAGGAACATCAGTGGCGAAGGCGGCCACCTGGACAAAGACTGACGCTGAGGCACGAAAGCGTGGGGAGCG
>ASV_1198: Domain - Bacteria; Phylum - Myxococcota; Class - Polyangia; Order - Polyangiales; Family - Polyangiaceae; Genus - Chondromyces; Species - NA
CTTGCGCAATGGGCGAAAGCCTGACGCAGCGACGCCGCGTGAGTGATGAAGGCCTTAGGGTTGTAAAGCTCTGTGGAGAGGGACGAATAAGTCACGGTTAATACCCGTGGTGATGACGGTACCTCTTTAGCAAGCACCGGCTAACTCTGTGCCAGCAGCCGCGGTAAGACAGAGGGTGCAAACGTTGTTCGGAATTACTGGGCGTAAAGCGCGTGTAGGCGGTCATGCAAGTCGGGTGTGAAAGCCCGGGGCTCAACCTCGGAAGTGCACTCGAAACTGCAAGACTTGAGTCTCGGAGAGGGAAGCGGAATTCTGGGTGTAGAGGTGAAATTCGTAGATATCCAGAGGAACACCGGTGGCGAAGGCGGCTTCCTGGACGAGTACTGACGCTGAGACGCGAAAGCGTGGGGAGCA
>ASV_1199: Domain - Bacteria; Phylum - Pseudomonadota; Class - Gammaproteobacteria; Order - Alteromonadales; Family - Alteromonadaceae; Genus - NA; Species - NA
ATTGCACAATGGGGGGAACCCTGATGCAGCCATGCCGCGTGTGTGAAGAAGGCCTTCGGGTTGTAAAGCACTTTCAGACGTGAGGAAAGGGTGTATGTTAATACCATGCATCTGTGACGTTAGCGTCAGAAGAAGCACCGGCTAACTCCGTGCCAGCAGCCGCGGTAATACGGAGGGTGCGAGCGTTAATCGGAATTACTGGGCGTAAAGCGCACGCAGGCGGTTTGTTAAGCTAGATGTGAAAGCCCCGGGCTCAACCTGGGAGGGTCATTTAGAACTGGCAAACTAGAGTCTTGGAGAGGGGGGTGGAATTCCAGGTGTAGCGGTGAAATGCGTAGAGATCTGGAGGAACATCAGTGGCGAAGGCGACTCCCTGGCCAAAGACTGACGCTCATGTGCGAAAGTGTGGGTAGCG
>ASV_12: Domain - Bacteria; Phylum - Bacteroidota; Class - Flavobacteriia; Order - Flavobacteriales; Family - Flavobacteriaceae; Genus - NA; Species - NA
ATTGGGCAATGGAGGCAACTCTGACCCAGCCATGCCGCGTGCAGGAAGACTGCCCTATGGGTTGTAAACTGCTTTTATACAGGAAGAAACAGTCCTACGTGTAGGACCTTGACGGTACTGTAAGAATAAGCACCGGCTAACTCCGTGCCAGCAGCCGCGGTAATACGGAGGGTGCAAGCGTTATCCGGAATCATTGGGTTTAAAGGGTCCGCAGGCGGTCAATTAAGTCAGAGGTGAAATCCCACAGCTTAACTGTGGAACTGCCTTTGATACTGGTTGACTTGAGTTATACGGAAGTAGATAGAATGTGTAGTGTAGCGGTGAAATGCATAGATATTACACAGAATACCGATTGCGAAGGCAGTCTACTACGTATATACTGACGCTCATGGACGAAAGCGTGGGGAGCG
>ASV_120: Domain - Bacteria; Phylum - Chlamydiota; Class - Chlamydiia; Order - Parachlamydiales; Family - Parachlamydiaceae; Genus - Parachlamydia; Species - Parachlamydia acanthamoebae
CATTCGCAATGGGCGAAAGCCTGACGATGCGACGCCGTGTGAACGAAGAAGGCCTTCGGGTTGTAAAGTTCTTTCGCCTGGGAACAAGAGAAGTTGATTAATACTCAGCTGATTTGAGGGTACCAGGTAAAGAAGCACCGGCTAACTCCGTGCCAGCAGCTGCGGTAATACGGAGGGTGCAAGCATTAATCGGATTCATTGGGCGTAAAGAGCGCGTAGGCGGAAGTATAAGTCAGACGTGAAATCCCAGGGCTCAACCCTGGAACTGCATTTGAAACTATATTTCTTGAGGATAGGCGGAGAAAACGGAATTCCACATGTAGCGGTGAAATGCGTAGATATGTGGAGGAACACCGGTGGCGAAGGCGGTTTTCTAGCTTATTCCTGACGCTGAGGCGCGAAAGCAAGGGGAGCG
>ASV_1200: Domain - Bacteria; Phylum - Pseudomonadota; Class - Gammaproteobacteria; Order - Oceanospirillales; Family - Oleiphilaceae; Genus - Oleiphilus; Species - NA
ATTGCACAATGGGCGCAAGCCTGATGCAGCCATGCCGCGTGTGTGAAGAAGGCTTTCGGGTTGTAAAGCACTTTCAGTAAGGAGGAAGGCCTCGTAGTTAATACCTGCGAGGATTGACGTTACTTACAGAAGAAGCACCGGCTAACTCCGTGCCAGCAGCCGCGGTAATACGGAGGGTGCAAGCGTTAATCGGAATTACTGGGCGTAAAGCGCGCGTAGGCGGCTTGTTAAGCCAGATGTGAAAGCCCCGGGCTCAACCTGGGAACTGCATTTGGAACTGGCAAGCTAGAGTACAGTAGAGGGTGGTGGAATTTCCAGTGTAGCGGTGAAATGCGTAGAGATTGGAAGGAACATCAGTGGCGAAGGCGGCCACCTGGACTGATACTGACGCTGAGGTGCGAAAGCGTGGGGAGCA
>ASV_1201: Domain - Bacteria; Phylum - Verrucomicrobiota; Class - Opitutia; Order - Puniceicoccales; Family - Coraliomargaritaceae; Genus - Coraliomargarita; Species - Coraliomargarita akajimensis
CATTCACAATGGGGGCAACCCTGATGGTGCAACGCCGCGTGGGGGATGAAGGCCTTCGGGTCGTAAACCTCTGTCACCGAGGAGCAACAAGCAGGTTCATAGCCTGCCCTGAGTTAACTCGGAGAGGAAGCAGTGGCTAACTCCGTGCCAGCAGCCGCGGTAATACGGAGACTGCAAGCGTTACTCGGATTCACTGGGCGTAAAGGGTGCGTAGGCCGCCAAGCGTGTCGGGTGTGAAATCTCGGGGCTCAACCTCGAAACTGCGCCTGAAACTACCTAGCTTGAGTGTCGGAGAGGTAAGCGGAATTCCAGGTGTAGCGGTGAAATGCGTAGATATCTGGAGGAACACCAATGGCGAAGGCAGCTTACTGGACGACAACTGACGCTGAGGCACGAAAGCGTGGGTAGCG
>ASV_1202: Domain - Bacteria; Phylum - Bacteroidota; Class - Flavobacteriia; Order - Flavobacteriales; Family - Vicingaceae; Genus - Vicingus; Species - NA
ATTGCACAATGGGGGAAACCCTGATGCAGCCATGCCGCGTGTGTGAAGAAGGCCTTCGGGTTGTAAAGCACTTTCAGTGGGGAGGAAAGGGTGATGCTTAATACGTATCATCTGTGACGTTACCCACAGAAGAAGCACCGGCTAACTCCGTGCCAGCAGCCGCGGTAATACGGAGGGTCCAAGCGTTATCCGGATTTATTGGGTTTAAAGGGTACGTAGGCGGAAGATTAAGTCAGTAGTGAAAGCCCATCGCTCAACGATGGAACTGCTATTGATACTGATTTTCTTGAATATAGTTGAAGTAGGCGGAATACGGCATGTAGCGGTGAAATGCATAGATATGCCGTGGAACACCAATCGCGAAGGCAGCTTACTAAGCTATTATTGACGCTAAGGTACGAAAGCGTGGGTAGCG
>ASV_1203: Domain - Bacteria; Phylum - Bacteroidota; Class - Flavobacteriia; Order - Flavobacteriales; Family - Flavobacteriaceae; Genus - Dokdonia; Species - Dokdonia lutea
ATTGGACAATGGGCGAAAGCCTGATCCAGCAATGCCGCGTGTGTGAAGAAGGCCTGCGGGTTGTAAAGCACTTTTCTGAAGGAAGAAATGCTTAAGGTTAATACCCTTAAGAGCTGACGGTACTTCAAGAATAAGCACCGGCTAACTCCGTGCCAGCAGCCGCGGTAATACGGAGGGTGCAAGCGTTATCCGGAATCATTGGGTTTAAAGGGTCCGTAGGCGGGTTTATAAGTCAGTGGTGAAATGCTGTGGCTCAACCATAGCACTGCCATTGATACTGTAGATCTTGAATCGTTGTGAAGTGGTTAGAATATGTAGTGTAGCGGTGAAATGCTTAGATATTACATAGAATACCGATTGCGAAGGCAGATCACTAACAACGTATTGACGCTGATGGACGAAAGCGTAGGTAGCG
>ASV_1204: Domain - Bacteria; Phylum - Bacteroidota; Class - Saprospiria; Order - Saprospirales; Family - Haliscomenobacteraceae; Genus - NA; Species - NA
ATTGGACAATGGGCGCAAGCCTGATCCAGCCATCCCGCGTGCAGGAAGACGGCCCTACGGGTTGTAAACTGCTTTTGTAAGGGAAGAAACCCCTCGATTTATCGGGGGCTGACGGTACCTTAAGAATAAGCACCGGCTAACTCCGTGCCAGCAGCCGCGGTAATACGGAGGGTGCAAGCGTTATCCGGAATCACTGGGTTTAAAGGGTGCGTAGGCGGCGTTATAAGTCAGAAGTGAAAGTTGGCAGCTTAACTGCAAAATTGCTTTTGATACTGTAGTGCTTGAATCAAGTTGAGGCTGGCGGAATGTGGCATGTAGCGGTGAAATGCATAGATATGCCATAGAACACCAATTGCGAAGGCAGCTGGCTAAGCTTGTATTGACGCTGAGGCACGAAAGCGTGGGGAGCG
>ASV_1205: Domain - Bacteria; Phylum - Pseudomonadota; Class - Alphaproteobacteria; Order - Hyphomonadales; Family - Hyphomonadaceae; Genus - Hyphomonas; Species - NA
ATTGGACAATGGGCGCAAGCCTGATCCAGCCATGCCGCGTGAATGATGAAGGCCTTAGGGTTGTAAAATTCTTTCGCCAGGGATGATAATGACAGTACCTGGTAAAGAAGCCCCGGCTAACTTCGTGCCAGCAGCCGCGGTAATACGAAGGGGGCTAGCGTTGTTCGGAATTACTGGGCGTAAAGCGCGCGTAGGCGGACTTTTAAGTCAGATGTGAAATCCCGAGGCTCAACCTCGGCACTGCATTTGAAACTGGGAGTCTAGAGTTCAGGAGAGGTTAGCGGAATACCGAGTGTAGAGGTGAAATTCGTAGATATTCGGTGGAACACCAGTGGCGAAGGCGGCTAACTGGACTGATACTGACGCTGAGGTGCGAAAGTGTGGGGAGCA
>ASV_1206: Domain - Bacteria; Phylum - Pseudomonadota; Class - Alphaproteobacteria; Order - Rickettsiales; Family - Fokiniaceae; Genus - MD3-55; Species - NA
ATTGGACAATGGGCGCAAGCCTGATCCAGCCATGCCGCGTGAGTGATGAAGGCCCTAGGGTTGTAAAACTCTTTCAGTGGTGAAGATAATGACGGTAACCACAGAAGAAGCTCCGGCTAACTCCGTGCCAGCAGCCGCGGTAATACGAAGGGGGCAAGCGTTACTCGGAATTATTGGGCGTAAAGCGTGCGTAGGCGGTTTTATAAGTTGAAAGTGAAAGCCTTTGGCTCAACCAAAGAATTGCTTACAAAACTGTAAAACTAGAGTATTAGAGAGGATAGAAGAATTCCTGATGTAGGGGTGAAATCCGTAGATATCAGGAGGAATATCGAAGGCGAAAGCATCTGTCTGGCTAAATACTGACGCTGTTGCACGAAAGCGTGGGGAGCA
>ASV_1207: Domain - Bacteria; Phylum - Pseudomonadota; Class - Gammaproteobacteria; Order - Thiotrichales; Family - Fastidiosibacteraceae; Genus - Fangia; Species - Fangia hongkongensis
ATTGGACAATGGGGGCAACCCTGATCCAGCAATACCATGTGTGTGAAGAAGGCCTTAGGGTTGTAAAGCACTTTAGTCGCTGAGGAATGCTATTAGGTTAAGAGCTAGATAGTTTGACGTTAGGCGAAGAATAAGCACCGGCTAACTCCGTGCCAGCAGCCGCGGTAATACGGAGGGTGCGAGCGTTAATCGGAATTACTGGGCGTAAAGGGTTCGTAGGTGGATAGATAAGTCAGATGTGAAAGCCCGGGGCTCAACCTTGGAATTGCATTTGATACTGTTTATCTAGAGTTTACTAGAGGATTGGGGAATTTCCGGTGTAGCGGTGAAATGCGTAGAGATCGGAAGGAACATCAATGGCGAAGGCAACAATCTGGGGTTAAACTGACACTGAGGGACGAAAGCGTGGGTAGCA
>ASV_1208: Domain - Bacteria; Phylum - Pseudomonadota; Class - Gammaproteobacteria; Order - Moraxellales; Family - Moraxellaceae; Genus - Acinetobacter; Species - NA
ATTGGACAATGGGGGGAACCCTGATCCAGCCATGCCGCGTGTGTGAAGAAGGCCTTTTGGTTGTAAAGCACTTTAAGCGAGGAGGAGGCTACCGAGATTAATACTCTTGGATAGTGGACGTTACTCGCAGAATAAGCACCGGCTAACTCTGTGCCAGCAGCCGCGGTAATACAGAGGGTGCAAGCGTTAATCGGATTTACTGGGCGTAAAGCGCGCGTAGGTGGCCAATTAAGTCAAATGTGAAATCCCCGAGCTTAACTTGGGAATTGCATTCGATACTGGTTGGCTAGAGTATGGGAGAGGATGGTAGAATTCCAGGTGTAGCGGTGAAATGCGTAGAGATCTGGAGGAATACCGATGGCGAAGGCAGCCATCTGGCCTAATACTGACACTGAGGTGCGAAAGCATGGGGAGCA
>ASV_1209: Domain - Bacteria; Phylum - Bacteroidota; Class - Flavobacteriia; Order - Flavobacteriales; Family - Flavobacteriaceae; Genus - Dokdonia; Species - NA
ATTGCGCAATGGGGGAAACCCTGACGCAGCAACGCCGCGTGTGTGAAGAAGGCTCTCGGGTCGTAAAGCACTGTCGAGAGGAACGAGCCGGCTGTCTTTAATAGAGGCAGTCCCGACGGTACCTCTTGAGGAAGCACCGGCTAACTCCGTGCCAGCAGCCGCGGTAATACGGAGGGTGCAAGCGTTATCCGGAATCATTGGGTTTAAAGGGTCCGTAGGCGGGTTTATAAGTCAGTGGTGAAATGCTGTGGCTCAACCATAGCACTGCCATTGATACTGTAGATCTTGAATCGTTGTGAAGTGGTTAGAATATGTAGTGTAGCGGTGAAATGCTTAGATATTACATAGAATACCGATTGCGAAGGCAGATCACTAACAACGTATTGACGCTGATGGACGAAAGCGTAGGTAGCG
>ASV_121: Domain - Bacteria; Phylum - Myxococcota; Class - Polyangia; Order - Nannocystales; Family - Nannocystaceae; Genus - Nannocystis; Species - NA
ATTGCGCAATGGGCGAAAGCCTGACGCAGCCACGCCGCGTGAGCGATGAAGGCCCTAGGGTCGTAAAGCTCTGTGGAGGGAGAAGAAACCTGACGGTATCCCTTTAGCAAGCACCGGCTAACTCCGTGCCAGCAGCCGCGGTAATACGGAGGGTGCAAACGTTGCTCGGAATCATTGGGCGTAAAGCACATGTAGGCGGCTGCGCAAGTTGGATGTGAAAGCCCAGGGCTCAACCTTGGAAGTGCATCCAAAACTGCGTGGCTTGAGTCCCGGAGGGGCCCAGAGAATTCCCGGTGTAGAGGTGAAATTCGTAGATATCGGGAGGAATACCAGTGGCGAAGGCGCTGGGCTGGACGGGTACTGACGCTGAGATGTGAAAGCGTGGGGAGCA
>ASV_1210: Domain - Bacteria; Phylum - Pseudomonadota; Class - Alphaproteobacteria; Order - Sphingomonadales; Family - Sphingomonadaceae; Genus - Sphingobium; Species - Sphingobium pinisoli
ATTGGACAATGGGCGAAAGCCTGATCCAGCAATGCCGCGTGAGCGATGAAGGCCTTAGGGTTGTAAAGCTCTTTTACCCGGGATGATAATGACAGTACCGGGAGAATAAGCCCCGGCTAACTCCGTGCCAGCAGCCGCGGTAATACGGAGGGGGCTAGCGTTGTTCGGAATTACTGGGCGTAAAGCGCACGTAGGCGGCTATTCAAGTCAGAGGTGAAAGCCCGGGGCTCAACCCCGGAATTGCCTTTGAAACTAGATAGCTTGAATCACGGAGAGGTGGGTGGAATTCCGAGTGTAGAGGTGAAATTCGTAGATATTCGGAAGAACACCAGTGGCGAAGGCGGCCCACTGGACGTGTATTGACGCTGAGGTGCGAAAGCGTGGGGAGCA
>ASV_1211: Domain - Bacteria; Phylum - Pseudomonadota; Class - Gammaproteobacteria; Order - Alteromonadales; Family - Colwelliaceae; Genus - Thalassotalea; Species - NA
ATTGCACAATGGGGGAAACCCTGATGCAGCCATGCCGCGTGTGTGAAGAAGGCTCTAGGGTCGTAAAGCACTTTCAGTAGGGAGGAAAGGAGTGTAGTTAATACCTGCATTCTGTGACGTTACCCACAGAAGAAGCACCGGCTAACTCCGTGCCAGCAGCCGCGGTAATACGGAGGGTGCGAGCGTTAATCGGAATTACTGGGCGTAAAGCGTGCGTAGGCGGATAGTTAAGCGAGATGTGAAATCCCGGGGCTCAACCTCGGAACTGCATTTCGAACTGGCTGTCTAGAGTCTTGTAGAGGGTGGTGGAATTTCCAGTGTAGCGGTGAAATGCGTAGAGATTGGAAGGAACATCAGTGGCGAAGGCGGCCACCTGGACAAAGACTGACGCTGAGGCACGAAAGCGTGGGGAGCG
>ASV_1212: Domain - Bacteria; Phylum - Bacteroidota; Class - Flavobacteriia; Order - Flavobacteriales; Family - Flavobacteriaceae; Genus - Kordia; Species - NA
ATTGGGCAATGGAGGCAACTCTGACCCAGCCATGCCGCGTGCAGGAAGACTGCCCTATGGGTTGTAAACTGCTTTTATATGGGAAGAATGGTTTCTACGTGTAGAGATTTGACGGTACCATACGAATAAGGATCGGCTAACTCCGTGCCAGCAGCCGCGGTAATACGGAGGATCCAAGCGTTATCCGGAATCATTGGGTTTAAAGGGTCCGCAGGCTGTTGTTTAAGTCAGAGGTGAAAGTTTGCAGCTCAACTGTAAAATTGCCTTTGATACTGGATAACTTGAGTTATAATGAAGTGGTTAGAATATGTAGTGTAGCGGTGAAATGCATAGATATTACATAGAATACCGATTGCGAAGGCAGATCACTAATTATATACTGACGCTGAGGGACGAAAGCGTGGGGAGCG
>ASV_1213: Domain - Bacteria; Phylum - Bacteroidota; Class - Flavobacteriia; Order - Flavobacteriales; Family - Flavobacteriaceae; Genus - NA; Species - NA
ATTGGACAATGGACGCAAGTCTGATCCAGCCATGCCGCGTGCAGGAAGAATGCCCTATGGGTTGTAAACTGCTTTTATTTGGGAATAAACCCCTTCTCGTGAGGAGGGCTGAAGGTACCAAACGAATAAGCACCGGCTAACTCCGTGCCAGCAGCCGCGGTAATACGGAGGGTGCAAGCGTTATCCGGAATCATTGGGTTTAAAGGGTCCGTAGGTGGATTAGTCAGTCAGAGGTGAAATCCTGCAGCTTAACTGTAGAACTGCCTTTGATACTGCTAATCTTGAGTCATTGTGAAGTAGTTAGAATATGTAGTGTAGCGGTGAAATGCATAGATATTACATAGAATACCGATTGCGAAGGCAGATTACTAACAATGTACTGACACTGATGGACGAAAGCGTGGGTAGCG
>ASV_1214: Domain - Bacteria; Phylum - Pseudomonadota; Class - Alphaproteobacteria; Order - Rickettsiales; Family - Fokiniaceae; Genus - MD3-55; Species - NA
ATTGGACAATAGGCGAAAGCCTGATCCAGCGACGTCACGTGAATGATGAAGGCCTTAGGGTCGTAAAGCTCTTTCGCCAGGGATGATAATGACAGTACCTGGTAAAGAAACCCCGGCTAACTCCGTGCCAGCAGCCGCGGTAATACGAAGGGGGCAAGCGTTACTCGGAATTATTGGGCGTAAAGCGTGCGTAGGCGGTTTTATAAGTTGAAAGTGAAAGCCTTTGGCTCAACCAAAGAATTGCTTACAAAACTGTAAAACTAGAGTATTAGAGAGGATAGAAGAATTCCTGATGTAGGGGTGAAATCCGTAGATATCAGGAGGAATATCGAAGGCGAAAGCATCTGTCTGGCTAAATACTGACGCTGTTGCACGAAAGCGTGGGGAGCA
>ASV_1215: Domain - Bacteria; Phylum - Pseudomonadota; Class - Alphaproteobacteria; Order - Rhodobacterales; Family - NA; Genus - NA; Species - NA
CTTGGACAATGGGCGCAAGCCTGATCCAGCCATGCCGCGTGAGTGATGAAGGCCTTAGGGTCGTAAAGCTCTTTCGCCAGAGATGATAATGACAGTATCTGGTAAAGAAACCCCGGCTAACTCCGTGCCAGCAGCCGCGGTAATACGGAGGGGGTTAGCGTTGTTCGGAATTACTGGGCGTAAAGCGCGCGTAGGCGGATTGGAAAGTTGGGGGTGAAATCCCGGGGCTCAACCCCGGAACTGCCTTCAAAACTCCCAGTCTAGAGTTCGAGAGAGGTGAGTGGAATTCCGAGTGTAGAGGTGAAATTCGTAGATATTCGGAGGAACACCAGTGGCGAAGGCGGCTCACTGGCTCGATACTGACGCTGAGGTGCGAAAGTGTGGGGAGCA
>ASV_1216: Domain - Bacteria; Phylum - Campylobacterota; Class - Epsilonproteobacteria; Order - Campylobacterales; Family - Sulfurimonadaceae; Genus - Sulfurimonas; Species - NA
ATTGCACAATGGGGGAAACCCTGATGCAGCAACGCCGCGTGGAGGATGACGCATTTCGGTGTGTAAACTCCTTTTATATGTCAAGAAAATGACGGTAGCATATGAATAAGCACCGGCTAACTCCGTGCCAGCAGCCGCGGTAATACGGAGGGTGCAAGCGTTATTCGGAATCACTGGGCGTAAAGGACGCGTAGGCGGGTTTGTAAGTCAGGTGTGAAATCCTATGGCTCAACCATAGAACTGCACTTGAAACTACTAACCTAGAGTATGGGAGGGGGAGATGGAATTAGTGGTGTAGGGGTAAAATCCGTAGATATCACTAGGAATACCGAAAGCGAAGGCGATCTCCTGGAACATAACTGACGCTAAGGCGGGAAAGCGTGGGGAGCA
>ASV_1217: Domain - Bacteria; Phylum - Pseudomonadota; Class - Gammaproteobacteria; Order - Vibrionales; Family - Vibrionaceae; Genus - Vibrio; Species - NA
ATTGCACAATGGGCGCAAGCCTGATGCAGCCATGCCGCGTGTATGAAGAAGGCCTTCGGGTTGTAAAGTACTTTCAGCAGTGAGGAAGGCGGGTACGTTAATAGCGTGCTTGTTTGACGTTAGCTGCAGAAGAAGCACCGGCTAACTCCGTGCCAGCAGCCGCGGTAATACGGAGGGTGCGAGCGTTAATCGGAATTACTGGGCGTAAAGCGCATGCAGGTGGTTTGTTAAGTCAGATGTGAAAGCCCGGGGCTCAACCTCGGAATTGCATTTGAAACTGGCAGACTAGAGTACTGTAGAGGGGGGTAGAATTTCAGGTGTAGCGGTGAAATGCGTAGAGATCTGAAGGAATACCGGTGGCGAAGGCGGCCCCCTGGACAGATACTGACACTCAGATGCGAAAGCGTGGGGAGCA
>ASV_1218: Domain - Bacteria; Phylum - Pseudomonadota; Class - Gammaproteobacteria; Order - Alteromonadales; Family - Alteromonadaceae; Genus - Alteromonas; Species - NA
ATTGCACAATGGGCGCAAGCCTGATGCAGCCATGCCGCGTGTGTGAAGAAGGCCCTAGGGTTGTAAAGCACTTTCAGTAGTGAGGAAAGGTTGTAGGTTAATACCCTGCAACTGTGACGTTAGCTACAGAAGAAGCACCGGCTAACTCCGTGCCAGCAGCCGCGGTAATACGGAGGGTGCGAGCGTTAATCGGAATTACTGGGCGTAAAGCGCACGCAGGCGGTTTGTTAAGCTAGATGTGAAAGCCCCGGGCTCAACCTGGGATGGTCATTTAGAACTGGCAGACTAGAGTCTTGGAGAGGGGAGTGGAATTCCAGGTGTAGCGGTGAAATGCGTAGATATCTGGAGGAACATCAGTGGCGAAGGCGACTCCCTGGCCAAAGACTGACGCTCATGTGCGAAAGTGTGGGTAGCG
>ASV_1219: Domain - Bacteria; Phylum - Pseudomonadota; Class - Gammaproteobacteria; Order - Thiotrichales; Family - Fastidiosibacteraceae; Genus - Cysteiniphilum; Species - Cysteiniphilum marinum
ATTGCACAATGGGGGAAACCCTGATGCAGCCATGCCGCGTGTGTGAAGAAGGCCTTAGGGTTGTAAAGCACTTTAGTTCGTGAGGAAGGCTATTAGGTTAAGAGCTAGATAGTTTGACGTTAGCGAAAGAATAAGCACCGGCTAACTCCGTGCCAGCAGCCGCGGTAATACGGAGGGTGCGAGCGTTAATCGGAATTACTGGGCGTAAAGGGTTCGTAGGTGGTTAGATAAGTCAGATGTGAAAGCCCTGGGCTCAACCTGGGAACTGCATTTGATACTGTTTAACTAGAGTTTACTAGAGGATTGGGGAATTTCCGGTGTAGCGGTGAAATGCGTAGAGATCGGAAGGAACATCAATGGCGAAGGCAACAATCTGGGGTTAAACTGACACTGAGGGACGAAAGCGTGGGTAGCA
>ASV_122: Domain - Bacteria; Phylum - Pseudomonadota; Class - Alphaproteobacteria; Order - Rickettsiales; Family - Fokiniaceae; Genus - MD3-55; Species - NA
ATTGGACAATAGGCGAAAGCCTGATCCAGCGACGTCACGTGAATGATGAAGGCCTTAGGGTTGTAAAATTCTTTTAGTGGAGAAGATAATGACGGTATCCACAGAAAAAGTCCCGACTAACTTCGTGCCAGCAGCCGCGGTAATACGAAGGGGGCAAGCGTTACTCGGAATTATTGGGCGTAAAGCGTGCGTAGGCGGTTTTATAAGTTGAAAGTGAAAGCCTTTGGCTCAACCAAAGAATTGCTTACAAAACTGTAAAACTAGAGTATTAGAGAGGATAGAAGAATTCCTGATGTAGGGGTGAAATCCGTAGATATCAGGAGGAATATCGAAGGCGAAAGCATCTGTCTGGCTAAATACTGACGCTGTTGCACGAAAGCGTGGGGAGCA
>ASV_1220: Domain - Bacteria; Phylum - Verrucomicrobiota; Class - Verrucomicrobiia; Order - Verrucomicrobiales; Family - Rubritaleaceae; Genus - NA; Species - NA
ATTGCACAATGGGCGCAAGCCTGATGCAGCCATGCCGCGTGTGTGAAGAAGGCCTTCGGGTTGTAAAGCACTTTCAGTGGGGAGGAAAGGGTGATGCTTAATACGTATCATCTGTGACGTTACCCACAGAAGAAGCACCGGCTAACTCCGTGCCAGCAGCCGCGGTAATACGAAGGTCCCAAGCGTTGTTCGGAATCACTGGGCGTAAAGGGAGCGTAGGCGGTTAGGTAAGTCAGATGTGAAATCTCGGGGCTCAACCCCGAAACTGCATCCGATACTGCCTGACTTGAGTAATGGAGGGGTAACTGGAATTCTCGGTGTAGCAGTGAAATGCGTAGAGATCGAGAGGAACACTCGTGGCGAAGGCGAGTTACTGGACATTTACTGACGCTGAGGCTCGAAGGCTAGGGTAGCG
>ASV_1221: Domain - Bacteria; Phylum - Pseudomonadota; Class - Alphaproteobacteria; Order - Rhodobacterales; Family - Paracoccaceae; Genus - NA; Species - NA
CTTAGACAATGGGCGCAAGCCTGATCTAGCCATGCCGCGTGTGTGATGAAGGTCTTAGGATCGTAAAGCACTTTCGCCAGGGATGATAATGACAGTACCTGGTAAAGAAACCCCGGCTAACTCCGTGCCAGCAGCCGCGGTAATACGGAGGGGGTTAGCGTTGTTCGGAATTACTGGGCGTAAAGCGCGCGTAGGCGGATTAGTCAGTCAGAGGTGAAATCCCAGGGCTCAACCCTGGAACTGCCTTTGATACTGCTAGTCTTGAGTTCGAGAGAGGTGAGTGGAATTCCGAGTGTAGAGGTGAAATTCGTAGATATTCGGAGGAACACCAGTGGCGAAGGCGGCTCACTGGCTCGATACTGACGCTGAGGTGCGAAAGTGTGGGGAGCA
>ASV_1222: Domain - Bacteria; Phylum - Pseudomonadota; Class - Alphaproteobacteria; Order - Rhodobacterales; Family - NA; Genus - NA; Species - NA
CTTGGACAATGGGCGCAAGCCTGATCCAGCCATGCCGCGTGAGTGATGAAGGCCTTAGGGTCGTAAAGCTCTTTCGCCAGAGATGATAATGACAGTATCTGGTAAAGAAACCCCGGCTAACTCCGTGCCAGCAGCCGCGGTAATACGGAGGGGGTTAGCGTTGTTCGGAATTACTGGGCGTAAAGCGCGCGTAGGCGGATTAGTAAGTTAGAGGTGAAATCCCGGGGCTCAACCCCGGAACTGCCTTTAATACTGCTAGTCTTGAGTTCGAGAGAGGTGAGTGGAATTCCGAGTGTAGAGGTGAAATTCGTAGATATTTGGAGGAACACCAGTGGCGAAGGCGGCTCACTGGCTCGATACTGACGCTGAGGTACGAAAGTGTGGGGAGCA
>ASV_1223: Domain - Bacteria; Phylum - Bacteroidota; Class - Flavobacteriia; Order - Flavobacteriales; Family - Flavobacteriaceae; Genus - NA; Species - NA
ATTGGACAATGGGCGAAAGCCTGATCCAGCGACGCCGCGTGAGTGATGAAGGCCTTAGGGTTGTAAAGCTCTTTCAGTAGGGAAGATAATGACGGTACCTACAGAAGAAGCTCCGGCTAACTTCGTGCCAGCAGCCGCGGTAATACGGAGGATGCAAGCGTTATCCGGAATCATTGGGTTTAAAGGGTCCGTAGGTGGATTAGTCAGTCAGAGGTGAAATCCTGCAGCTTAACTGTAGAACTGCCTTTGATACTGCTAATCTTGAGTCATTGTGAAGTAGTTAGAATATGTAGTGTAGCGGTGAAATGCATAGATATTACATAGAATACCGATTGCGAAGGCAGATTACTAACAATGTACTGACACTGATGGACGAAAGCGTGGGTAGCG
>ASV_1224: Domain - Bacteria; Phylum - Pseudomonadota; Class - Gammaproteobacteria; Order - Oceanospirillales; Family - Oceanospirillaceae; Genus - Thalassolituus; Species - Thalassolituus maritimus
ATTGGACAATGGGCGCAAGCCTGATCCAGCCATGCCGCGTGTGTGAAGAAGGCTTTCGGGTTGTAAAGCACTTTCATCAGTGAGGAAAGGTTAGTAGTTAATACCTGCTATCTGTGACGTTAACTGAAGAAGAAGCACCGGCTAACTCCGTGCCAGCAGCCGCGGTAATACGGAGGGTGCAAGCGTTAATCGGAATTACTGGGCGTAAAGCGCGCGTAGGTTGTTTGTTAAGCGAGATGTGAAAGCCCCGGGCTTAACCTGGGAACTGCATTTCGAACTGGCAGGCTAGAGTACAGTAGAGGGTGGCGGAATTTCCTGTGTAGCGGTGAAATGCGTAGAGATGGGAAGGAACATCAGTGGCGAAGGCGGCCACCTGGACTGATACTGACACTGAGGTGCGAAAGCGTGGGGAGCA
>ASV_1225: Domain - Bacteria; Phylum - Planctomycetota; Class - Planctomycetia; Order - Planctomycetales; Family - Planctomycetaceae; Genus - Rubinisphaera; Species - Rubinisphaera italica
CTTTGGCAATGGGCGAAAGCCTGACCAAGCGATGCCGCGTGCGGGATGAAGGCCTTCGGGTTGTAAACCGCTGTCAGAGGGGATGAAATCTTCGGATTGACAGAGCCTCAGAGGAAGCACGGGCTAAGTACGTGCCAGCAGCCGCGGTAACACGTACTGTGCGAACGTTATTCGGAATCACTGGGCTTAAAGGGTACGTAGGCGGCCTCTCAAGTCAGGTGTGAAATCCCACGGCTCAACCGTGGAACTGCGCTTGAAACTGATAGGCTTGAGTAAGACAGGGGTGTGTGGAACTTCTAGTGGAGCGGTGAAATGTGTTGATATTAGAAGGAACACCGGTGGCGAAAGCGACACACTGGGTCTTTTCTGACGCTGAGGTACGAAAGCCAGGGGAGCG
>ASV_1226: Domain - Bacteria; Phylum - Pseudomonadota; Class - Gammaproteobacteria; Order - Oceanospirillales; Family - Oceanospirillaceae; Genus - NA; Species - NA
ATTGCACAATGGGGGAAACCCTGATGCAGCCATGCCGCGTGTGTGAAGAAGGCCTTCGGGTTGTAAAGCACTTTCAGTTGTGAGGAAAGGTTGGTAGTTAATACCTTGCAACTGTGACGTTACCTTCAGAAGAAGCACCGGCTAACTCCGTGCCAGCAGCCGCGGTAATACGGAGGGTGCAAGCGTTAATCGGAATTACTGGGCGTAAAGCGCGCGTAGGTGGCTTGTTAAGCGGAATGTGAAAGCCCCGGGCTCAACCTGGGAACTGCATTGCGAACTGGCAAGCTAGAGTACAGTAGAGGGTAGTGGAATTTCCTGTGTAGCGGTGAAATGCGTAGAGATGGGAAGGAACATCAGTGGCGAAGGCGACTGCCTGGACTGATACTGACACTGAGGTGCGAAAGCGTGGGGAGCA
>ASV_1227: Domain - Bacteria; Phylum - Pseudomonadota; Class - Alphaproteobacteria; Order - Rhodospirillales; Family - NA; Genus - NA; Species - NA
ATTGGACAATGGGGGCAACCCTGATCCAGCAATGCCGCGTGTGTGATGAAGGCCCTAGGGTTGTAAAGCACTTTCACTGGTGAAGATGATGACGGTAACCAGAGAAGAAGCCCCGGCTAACTTCGTGCCAGCAGCCGCGGTAATACGAAGGGGGCGAGCGTTGTTCGGAATTACTGGGCGTAAAGGGCGCGTAGGCGGCTCTTTAAGTTAGGCGTGAAAGCCCCGGGCTCAACCTGGGAACTGCGCTTAAGACTGGAGAGCTAGAAAACGGAAGAGGGTAGTGGAATTCCCAGTGTAGAGGTGAAATTCGTAGATATTGGGAAGAACACCAGTGGCGAAAGCGGCTACCTGGTCCGGATTTGACGCTGAGGCGCGAAAGCGTGGGGAGCA
>ASV_1228: Domain - Bacteria; Phylum - Pseudomonadota; Class - Alphaproteobacteria; Order - Rhodobacterales; Family - NA; Genus - NA; Species - NA
CTTGGACAATGGGCGCAAGCCTGATCCAGCCATGCCGCGTGAGTGATGAAGGCCTTAGGGTCGTAAAGCTCTTTCGCCAGAGATGATAATGACAGTATCTGGTAAAGAAACCCCGGCTAACTCCGTGCCAGCAGCCGCGGTAATACGGAGGGGGTTAGCGTTGTTCGGAATTACTGGGCGTAAAGCGCGCGTAGGCGGATTAGTAAGTTAGAGGTGAAATCCCAGGGCTCAACCCTGGAACTGCCTTTAATACTGCTAGTCTTGAGTTCGAGAGAGGTGAGTGGAATTCCGAGTGTAGAGGTGAAATTCGTAGATATTCGGAGGAACACCAGTGGCGAAGGCGGCTCACTGGCTCGATACTGACGCTGAGGTGCGAAAGTGTGGGGAGCA
>ASV_1229: Domain - Bacteria; Phylum - Verrucomicrobiota; Class - Verrucomicrobiia; Order - Verrucomicrobiales; Family - Rubritaleaceae; Genus - Rubritalea; Species - NA
CATTCACAATGGGGGAAACCCTGATGGTGCAACGCCGCGTGGAGGATGAAGGCCCTAGGGTCGTAAACTCCTGTCATCTAGGAGTAAGGCATGAGAGTTAATAGCTGCTCATGTTTGATAGTACTAGAAGAGGAAGGGACGGCTAACTTCGTGCCAGCAGCCGCGGTAATACGAAGGTCCCGAGCGTTATTCGGAATCACTGGGCGTAAAGGGAGCGTAGGCTGCGTGGTAAGTCAGATGTGAAAGCCCAAGGCTCAACCTTGGAACTGCATTCGATACTGCCATGCTAGAGTAGTGGAGGGGTAATCGGAATTTTCGGTGTAGCAGTGAAATGCGTGGATATCGAAAGGAAGACCAATGGCGAAGGCAGATTACTGGACACTTACTGACGCTGAGGCTCGAAGGCTAGGGGAGCG
>ASV_123: Domain - Bacteria; Phylum - Pseudomonadota; Class - Alphaproteobacteria; Order - Sphingomonadales; Family - Erythrobacteraceae; Genus - NA; Species - NA
ATTGGACAATGGGCGCAAGCCTGATCCAGCAATGCCGCGTGAGTGATGAAGGCCTTAGGGTTGTAAAGCTCTTTTACTAGGGATGATAATGACAGTACCTAGAGAATAAGCTCCGGCTAACTCCGTGCCAGCAGCCGCGGTAATACGGAGGGAGCTAGCGTTGTTCGGAATTACTGGGCGTAAAGCGCGCGTAGGCGGCTTATCAAGTCAGGGGTGAAATCCCGGAGCTCAACTCCGGAACTGCCCTTGAAACTGGTTCGCTAGAATATTGGAGAGGTCAGTGGAATTCCGAGTGTAGAGGTGAAATTCGTAGATATTCGGAAGAACACCAGTGGCGAAGGCGACTGACTGGACAATTATTGACGCTGAGGTGCGAAAGCGTGGGGAGCA
>ASV_1230: Domain - Bacteria; Phylum - Pseudomonadota; Class - Gammaproteobacteria; Order - Enterobacterales; Family - Erwiniaceae; Genus - Erwinia; Species - Erwinia typographi
ATTGCACAATGGGCGCAAGCCTGATGCAGCCATGCCGCGTGTATGAAGAAGGCCTTCGGGTTGTAAAGTACTTTCAGCGGGGAGGAAGGGTCGCTGGTTAATAACCAGCGGCATTGACGTTACCCGCAGAAGAAGCACCGGCTAACTCCGTGCCAGCAGCCGCGGTAATACGGAGGGTGCAAGCGTTAATCGGAATTACTGGGCGTAAAGCGCACGCAGGCGGTCTGTCAAGTCAGATGTGAAATCCCCGGGCTTAACCTGGGAACTGCATTTGAAACTGGCAGGCTAGAGTCTTGTAGAGGGGGGTAGAATTCCAGGTGTAGCGGTGAAATGCGTAGAGATCTGGAGGAATACCGGTGGCGAAGGCGGCCCCCTGGACAAAGACTGACGCTCAGGTGCGAAAGCGTGGGGAGCA
>ASV_1231: Domain - Bacteria; Phylum - Campylobacterota; Class - Epsilonproteobacteria; Order - Campylobacterales; Family - Sulfurimonadaceae; Genus - Sulfurimonas; Species - Sulfurimonas paralvinellae
ATTGCACAATGGGGGCAACCCTGATGCAGCAACGCCGCGTGGAGGATGACGCATTTCGGTGTGTAAACTCCTTTTATATGTCAAGAAAATGACGGTAGCATATGAATAAGCGCCGGCTAACTCCGTGCCAGCAGCCGCGGTAATACGGAGGGCGCAAGCGTTACTCGGAATCACTGGGCGTAAAGGACGCGTAGGCGGGTTGGTAAGTCTGATGTGAAATCCTACAGCTTAACTGTAGAACTGCATTGGAAACTACTAGCCTAGAGTATGGGAGGGGCAGATGGAATTAGTGGTGTAGGGGTAAAATCCGTAGATATCACTAGGAATACCGAAAGCGAAGGCGATCTGCTGGAACATTACTGACGCTAAGGCGTGAAAGCGTGGGGAGCA
>ASV_1232: Domain - Bacteria; Phylum - Bdellovibrionota; Class - Bacteriovoracia; Order - Bacteriovoracales; Family - Bacteriovoracaceae; Genus - NA; Species - NA
ATTGCGCAATGGGGGAAACCCTGACGCAGCAATGCCACGTGAGTGAGGAAGGGTTTCGGCTCGTAAAGCTCTGTCCTAAGGGAAGAACGGCTTTGTGGTTAATACCCGCAGAGTTTGACGGTACCTTAGAAGAAAGCACCGGCTAACTCCGTGCCAGCAGCCGCGGTAATACGGAGGGTGCAAGCGTTGTTCGGATTTATTGGGCGTAAAGCGCGCGCAGGCGGATTAATAAGTCAGATGTGAAATCCCAGGGCCTAACCCTGGAACTGCGTCTGAAACTGTTAATCTAGAATCTCATAGGGGGTGGGGGAATTTCACGTGTAGGGGTAAAATCCGTAGAGATGTGAAGGAACACCAGAGGCGAAGGCGCCCACCTGGATGAGTATTGACGCTGAGGCGCGAAAGCGTGGGGAGCA
>ASV_1233: Domain - Bacteria; Phylum - Pseudomonadota; Class - Gammaproteobacteria; Order - Alteromonadales; Family - Colwelliaceae; Genus - Thalassotalea; Species - NA
ATTGCACAATGGGCGCAAGCCTGATGCAGCCATGCCGCGTGTGTGAAGAAGGCCTTCGGGTTGTAAAGCACTTTCAGCAGTGAGGAAGGTAGTAAGTTTAATACGCTTATTGCTTGACGTTACCCACAGAAGAAGCACCGGCTAACTCCGTGCCAGCAGCCGCGGTAATACGGAGGGTGCGAGCGTTAATCGGAATTACTGGGCGTAAAGCGTGCGTAGGCGGATAGTTAAGCGAGATGTGAAATCCCGGGGCTCAACCTCGGAACTGCATTTCGAACTGGCTGTCTAGAGTCTTGTAGAGGGTGGTGGAATTTCCAGTGTAGCGGTGAAATGCGTAGAGATTGGAAGGAACATCAGTGGCGAAGGCGGCCACCTGGACAAAGACTGACGCTGAGGCACGAAAGCGTGGGGAGCG
>ASV_1234: Domain - Bacteria; Phylum - Pseudomonadota; Class - Gammaproteobacteria; Order - Alteromonadales; Family - NA; Genus - NA; Species - NA
ATTGCACAATGGGGGAAACCCTGATGCAGCCATGCCGCGTGTGTGAAGAAGGCCTTCGGGTTGTAAAGCACTTTCAGTGGGGAGGAAAGGGTGATGCTTAATACGTATCATCTGTGACGTTACCCACAGAAGAAGCACCGGCTAACTCCGTGCCAGCAGCCGCGGTAATACGGAGGGTGCGAGCGTTAATCGGAATTACTGGGCGTAAAGCGTGCGTAGGCGGATAGTTAAGCGAGATGTGAAATCCCGGGGCTCAACCTCGGAACTGCATTTCGAACTGGCTGTCTAGAGTCTTGTAGAGGGTGGTGGAATTTCCAGTGTAGCGGTGAAATGCGTAGAGATCTGGAGGAACATCAGTGGCGAAGGCGACTCTCTGGCCAAAAACTGACGCTCATGTGCGAAAGTGTGGGTAGCG
>ASV_1235: Domain - Bacteria; Phylum - Pseudomonadota; Class - Gammaproteobacteria; Order - Alteromonadales; Family - Colwelliaceae; Genus - Thalassotalea; Species - NA
ATTGCACAATGGGGGAAACCCTGATGCAGCCATGCCGCGTGTGTGAAGAAGGCCTTCGGGTTGTAAAGTACTTTCAGCAGTGAGGAAGGGGGTGTCGTTAATAGCGGCATTTCTTGACGTTAGCTGCAGAAGAAGCACCGGCTAACTCCGTGCCAGCAGCCGCGGTAATACGGAGGGTGCGAGCGTTAATCGGAATTACTGGGCGTAAAGCGTGCGTAGGCGGATAGTTAAGCGAGATGTGAAATCCCGGGGCTCAACCTCGGAACTGCATTTCGAACTGGCTGTCTAGAGTCTTGTAGAGGGTGGTGGAATTTCCAGTGTAGCGGTGAAATGCGTAGAGATTGGAAGGAACATCAGTGGCGAAGGCGGCCACCTGGACAAAGACTGACGCTGAGGCACGAAAGCGTGGGGAGCG
>ASV_1236: Domain - Bacteria; Phylum - Bacteroidota; Class - Flavobacteriia; Order - Flavobacteriales; Family - Flavobacteriaceae; Genus - Mangrovimonas; Species - Mangrovimonas spongiae
ATTGGACAATGGGCGAGAGCCTGATCCAGCCATGCCGCGTGCAGGAAGACTGCCCTATGGGTTGTAAACTGCTTTTATACAGGAAGAAACCACTTTACGTGTAGAGTGCTGACGGTACTGTAAGAATAAGCACCGGCTAACTCCGTGCCAGCAGCCGCGGTAATACGGAGGGTGCAAGCGTTATCCGGAATCATTGGGTTTAAAGGGTCCGTAGGTGGATTAGTCAGTCAGAGGTGAAATCCTGCAGCTTAACTGTAGAACTGCCTTTGATACTGCTAATCTTGAGTCATTGTGAAGTAGTTAGAATATGTAGTGTAGCGGTGAAATGCATAGATATTACATAGAATACCGATTGCGAAGGCAGATTACTAACAATGTACTGACACTGATGGACGAAAGCGTGGGTAGCG
>ASV_1237: Domain - Bacteria; Phylum - Pseudomonadota; Class - Alphaproteobacteria; Order - Rhodobacterales; Family - NA; Genus - NA; Species - NA
ATTGGACAATGGGGGCAACCCTGATCCAGCCATGCCGCGTGAGTGAAGAAGGCCTTAGGGTTGTAAAGCTCTTTCGCTAGGGAAGATAATGACGGTACCTAGTAAAGAAGTCCCGGCTAACTCCGTGCCAGCAGCCGCGGTAATACGGAGGGGACTAGCGTTGTTCGGAATTACTGGGCGTAAAGCGCGCGTAGGCGGATTAGTAAGTTAGAGGTGAAATCCCGGGGCTCAACCCCGGAACTGCCTTTAATACTGCTAGTCTTGAGTTCGAGAGAGGTGAGTGGAATTCCGAGTGTAGAGGTGAAATTCGTAGATATTCGGAGGAACACCAGTGGCGAAGGCGGCTCACTGGCTCGATACTGACGCTGAGGTGCGAAAGTGTGGGGAGCA
>ASV_1238: Domain - Bacteria; Phylum - Bacteroidota; Class - Flavobacteriia; Order - Flavobacteriales; Family - Flavobacteriaceae; Genus - Seonamhaeicola; Species - Seonamhaeicola aphaedonensis
ATTGGACAATGGGCGGAAGCCTGATCCAGCCATGCCGCGTGCAGGAAGACTGCCCTATGGGTTGTAAACTGCTTTTGTACGGGAAGAAACCCTCCTTCGTGAAGGAGCTTGACGGTACCGTAAGAATAAGCATCGGCTAACTCCGTGCCAGCAGCCGCGGTAATACGGAGGATGCAAGCGTTATCCGGAATCATTGGGTTTAAAGGGTCCGTAGGTGGATTAGTCAGTCAGAGGTGAAATCCTGCAGCTTAACTGTAGAACTGCCTTTGATACTGCTAATCTTGAGTCATTGTGAAGTAGTTAGAATATGTAGTGTAGCGGTGAAATGCATAGATATTACATAGAATACCAATTGCGAAGGCAGATCACTAACAATATATTGACACTGATGGACGAAAGCGTGGGGAGCG
>ASV_1239: Domain - Bacteria; Phylum - Bacteroidota; Class - Flavobacteriia; Order - Flavobacteriales; Family - Flavobacteriaceae; Genus - Seonamhaeicola; Species - Seonamhaeicola maritimus
ATTGGTCAATGGAGGGAACTCTGAACCAGCCATGCCGCGTGTGTGATGAATGCCCTTTGGGTTGTAAAGCACTTTTATCTGGGAAGAATGGCTAAGATTTATCTTGGAAGAGACGGTACCAGAAGAATAAGCACCGGCTAACTCCGTGCCAGCAGCCGCGGTAATACGGAGGATGCAAGCGTTATCCGGAATCATTGGGTTTAAAGGGTCCGTAGGTGGATTAGTCAGTCAGAGGTGAAATCCTGCAGCTTAACTGTAGAACTGCCTTTGATACTGCTAATCTTGAGTCATTGTGAAGTAGTTAGAATATGTAGTGTAGCGGTGAAATGCATAGATATTACATAGAATACCGATTGCGAAGGCAGATTACTAACAATGTACTGACACTGATGGACGAAAGCGTGGGTAGCG
>ASV_124: Domain - Bacteria; Phylum - Pseudomonadota; Class - Gammaproteobacteria; Order - Alteromonadales; Family - Alteromonadaceae; Genus - NA; Species - NA
ATTGCACAATGGGGGAAACCCTGATGCAGCCATGCCGCGTGTGTGAAGAAGGCCTTCGGGTTGTAAAGCACTTTCAGTTGTGAGGAAAGGTTAGTAGTTAATACCTGCTAGCTGTGACGTTAACAACAGAAGAAGCACCGGCTAACTCCGTGCCAGCAGCCGCGGTAATACGGAGGGTGCGAGCGTTAATCGGAATTACTGGGCGTAAAGCGCACGCAGGCGGATTGTTAAGCTAGAGGTGAAAGCCCCGCGCTCAACGTGGGAATTGCCTTTAGAACTGGCAGTCTAGAGTTTTGGAGAGGGGAGTGGAATTCCAGGTGTAGCGGTGAAATGCGTAGAGATCTGGAGGAACATCAGTGGCGAAGGCGACTCTCTGGCCAAAAACTGACGCTCATGTGCGAAAGTGTGGGTAGCG
>ASV_1240: Domain - Bacteria; Phylum - Pseudomonadota; Class - Alphaproteobacteria; Order - Rhodobacterales; Family - NA; Genus - NA; Species - NA
CTTAGACAATGGGCGCAAGCCTGATCTAGCCATACCGCGTGAGTGATGAAGGCCCTAGGGTCGTAAAGCTCTTTCGCCAGGGATGATAATGACAGTACCTGGTAAAGAAGTCCCGGCTAACTCCGTGCCAGCAGCCGCGGTAATACGGAGGGGACTAGCGTTGTTCGGAATTACTGGGCGTAAAGCGCACGTAGGCGGACCAGAAAGTTGGGGGTGAAATCCCGGGGCTCAACCCCGGAACTGCCTCCAAAACTCCTGGTCTAGAGTTCGAGAGAGGTGAGTGGAATTCCGAGTGTAGAGGTGAAATTCGTAGATATTCGGAGGAACACCAGTGGCGAAGGCGGCTCACTGGCTCGATACTGACGCTGAGGTGCGAAAGCGTGGGGAGCA
>ASV_1241: Domain - Bacteria; Phylum - Pseudomonadota; Class - Gammaproteobacteria; Order - Alteromonadales; Family - Colwelliaceae; Genus - Thalassotalea; Species - NA
ATTGCACAATGGGGGAAACCCTGATGCAGCCATGCCGCGTGTGTGAAGAAGGCCTTCGGGTTGTAAAGCACTTTCAGTAGGGAGGAAAGGTTAGTAGTTAATACCTGCTAGCTGTGACGTTACCTACAGAAGAAGCACCGGCTAACTCCGTGCCAGCAGCCGCGGTAATACGGAGGGTGCGAGCGTTAATCGGAATTACTGGGCGTAAAGCGTGCGTAGGCGGATAGTTAAGCGAGATGTGAAATCCCGGGGCTCAACCTCGGAACTGCATTTCGAACTGGCTGTCTAGAGTCTTGTAGAGGGTGGTGGAATTTCCAGTGTAGCGGTGAAATGCGTAGAGATTGGAAGGAACATCAGTGGCGAAGGCGGCCACCTGGACAAAGACTGACGCTGAGGCACGAAAGCGTGGGGAGCG
>ASV_1242: Domain - Bacteria; Phylum - Pseudomonadota; Class - Gammaproteobacteria; Order - Alteromonadales; Family - Colwelliaceae; Genus - Thalassotalea; Species - NA
ATTGGTCAATGGAGGAAACTCTGAACCAGCCATGCCGCGTGTGTGATGAAGGCCCTTTGGGTTGTAAAGCACTTTTATCTAGGAAGAATGACAGGGATTTATCCTTGGAGAGACGGTACTAGAGGAATAAGCACCGGCTAACTCCGTGCCAGCAGCCGCGGTAATACGGAGGGTGCGAGCGTTAATCGGAATTACTGGGCGTAAAGCGTGCGTAGGCGGATAGTTAAGCGAGATGTGAAATCCCGGGGCTCAACCTCGGAACTGCATTTCGAACTGGCTGTCTAGAGTCTTGTAGAGGGTGGTGGAATTTCCAGTGTAGCGGTGAAATGCGTAGAGATTGGAAGGAACATCAGTGGCGAAGGCGGCCACCTGGACAAAGACTGACGCTGAGGCACGAAAGCGTGGGGAGCG
>ASV_1243: Domain - Bacteria; Phylum - Pseudomonadota; Class - Gammaproteobacteria; Order - Alteromonadales; Family - Colwelliaceae; Genus - NA; Species - NA
ATTGCACAATGGGGGAAACCCTGATGCAGCCATGCCGCGTGTGTGAAGAAGGCCTTCGGGTTGTAAAGCACTTTCAGTGGGGAGGAAAGGGTGATGCTTAATACGTATCATCTGTGACGTTACCCACAGAAGAAGCACCGGCTAACTCCGTGCCAGCAGCCGCGGTAATACGGAGGGTGCGAGCGTTAATCGGAATTACTGGGCGTAAAGCGTGCGTAGGCGGATAGTTAAGCGAGATGTGAAATCCCGGGGCTCAACCTCGGAACTGCATTTCGAACTGGCTGTCTAGAGTCTTGTAGAGGGGGGTAGAATTTCAGGTGTAGCGGTGAAATGCGTAGAGATTGGAAGGAACATCAGTGGCGAAGGCGGCCACCTGGACAAAGACTGACGCTGAGGCACGAAAGCGTGGGGAGCG
>ASV_1244: Domain - Bacteria; Phylum - Pseudomonadota; Class - Alphaproteobacteria; Order - Rickettsiales; Family - Fokiniaceae; Genus - MD3-55; Species - NA
ATTGCACAATGGGCGCAAGCCTGATGCAGCCATGCCGCGTGTATGAAGAAGGCCTTCGGGTTGTAAAGTACTTTCAGCAGTGAGGAAGGGATGTACGTTAATAGCGTGCATTTTTGACGTTAGCTGCAGAAGAAGCACCGGCTAACTTCGTGCCAGCAGCCGCGGTAATACGAAGGGGGCAAGCGTTACTCGGAATTATTGGGCGTAAAGCGTGCGTAGGCGGTTTTATAAGTTGAAAGTGAAAGCCTTTGGCTCAACCAAAGAATTGCTTACAAAACTGTAAAACTAGAGTATTAGAGAGGATAGAAGAATTCCTGATGTAGGGGTGAAATCCGTAGATATCAGGAGGAATATCGAAGGCGAAAGCATCTGTCTGGCTAAATACTGACGCTGTTGCACGAAAGCGTGGGGAGCA
>ASV_1245: Domain - Bacteria; Phylum - Bacteroidota; Class - Flavobacteriia; Order - Flavobacteriales; Family - Flavobacteriaceae; Genus - Corallibacter; Species - Corallibacter vietnamensis
ATTGGACAATGGGCGCAAGCCTGATCCAGCCATGCCGCGTGCAGGAAGACTGCCCTATGGGTTGTAAACTGCTTTTATACAGGAAGAAACCTTTTCACGTGTGAGAAGCTGACGGTACTGTAAGAATAAGGATCGGCTAACTCCGTGCCAGCAGCCGCGGTAATACGGAGGATCCAAGCGTTATCCGGAATCATTGGGTTTAAAGGGTCCGTAGGTGGATAATTAAGTCAGAGGTGAAATCCTGCAGCTTAACTGTAGAATTGCCTTTGATACTGGTTGTCTTGAGTCATTATGAAGTGGTTAGAATATGTAGTGTAGCGGTGAAATGCATAGATATTACATAGAATACCAATTGCGAAGGCAGATCACTAATAATGTACTGACACTGATGGACGAAAGCGTGGGGAGCG
>ASV_1246: Domain - Bacteria; Phylum - Pseudomonadota; Class - Alphaproteobacteria; Order - Rhodobacterales; Family - NA; Genus - NA; Species - NA
CTTAGACAATGGGGGCAACCCTGATCTAGCCATGCCGCGTGAGTGATGAAGGCCCTAGGGTCGTAAAGCTCTTTCGCCAGGGATGATAATGACAGTACCTGGTAAAGAAACCCCGGCTAACTCCGTGCCAGCAGCCGCGGTAATACGGAGGGGGTTAGCGTTGTTCGGAATTACTGGGCGTAAAGCGCACGTAGGCGGACTGGAAAGTTGGGGGTGAAATCCCGGGGCTCAACCCCGGAACTGCCTTCAAAACTTCCAATCTAGAGATCGAGAGAGGTGAGTGGAATTCCGAGTGTAGAGGTGAAATTCGTAGATATTCGGAGGAACACCAGTGGCGAAGGCGGCTCACTGGCTCGATACTGACGCTGAGGTGCGAAAGCGTGGGGAGCA
>ASV_1247: Domain - Bacteria; Phylum - Pseudomonadota; Class - Gammaproteobacteria; Order - Oceanospirillales; Family - Oceanospirillaceae; Genus - Bermanella; Species - Bermanella marisrubri
ATTGCACAATGGGCGCAAGCCTGATGCAGCCATGCCGCGTGTGTGAAGAAGGCTCTAGGGTTGTAAAGCACTTTCAGCAGTGAGGAAAGCTTGTTGGTTAATACCCATCAAGTGTGACGTTAACTGCAGAAGAAGCACCGGCTAACTCCGTGCCAGCAGCCGCGGTAATACGGAGGGTGCAAGCGTTAATCGGAATTACTGGGCGTAAAGCGCACGTAGGTTGTCTGTTAAGTTGGATGTGAAAGCCCAGGGCTCAACCTTGGAACTGCATCCAAAACTGGCAGGCTAGAGTACGGTAGAGGTGAGTGGAATTTCCTGTGTAGCGGTGAAATGCGTAGAGATGGGAAGGAACATCAGTGGCGAAGGCGACTCACTGGACTGATACTGACACTGAGGTGCGAAAGCGTGGGTAGCA
>ASV_1248: Domain - Bacteria; Phylum - Pseudomonadota; Class - Gammaproteobacteria; Order - Vibrionales; Family - Vibrionaceae; Genus - Vibrio; Species - NA
ATTGCACAATGGGCGCAAGCCTGATGCAGCCATGCCGCGTGTATGAAGAAGGCCTTCGGGTTGTAAAGTACTTTCAGCAGTGAGGAAGGTTCATGCGTTAATAGCGTATGGATTTGACGTTAGCTGCAGAAGAAGCACCGGCTAACTCCGTGCCAGCAGCCGCGGTAATACGGAGGGTGCGAGCGTTAATCGGAATTACTGGGCGTAAAGCGCATGCAGGTGGTTTGTTAAGTCAGATGTGAAAGCCCGGGGCTCAACCTCGGAATAGCATTTGAAACTGGCAGACTAGAGTACTGTAGAGGGGGGTAGAATTTCAGGTGTAGCGGTGAAATGCGTAGAGATCTGAAGGAATACCGGTGGCGAAGGCGGCCCCCTGGACAGATACTGACACTCAGATGCGAAAGCGTGGGGAGCA
>ASV_1249: Domain - Bacteria; Phylum - Campylobacterota; Class - Epsilonproteobacteria; Order - Campylobacterales; Family - Sulfurimonadaceae; Genus - Sulfurimonas; Species - NA
ATTGCACAATGGGGGAAACCCTGATGCAGCAACGCCGCGTGGAGGATGACGCATTTCGGTGTGTAAACTCCTTTTATAAGGGAAGAAAATGACGGTACCTTATGAATAAGCTCCGGCTAACTCCGTGCCAGCAGCCGCGGTAATACGGAGGGAGCAAGCGTTATTCGGAATCACTGGGCGTAAAGGACGCGTAGGCGGGTTAATAAGTCTGATGTGAAATCCTATGGCTCAACCATAGAACTGCATTGGAAACTGTTAACCTAGAGTATGGAAGGGGCAGATGGAATTAGTGGTGTAGGGGTAAAATCCGTAGATATCACTAGGAATACCAAAAGCGAAGGCGATCTGCTGGGACATTACTGACGCTGAGGCGTGAAAGCGTGGGGAGCA
>ASV_125: Domain - Bacteria; Phylum - Pseudomonadota; Class - Gammaproteobacteria; Order - Oceanospirillales; Family - Oleiphilaceae; Genus - Oleiphilus; Species - NA
ATTGCACAATGGGCGCAAGCCTGATGCAGCCATGCCGCGTGTGTGAAGAAGGCTCTAGGGTTGTAAAGCACTTTCAGTGGGGAGGAAAAGTTAACGGTTAATACCCGTTAGCCCTGACGTTACCCGCAGAAGAAGCACCGGCTAACTCCGTGCCAGCAGCCGCGGTAATACGGAGGGTGCAAGCGTTAATCGGAATTACTGGGCGTAAAGCGCGCGTAGGCGGCTTACTAAGCCAGATGTGAAAGCCCCGGGCTCAACCTGGGAACTGCATTTGGAACTGGTTCGCTAGAGTACAGTAGAGGGTGGTGGAATTTCCAGTGTAGCGGTGAAATGCGTAGAGATTGGAAGGAACATCAGTGGCGAAGGCGGCCACCTGGACTGATACTGACGCTGAGGTGCGAAAGCGTGGGGAGCA
>ASV_1250: Domain - Bacteria; Phylum - Pseudomonadota; Class - Alphaproteobacteria; Order - Rhodobacterales; Family - Roseobacteraceae; Genus - NA; Species - NA
CTTGGACAATGGGCGCAAGCCTGATCCAGCCATGCCGCGTGAGTGATGAAGGCCCTAGGGTCGTAAAGCTCTTCCGCCTGTGAAGATAATGACGGTAGCAGGTAAAGAAACCCCGGCTAACTCCGTGCCAGCAGCCGCGGTAATACGGAGGGGGTTAGCGTTGTTCGGAATTACTGGGCGTAAAGCGCGCGTAGGCGGATTAGTCAGTCAGAGGTGAAATCCCAGGGCTCAACCCTGGAACTGCCTTTGATACTGCTAGTCTTGAGTTCGAGAGAGGTAAGTGGAATTCCGAGTGTAGAGGTGAAATTCGTAGATATTCGGAGGAACACCAGTGGCGAAGGCGGCTTACTGGCTCGATACTGACGCTGAGGTGCGAAAGTGTGGGGAGCA
>ASV_1251: Domain - Bacteria; Phylum - Pseudomonadota; Class - Alphaproteobacteria; Order - Rickettsiales; Family - Fokiniaceae; Genus - MD3-55; Species - NA
ATTGGACAATGGGCGAAAGCCTGATCCAGCGACGCCGCGTGAGTGATGAAGGCCTTAGGGTTGTAAAATTCTTTTAGTGGAGAAGATAATGACGGTATCCACAGAAAAAGTCCCGGCTAACTTCGTGCCAGCAGCCGCGGTAATACGAAGGGGGCAAGCGTTACTCGGAATTATTGGGCGTAAAGCGTGCGTAGGCGGTTTTATAAGTTGAAAGTGAAAGCCTTTGGCTCAACCAAAGAATTGCTTACAAAACTGTAAAACTAGAGTATTAGAGAGGATAGAAGAATTCCTGATGTAGGGGTGAAATCCGTAGATATCAGGAGGAATATCGAAGGCGAAAGCATCTGTCTGGCTAAATACTGACGCTGTTGCACGAAAGCGTGGGGAGCA
>ASV_1252: Domain - Bacteria; Phylum - Pseudomonadota; Class - Gammaproteobacteria; Order - Pseudomonadales; Family - Pseudomonadaceae; Genus - Pseudomonas; Species - NA
ATTGGACAATGGGCGAAAGCCTGATCCAGCCATGCCGCGTGTGTGAAGAAGGTCTTCGGATTGTAAAGCACTTTAAGTTGGGAGGAAGGGCAGTTACCTAATACGTAATTGTTTTGACGTTACCGACAGAATAAGCACCGGCTAACTCTGTGCCAGCAGCCGCGGTAATACAGAGGGTGCAAGCGTTAATCGGAATTACTGGGCGTAAAGCGCGCGTAGGTGGTTTGTTAAGTTGGATGTGAAATCCCCGGGCTCAACCTGGGAACTGCATTCAAAACTGACTGACTAGAGTATGGTAGAGGGTGGTGGAATTTCCTGTGTAGCGGTGAAATGCGTAGATATAGGAAGGAACACCAGTGGCGAAGGCGACCACCTGGACTAATACTGACACTGAGGTGCGAAAGCGTGGGGAGCA
>ASV_1253: Domain - Bacteria; Phylum - Pseudomonadota; Class - Gammaproteobacteria; Order - Cellvibrionales; Family - Cellvibrionaceae; Genus - Pseudoteredinibacter; Species - Pseudoteredinibacter isoporae
ATTGCACAATGGGGGAAACCCTGATGCAGCCATGCCGCGTGTGTGAAGAAGGCCTTCGGGTTGTAAAGCACTTTCAGTGGGGAGGAAAGGGTGATGCTTAATACGTATCATCTGTGACGTTACCCACAGAAGAAGCACCGGCTAACTCCGTGCCAGCAGCCGCGGTAATACGGAGGGTGCGAGCGTTAATCGGAATTACTGGGCGTAAAGCGCGCGTAGGCGGTTTGTTAAGCTAGTTGTGAAAGCCCAGGGCTCAACCTTGGAACTGCAATTAGAACTGGCAAGCTAGAGTGCAGCAGAGGATAGTGGAATTTCTAGTGTAGCGGTGAAATGCGTAGATATTAGAAGGAACACCAGTGGCGAAGGCGACTGTCTGGGCTGACACTGACGCTGAGGTGCGAAAGCGTGGGGAGCA
>ASV_1254: Domain - Bacteria; Phylum - Bacteroidota; Class - Cytophagia; Order - Cytophagales; Family - Reichenbachiellaceae; Genus - Ekhidna; Species - Ekhidna lutea
ATTGGTCAATGGGCGAGAGCCTGAACCAGCCATGCCGCGTGCAGGATGACGGCCTTCTGGGTTGTAAACTGCTTTTATATGGGAAGAAAAAGGCCTTGCGAGGCAAATTGCCGGTACCATATGAATAAGCACCGGCTAACTCCGTGCCAGCAGCCGCGGTAATACGGAGGGTGCAAGCGTTGTCCGGATTTATTGGGTTTAAAGGGTACGTAGGCGGATCTTTAAGTCCGTGGTGAAAGCCTGCAGCTTAACTGTAGAACTGCCATGGATACTGGAGATCTTGAATTCAGTTGAGGTAAGCGGAATTTATGATGTAGCGGTGAAATGCATAGATATCATAAAGAACACCTATTGCGAAGGCAGCTTGCTGGACTTGGATTGACGCTGAGGTACGAAAGCGTGGGGAGCG
>ASV_1255: Domain - Bacteria; Phylum - Pseudomonadota; Class - Alphaproteobacteria; Order - Rickettsiales; Family - Fokiniaceae; Genus - MD3-55; Species - NA
ATTGGACAATGGGGGAAACCCTGATCCAGCAATACCACGTGTGTGAAGAAGGCCTTAGGGTTGTAAAATTCTTTTAGTGGAGAAGATAATGACGGTATCCACAGAAAAAGTCCCGGCTAACTTCGTGCCAGCAGCCGCGGTAATACGAAGGGGGCAAGCGTTACTCGGAATTATTGGGCGTAAAGCGTGCGTAGGCGGTTTTATAAGTTGAAAGTGAAAGCCTTTGGCTCAACCAAAGAATTGCTTACAAAACTGTAAAACTAGAGTATTAGAGAGGATAGAAGAATTCCTGATGTAGGGGTGAAATCCGTAGATATCAGGAGGAATATCGAAGGCGAAAGCATCTGTCTGGCTAAATACTGACGCTGTTGCACGAAAGCGTGGGGAGCA
>ASV_1256: Domain - Bacteria; Phylum - Pseudomonadota; Class - Gammaproteobacteria; Order - Alteromonadales; Family - Colwelliaceae; Genus - Thalassotalea; Species - NA
ATTGCACAATGGGGGAAACCCTGATGCAGCCATGCCGCGTGTGTGAAGAAGGCCTTCGGGTTGTAAAGCACTTTCAGTGGGGAGGAAAGGGTGATGCTTAATACGTATCATCTGTGACGTTACCCACAGAAGAAGCACCGGCTAACTCCGTGCCAGCAGCCGCGGTAATACGGAGGGTGCGAGCGTTAATCGGAATTACTGGGCGTAAAGCGTGCGTAGGCGGATAGTTAAGCGAGATGTGAAATCCCGGGGCTCAACCTCGGAACTGCATTTCGAACTGGCTGTCTAGAGTCTTGTAGAGGGTGGTGGAATTTCCAGTGTAGCGGTGAAATGCGTAGATATAGGAAGGAACATCAGTGGCGAAGGCGGCCACCTGGTCTGATACTGACGCTGAGGTGCGAAAGCGTGGGGAGCA
>ASV_1257: Domain - Bacteria; Phylum - Pseudomonadota; Class - Alphaproteobacteria; Order - Hyphomicrobiales; Family - Cohaesibacteraceae; Genus - Cohaesibacter; Species - Cohaesibacter gelatinilyticus
ATTGGACAATGGGGGCAACCCTGATCCAGCCATGCCGCGTGAGTGATGACGGCCTTAGGGTTGTAAAGCTCTTTCGCTAGGGAAGATAATGACGGTACCTAGTAAAGAAGCCCCGGCTAACTTCGTGCCAGCAGCCGCGGTAATACGAAGGGGGCTAGCGTTGTTCGGAATCACTGGGCGTAAAGCGCGCGTAGGCGGACTTTTAAGTCAGGGGTGAAATCCCGGGGCTCAACCTCGGAACTGCCTTTGATACTGGAAGTCTTGAGTTCGAGAGAGGTGAGTGGAATACCGAGTGTAGAGGTGAAATTCGTAGATATTCGGAGGAACACCAGTGGCGAAGGCGGCTCACTGGCTCGATACTGACGCTGAGGTGCGAAAGTGTGGGGAGCA
>ASV_1258: Domain - Bacteria; Phylum - Pseudomonadota; Class - Gammaproteobacteria; Order - Alteromonadales; Family - Alteromonadaceae; Genus - Alteromonas; Species - NA
ATTGGACAATGGGCGCAAGCCTGATCCAGCAATACCGCGTGTGTGAAGAAGGCCTGCGGGTTGTAAAGCACTTTCAGTTGTGAGGAAAAGTTAGTAGTTAATACCTGCTAGCCGTGACGTTAACAACAGAAGAAGCACCGGCTAACTCCGTGCCAGCAGCCGCGGTAATACGGAGGGTGCGAGCGTTAATCGGAATTACTGGGCGTAAAGCGCACGCAGGCGGTTTGTTAAGCTAGATGTGAAAGCCCCGGGCTCAACCTGGGATGGTCATTTAGAACTGGCAGACTAGAGTCTTGGAGAGGGGAGTGGAATTCCAGGTGTAGCGGTGAAATGCGTAGATATCTGGAGGAACATCAGTGGCGAAGGCGACTCCCTGGCCAAAGACTGACGCTCATGTGCGAAAGTGTGGGTAGCG
>ASV_1259: Domain - Bacteria; Phylum - Bdellovibrionota; Class - Bacteriovoracia; Order - Bacteriovoracales; Family - Halobacteriovoraceae; Genus - Halobacteriovorax; Species - Halobacteriovorax vibrionivorans
ATTGCGCAATGGGGGAAACCCTGACGCAGCAATGCCGCGTGAGTGAGGAAGGCCTTCGGGTTGTAAAGCTCTGTCAGATGGGAAGAACAGCAGTTGGTCCAATAGGCCATCTGTCTGACGGTACCATCAAAGGAAGCACCGGCTAACTTCGTGCCAGCAGCCGCGGTAATACGAAGGGTGCAAGCGTTGTTCGGATTTACTGGGCGTAAAGCGCGCGCAGGCGGATTGATAAGTCAGATGTGAAATCTCGGGGCTCAACCCCGAAACTGCGTCTGAAACTGTTGATCTAGAGTTATGTAGGGGAGAAGGGAATTTCGCATGTAGGGGTAAAATCCGTAGAGATGCGAAGGAACACCAGTGCCGAAGGGGCTTCTCTGGGCATACACTGACGCTGAGGCGCGAAAGCGTGGGTAGCA
>ASV_126: Domain - Bacteria; Phylum - Campylobacterota; Class - Epsilonproteobacteria; Order - Campylobacterales; Family - Sulfurovaceae; Genus - Sulfurovum; Species - NA
ATTGCACAATGGAGGAAACTCTGATGCAGCAACGCCGCGTGGAGGATGACGCATTTCGGTGTGTAAACTCCTTTTATATAGGAAGATAATGACGGTACTATATGAATAAGCACCGGCTAACTCCGTGCCAGCAGCCGCGGTAATACGGAGGGTGCAAGCGTTACTCGGAATCACTGGGCGTAAAGCGCATGCAGGCGGTTTAATAAGTTGGAAGTGAAAGCCTATGGCTCAACCATAGAACTGCTTCCAAAACTGTTAAACTAGAGTCTGGGAGGGGAAGATGGAATTAGTTGTGTAGGGGTAAAATCCGTAGAGATAACTAGGAATACCAAAAGCGAAGGCGATCTTCTGGAACAGTACTGACGCTGAGATGCGAAAGCGTGGGGAGCA
>ASV_1260: Domain - Bacteria; Phylum - Pseudomonadota; Class - Gammaproteobacteria; Order - Thiotrichales; Family - Fastidiosibacteraceae; Genus - Cysteiniphilum; Species - Cysteiniphilum marinum
ATTGGACAATGGGGGCAACCCTGATCCAGCAATACCACGTGTGTGAAGAAGGCCTTAGGGTTGTAAAGCACTTTAGTTCGTGAGGAAGGCTGTTAGGTTAAGAGCTAGATAGTTTGACGTTAGCGAAAGAATAAGCACCGGCTAACTCCGTGCCAGCAGCCGCGGTAATACGGAGGGTGCGAGCGTTAATCGGAATTACTGGGCGTAAAGGGTTCGTAGGTGGTTAGATAAGTCAGATGTGAAAGCCCTGGGCTCAACCTGGGAACTGCATTTGATACTGTTTAACTAGAGTTTACTAGAGGATTGGGGAATTTCCGGTGTAGCGGTGAAATGCGTAGAGATCGGAAGGAACATCAATGGCGAAGGCAACAATCTGGGGTTAAACTGACACTGAGGGACGAAAGCGTGGGTAGCA
>ASV_1261: Domain - Bacteria; Phylum - Pseudomonadota; Class - Alphaproteobacteria; Order - Rhodobacterales; Family - NA; Genus - NA; Species - NA
CTTAGACAATGGGCGCAAGCCTGATCTAGCCATGCCGCGTGTGTGATGAAGGTCTTAGGATCGTAAAGCACTTTCGCCAGGGATGATAATGACAGTACCTGGTAAAGAAACCCCGGCTAACTCCGTGCCAGCAGCCGCGGTAATACGGAGGGGGTTAGCGTTGTTCGGAATTACTGGGCGTAAAGCGCGCGTAGGCGGATTAGTAAGTTAGAGGTGAAATCCCGGGGCTCAACCCCGGAACTGCCTTTAATACTGCTAGTCTTGAGTTCGAGAGAGGTGAGTGGAATTCCGAGTGTAGAGGTGAAATTCGTAGATATTCGGAGGAACACCAGTGGCGAAGGCGGCTCACTGGCTCGATACTGACGCTGAGGTGCGAAAGTGTGGGGAGCA
>ASV_1262: Domain - Bacteria; Phylum - Pseudomonadota; Class - Gammaproteobacteria; Order - Vibrionales; Family - Vibrionaceae; Genus - Vibrio; Species - NA
ATTGCACAATGGGCGCAAGCCTGATGCAGCCATGCCGCGTGTGTGAAGAAGGCCTTCGGGTTGTAAAGCACTTTCAGTCGTGAGGAAGGTAGTGTAATTAATAGCTGCATTATTTGACGTTAGCGACAGAAGAAGCACCGGCTAACTCCGTGCCAGCAGCCGCGGTAATACGGAGGGTGCGAGCGTTAATCGGAATTACTGGGCGTAAAGCGCATGCAGGTGGTTTGTTAAGTCAGATGTGAAAGCCCGGGGCTCAACCTCGGAATAGCATTTGAAACTGGCAGACTAGAGTACTGTAGAGGGGGGTAGAATTTCAGGTGTAGCGGTGAAATGCGTAGAGATCTGAAGGAATACCGGTGGCGAAGGCGGCCCCCTGGACAGATACTGACACTCAGATGCGAAAGCGTGGGGAGCA
>ASV_1263: Domain - Bacteria; Phylum - Bacillota; Class - Bacilli; Order - Lactobacillales; Family - Streptococcaceae; Genus - Streptococcus; Species - NA
CTTCGGCAATGGACGGAAGTCTGACCGAGCAACGCCGCGTGAGTGAAGAAGGTTTTCGGATCGTAAAGCTCTGTTGTAAGAGAAGAACAAGTGTGAGAGTGGAAAGTTCACACTGTGACGGTATCTTACCAGAAAGGGACGGCTAACTACGTGCCAGCAGCCGCGGTAATACGTAGGTCCCGAGCGTTGTCCGGATTTATTGGGCGTAAAGCGAGCGCAGGCGGTTAGATAAGTCTGAAGTTAAAGGCTGTGGCTTAACCATAGTACGCTTTGGAAACTGTTTAACTTGAGTGCAAGAGGGGAGAGTGGAATTCCATGTGTAGCGGTGAAATGCGTAGATATATGGAGGAACACCGGTGGCGAAAGCGGCTCTCTGGCTTGTAACTGACGCTGAGGCTCGAAAGCGTGGGGAGCA
>ASV_1264: Domain - Bacteria; Phylum - Pseudomonadota; Class - Gammaproteobacteria; Order - Pseudomonadales; Family - Pseudomonadaceae; Genus - Pseudomonas; Species - Pseudomonas helleri
ATTGGACAATGGGCGAAAGCCTGATCCAGCCATGCCGCGTGTGTGAAGAAGGTCTTCGGATTGTAAAGCACTTTAAGTTGGGAGGAAGGGCAGTAAATTAATACTTTGCTGCTTTGACGTTACCGACAGAATAAGCACCGGCTAACTCTGTGCCAGCAGCCGCGGTAATACAGAGGGTGCAAGCGTTAATCGGAATTACTGGGCGTAAAGCGCGCGTAGGTGGTTTGTTAAGTTGAATGTGAAATCCCCGGGCTCAACCTGGGAACTGCATCCAAAACTGGCAAGCTAGAGTATGGTAGAGGGTAGTGGAATTTCCTGTGTAGCGGTGAAATGCGTAGATATAGGAAGGAACACCAGTGGCGAAGGCGACTACCTGGACTGATACTGACACTGAGGTGCGAAAGCGTGGGGAGCA
>ASV_1265: Domain - Bacteria; Phylum - Pseudomonadota; Class - Gammaproteobacteria; Order - Alteromonadales; Family - NA; Genus - NA; Species - NA
CTTGGACAATGGGGGCAACCCTGATCCAGCCATGCCGCGTGTGTGAAGAAGGCCCTAGGGTTGTAAAGCACTTTCAGCAGGGAGGAAGGCTTACTGTTAATAGCGGTGAGTACTTGACGTTACCTGCAGAAGAAGCACCGGCTAACTCCGTGCCAGCAGCCGCGGTAATACGGAGGGTGCGAGCGTTAATCGGAATTACTGGGCGTAAAGCGTGCGTAGGCGGATAGTTAAGCGAGATGTGAAATCCCGGGGCTCAACCTCGGAACTGCATTTCGAACTGGCTGTCTAGAGTCTTGTAGAGGGTGGTGGAATTTCCAGTGTAGCGGTGAAATGCGTAGAGATTGGAAGGAACATCAGTGGCGAAGGCGGCCACCTGGACAAAGACTGACGCTGAGGCACGAAAGCGTGGGGAGCG
>ASV_1266: Domain - Bacteria; Phylum - Bacteroidota; Class - Saprospiria; Order - Saprospirales; Family - Saprospiraceae; Genus - Aureispira; Species - Aureispira maritima
ATTGGTCAATGGACGGAAGTCTGAACCAGCCATCCCGCGTGTGTGATGACGGCCCTCTGGGTTGTAAAGCACTTTTGTATGGGAAGAATGACCGGGATTTATCCTGGGAGAGACGGTACCATAAGAATAAGCACCGGCTAACTCCGTGCCAGCAGCCGCGGTAATACGGAGGGTGCAAGCGTTATCCGGAATCACTGGGTTTAAAGGGTACGTAGGCGGTTGTGTAAGTCAGACGTTAAAGGCTGTGGCTAAACCATGGTACGCGTTTGAAACTGCATAACTTGAATATGTTCGAGGTGCATGGAATGAGTCATGTAGCGGTGAAATGCATAGATATGACTTAGAACACCAATTGCGAAGGCAGTGCACTAGGGCATCATTGACGCTGAGGTACGAAAGCGTGGGTAGCG
>ASV_1267: Domain - Bacteria; Phylum - Pseudomonadota; Class - Gammaproteobacteria; Order - Alteromonadales; Family - Alteromonadaceae; Genus - NA; Species - NA
ATTGGACAATGGGGGCAACCCTGATCCAGCAATGCCGCGTGTGTGAAGAAGGCCTGAGGGTTGTAAAGCACTTTCAGTTTGGAAGAGAGGTTATGTGTTAATACCACATAGCTGAGACATTACATACAGAAGAAGCACCGGCTAACTCCGTGCCAGCAGCCGCGGTAATACGGAGGGTGCGAGCGTTAATCGGAATTACTGGGCGTAAAGCGCACGCAGGCGGTTTGTTAAGCTAGATGTGAAAGCCCCGGGCTCAACCTGGGATGGTCATTTAGAACTGGCAGACTAGAGTCTTGGAGAGGGGAGTGGAATTCCAGGTGTAGCGGTGAAATGCGTAGATATCTGGAGGAACATCAGTGGCGAAGGCGACTCCCTGGCCAAAGACTGACGCTCATGTGCGAAAGTGTGGGTAGCG
>ASV_1268: Domain - Bacteria; Phylum - Pseudomonadota; Class - Gammaproteobacteria; Order - Cellvibrionales; Family - Cellvibrionaceae; Genus - Eionea; Species - Eionea flava
ATTGCACAATGGGCGCAAGCCTGATGCAGCCATGCCGCGTGTGTGAAGAAGGCTCTAGGGTTGTAAAGCACTTTCAGCGAGGAGGAAAGGTTGTAAGTTAATACCTTGCAACTGTGACGTTACTCGCAGAAGAAGCACCGGCTAACTCCGTGCCAGCAGCCGCGGTAATACGGAGGGTGCGAGCGTTAATCGGAATTACTGGGCGTAAAGCGCGCGTAGGCGGTTTGTTAAGCGAGATGTGAAAGCCCAGGGCTCAACCTTGGAATTGCATTTCGAACTGGCAAGCTAGAGTACAGAAGAGGGTGGTGGAATTTCCAGTGTAGCGGTGAAATGCGTAGAGATTGGAAGGAACATCAGTGGCGAAGGCGGCCACCTGGACTGATACTGACGCTGAGGTGCGAAAGCGTGGGGAGCA
>ASV_1269: Domain - Bacteria; Phylum - Pseudomonadota; Class - Gammaproteobacteria; Order - Alteromonadales; Family - Alteromonadaceae; Genus - Alteromonas; Species - NA
ATTGCGCAATGGGCGAAAGCCTGACGCAGCCATGCCGCGTGTGTGAAGAAGGCCTTCGGGTTGTAAAGCACTTTCAATTGGGAGGAAAGGTTTGTAGTTAATAGCTGCAAGCTGTGACGTTACCTTTAGAAGAAGCACCGGCTAACTCCGTGCCAGCAGCCGCGGTAATACGGAGGGTGCGAGCGTTAATCGGAATTACTGGGCGTAAAGCGCACGCAGGCGGTTTGTTAAGCTAGATGTGAAAGCCCCGGGCTCAACCTGGGATGGTCATTTAGAACTGGCAGACTAGAGTCTTGGAGAGGGGAGTGGAATTCCAGGTGTAGCGGTGAAATGCGTAGATATCTGGAGGAACATCAGTGGCGAAGGCGACTCCCTGGCCAAAGACTGACGCTCATGTGCGAAAGTGTGGGTAGCG
>ASV_127: Domain - Bacteria; Phylum - Pseudomonadota; Class - Gammaproteobacteria; Order - Arenicellales; Family - Arenicellaceae; Genus - Arenicella; Species - NA
ATTGGACAATGGGCGCAAGCCTGATCCAGCAATACCTCGTGTGTGAAGAAGGCCCTAGGGTTGTAAAGCACTTTCAATTGGGACGAAGGTTGGTGAATTAATACTTCATTAACTTGACGGTACCTTTAGAAGAAGCACCGGCTAACTCCGTGCCAGCAGCCGCGGTAATACGGAGGGTGCAAGCGTTAATCGGAATTACTGGGCGTAAAGCGCGCGTAGGTGGTTGTTTAAGTCAGATGTGAAAGCCCCGGGCTTAACCTGGGAACTGCATTTGATACTGGGCAACTAGAGTATGGTAGAGGGAAGTGGAATTCCACATGTAGCGGTGAAATGCGTAGAGATGTGGAGGAACACCAGTGGCGAAGGCGACTTCCTGGACCAATACTGACACTGAGGTGCGAAAGCGTGGGGAGCA
>ASV_1270: Domain - Bacteria; Phylum - Pseudomonadota; Class - Gammaproteobacteria; Order - Vibrionales; Family - Vibrionaceae; Genus - Vibrio; Species - NA
ATTGCACAATGGGCGCAAGCCTGATGCAGCCATGCCGCGTGTATGAAGAAGGCCTTCGGGTTGTAAAGTACTTTCAGCAGTGAGGAAGGGGGCGTCGTTAATAGCGGCATCTCTTGACGTTAGCTGCAGAAGAAGCACCGGCTAACTCCGTGCCAGCAGCCGCGGTAATACGGAGGGTGCGAGCGTTAATCGGAATTACTGGGCGTAAAGCGCATGCAGGTGGTTTGTTAAGTCAGATGTGAAAGCCCGGGGCTCAACCTCGGAACTGCATTTGAAACTGGCAAACTAGAGTACTGTAGAGGGGGGTAGAATTTCAGGTGTAGCGGTGAAATGCGTAGAGATCTGAAGGAATACCAGTGGCGAAGGCGGCCCCCTGGACAGATACTGACACTCAGATGCGAAAGCGTGGGGAGCA
>ASV_1271: Domain - Bacteria; Phylum - Verrucomicrobiota; Class - Verrucomicrobiia; Order - Verrucomicrobiales; Family - Verrucomicrobiaceae; Genus - Haloferula; Species - NA
AATTCACAATGGGGGAAACCCTGATGGTGCAACGCCGCGTGGAGGATGAAGGCCCTAGGGTCGTAAACTCCTGTCATTTGAGAGTAAGACCTGGCGGTTAATAGCTGACAGGGTTGATAGTATCAAAAGAGGAAGGGACGGCTAACTTCGTGCCAGCAGCCGCGGTAATACGGAGGGGGTTAGCGTTGTTCGGAATTACTGGGCGTAAAGGGAGCGTAGGCGGTTAGGTAAGTCAGATGTGAAATCTCGGGGCTCAACCCCGAAACTGCATCCGATACTGCCTGACTTGAGTAATGGAGGGGTAACTGGAATTCTCGGTGTAGCAGTGAAATGCGTAGAGATCGAGAGGAACACTCGTGGCGAAGGCGAGTTACTGGACATTTACTGACGCTGAGGCTCGAAGGCTAGGGTAGCG
>ASV_1272: Domain - Bacteria; Phylum - Pseudomonadota; Class - Betaproteobacteria; Order - Nitrosomonadales; Family - NA; Genus - NA; Species - NA
TTTGGACAATGGGGGCAACCCTGATCCAGCCATTCCGCGTGAGTGAAGAAGGCCTTCGGGTTGTAAAGCTCTTTCACAAGTAAAGAAACGGTATAGGTTAATAGCCTATGCTAATGACGGTAACTTGAGAAGAAGCACCGGCTAACTACGTGCCAGCAGCCGCGGTAATACGTAGGGTGCGAGCGTTAATCGGAATTACTGGGCGTAAAGCGTGCGCAGGCTGTTTGGCAAGTCAGATGTGAAATCCCCGAGCTCAACTTGGGAACTGCGTTTGAAACTGCCAGACTAGAATATGTCAGAGGGGGGTAGAATTCCACGTGTAGCAGTGAAATGCGTAGAGATGTGGAGGAATACCGATGGCGAAGGCAGCCCCCTGGGATAATATTGACGCTCATGCACGAAAGCGTGGGGAGCG
>ASV_1273: Domain - Bacteria; Phylum - Pseudomonadota; Class - Gammaproteobacteria; Order - Alteromonadales; Family - Colwelliaceae; Genus - NA; Species - NA
ATTGCACAATGGGGGAAACCCTGATGCAGCCATGCCGCGTGTGTGAAGAAGGCCTTCGGGTTGTAAAGCACTTTCAGCAGTGAGGAAGGTGGTAGTGTTAATAGCACTATCATTTGACGTTAGCTGCAGAAGAAGCACCGGCTAACTCCGTGCCAGCAGCCGCGGTAATACGGAGGGTGCGAGCGTTAATCGGAATTACTGGGCGTAAAGCGTGCGTAGGCGGATAGTTAAGCGAGATGTGAAATCCCGGGGCTCAACCTCGGAACTGCATTTCGAACTGGCTGTCTAGAGTCTTGTAGAGGGTGGTGGAATTTCCAGTGTAGCGGTGAAATGCGTAGAGATTGGAAGGAACATCAGTGGCGAAGGCGGCCACCTGGACAAAGACTGACGCTGAGGCACGAAAGCGTGGGGAGCG
>ASV_1274: Domain - Bacteria; Phylum - Pseudomonadota; Class - Gammaproteobacteria; Order - Alteromonadales; Family - Shewanellaceae; Genus - Shewanella; Species - NA
ATTGCACAATGGGGGAAACCCTGATGCAGCCATGCCGCGTGTGTGAAGAAGGCCTTCGGGTTGTAAAGCACTTTCAGTGGGGAGGAAAGGGTGATGCTTAATACGTATCATCTGTGACGTTACCCACAGAAGAAGCACCGGCTAACTCCGTGCCAGCAGCCGCGGTAATACGGAGGGTGCGAGCGTTAATCGGAATTACTGGGCGTAAAGCGTGCGTAGGCGGATAGTTAAGCGAGATGTGAAATCCCGGGGCTCAACCTCGGAACTGCATTTCGAACTGGCTGTCTAGAGTCTTGTAGAGGGGGGTAGAATTTCAGGTGTAGCGGTGAAATGCGTAGAGATCTGAAGGAATACCGGTGGCGAAGGCGGCCACCTGGACAAAGACTGACGCTGAGGCACGAAAGCGTGGGGAGCG
>ASV_1275: Domain - Bacteria; Phylum - Bacteroidota; Class - Flavobacteriia; Order - Flavobacteriales; Family - Flavobacteriaceae; Genus - Dokdonia; Species - Dokdonia lutea
ATTGGACAATGGAGGCAACTCTGATCCAGCCATGCCGCGTGCAGGAAGACTGCCCTATGGGTTGTAAACTGCTTTTATACAGGAAGAATAAGGAGTACGTGTACTCTGATGACGGTACTGTAAGAATAAGCACCGGCTAACTCCGTGCCAGCAGCCGCGGTAATACGGAGGGTGCAAGCGTTATCCGGAATCATTGGGTTTAAAGGGTCCGTAGGCGGGTTTATAAGTCAGTGGTGAAATGCTGTGGCTCAACCATAGCACTGCCATTGATACTGTAGATCTTGAATCGTTGTGAAGTGGTTAGAATATGTAGTGTAGCGGTGAAATGCTTAGATATTACATAGAATACCGATTGCGAAGGCAGATCACTAATTATATACTGACGCTGAGGGACGAAAGCGTGGGGAGCG
>ASV_1276: Domain - Bacteria; Phylum - Pseudomonadota; Class - Gammaproteobacteria; Order - Alteromonadales; Family - Colwelliaceae; Genus - Thalassotalea; Species - NA
ATTGGACAATGGGGGAAACCCTGATCCAGCAATACCATGTGTGTGAAGAAGGCCTTAGGGTTGTAAAGCACTTTAGTCAGGGAGGAAGTTGCATTAGTTAATAGCTTTTGTAATTGACGTTACCTGAAGAATAAGCACCGGCTAACTCCGTGCCAGCAGCCGCGGTAATACGGGGGGTGCGAGCGTTAATCGGAATTACTGGGCGTAAAGCGTGCGTAGGCGGATAGTTAAGCGAGATGTGAAATCCCGGGGCTCAACCTCGGAACTGCATTTCGAACTGGCTGTCTAGAGTCTTGTAGAGGGTGGTGGAATTTCCAGTGTAGCGGTGAAATGCGTAGAGATTGGAAGGAACATCAGTGGCGAAGGCGGCCACCTGGACAAAGACTGACGCTGAGGCACGAAAGCGTGGGGAGCG
>ASV_1277: Domain - Bacteria; Phylum - Pseudomonadota; Class - Gammaproteobacteria; Order - Alteromonadales; Family - Colwelliaceae; Genus - NA; Species - NA
ATTGGACAATGGTCGGGAGACTGATCCAGCCATGCCGCGTGCAGGATGACTGCCCTATGGGTTGTAAACTGCTTTTACATGGGAAGAAACCTGTCCACGTGTGGACAGCTGACGGTACCATGAGAATAAGGACCGGCTAACTCCGTGCCAGCAGCCGCGGTAATACGGAGGGTGCGAGCGTTAATCGGAATTACTGGGCGTAAAGCGTGCGTAGGCGGATAGTTAAGCGAGATGTGAAATCCCGGGGCTCAACCTCGGAACTGCATTTCGAACTGGCTGTCTAGAGTCTTGTAGAGGGTGGTGGAATTTCCAGTGTAGCGGTGAAATGCGTAGAGATTGGAAGGAACATCAGTGGCGAAGGCGGCCACCTGGACAAAGACTGACGCTGAGGCACGAAAGCGTGGGGAGCG
>ASV_1278: Domain - Bacteria; Phylum - Verrucomicrobiota; Class - Opitutia; Order - Puniceicoccales; Family - Coraliomargaritaceae; Genus - Coraliomargarita; Species - Coraliomargarita akajimensis
CATTCACAATGGGCGAAAGCCTGATGGTGCGACGCCGCGTGGGGGATGAAGGCCTTCGGGTCGTAAACCTCTGTCACCGAGGAGCAACAAGCAGGTTCATAGCCTGCCCTGAGTTAACTCGGAGAGGAAGCAGTGGCTAACTCCGTGCCAGCAGCCGCGGTAATACGGAGACTGCAAGCGTTACTCGGATTCACTGGGCGTAAAGGGTGCGTAGGCCGCCAAGCGTGTCGGGTGTGAAATCTCGGGGCTCAACCTCGAAACTGCGCCCGAAACTGTTTGGCTAGAGTATTGGAGAGGTAAGCGGAATTCCAGGTGTAGCGGTGAAATGCGTAGATATCTGGAGGAACACCAATGGCGAAGGCAGCTTACTGGACAATAACTGACGCTGAGGCACGAAAGCATGGGTAGCG
>ASV_1279: Domain - Bacteria; Phylum - Pseudomonadota; Class - Gammaproteobacteria; Order - Alteromonadales; Family - Colwelliaceae; Genus - Thalassotalea; Species - NA
ATTGGACAATGGGGGCAACCCTGATCCAGCAATGCCATGTGTGTGAAGAAGGCCTTCGGGTTGTAAAGCACTTTCAGTGGGGAGGAAAGGGTGATGCTTAATACGTATCATCTGTGACGTTACCCACAGAAGAAGCACCGGCTAACTCCGTGCCAGCAGCCGCGGTAATACGGAGGGTGCGAGCGTTAATCGGAATTACTGGGCGTAAAGCGTGCGTAGGCGGATAGTTAAGCGAGATGTGAAATCCCGGGGCTCAACCTCGGAACTGCATTTCGAACTGGCTGTCTAGAGTCTTGTAGAGGGTGGTGGAATTTCCAGTGTAGCGGTGAAATGCGTAGAGATTGGAAGGAACATCAGTGGCGAAGGCGGCCACCTGGACAAAGACTGACGCTGAGGCACGAAAGCGTGGGGAGCG
>ASV_128: Domain - Bacteria; Phylum - Pseudomonadota; Class - Gammaproteobacteria; Order - Alteromonadales; Family - Colwelliaceae; Genus - Thalassotalea; Species - NA
ATTGCACAATGGGGGAAACCCTGATGCAGCCATGCCGCGTGTGTGAAGAAGGCCTTCGGGTTGTAAAGCACTTTCAGTTGTGAGGAAAGGTTGGTAGTTAATACCTGCCAGCTGTGACGTTAACAACAGAAGAAGCACCGGCTAACTCCGTGCCAGCAGCCGCGGTAATACGGAGGGTGCGAGCGTTAATCGGAATTACTGGGCGTAAAGCGTGCGTAGGCGGATAGTTAAGCGAGATGTGAAATCCCGGGGCTCAACCTCGGAACTGCATTTCGAACTGGCTGTCTAGAGTCTTGTAGAGGGTGGTGGAATTTCCAGTGTAGCGGTGAAATGCGTAGAGATTGGAAGGAACATCAGTGGCGAAGGCGGCCACCTGGACAAAGACTGACGCTGAGGCACGAAAGCGTGGGGAGCG
>ASV_1280: Domain - Bacteria; Phylum - Bacteroidota; Class - Flavobacteriia; Order - Flavobacteriales; Family - Flavobacteriaceae; Genus - NA; Species - NA
ATTGGGCAATGGAGGCAACTCTGACCCAGCCATGCCGCGTGCAGGAAGACGGCCCTATGGGTTGTAAACTGCTTTTATACGGGAAGAAACACTCCTACGTGTAGGGGCTTGACGGTACCGTAAGAATAAGCACCGGCTAACTCCGTGCCAGCAGCCGCGGTAATACGGAGGGTGCAAGCGTTATCCGGAATCATTGGGTTTAAAGGGTCCGCAGGCGGTCAATTAAGTCAGAGGTGAAATCCCACAGCTTAACTGTGGAACTGCCTTTGATACTGGTTGACTTGAGTTATACGGAAGTAGATAGAATAAGTAGTGTAGCGGTGAAATGCATAGATATTACTTAGAATACCGATTGCGAAGGCAGTCTACTACGTATATACTGACGCTCATGGACGAAAGCGTGGGGAGCG
>ASV_1281: Domain - Bacteria; Phylum - Pseudomonadota; Class - Alphaproteobacteria; Order - Hyphomicrobiales; Family - Phyllobacteriaceae; Genus - NA; Species - NA
ATTGGACAATGGGCGCAAGCCTGATCCAGCCATGCCGCGTGAGTGATGAAGGCCCTAGGGTTGTAAAGCTCTTTCAACGGTGAAGATAATGACGGTAGCCGTAGAAGAAGCCCCGGCTAACTTCGTGCCAGCAGCCGCGGTAATACGAAGGGGGCAAGCGTTGTTCGGAATAACTGGGCGTAAAGCGCACGTAGGCGGAATGTTAAGTTAGAGGTGAAATCCCGGGGCTCAACCCCGGAACTGCCTTTAATACTGGCAATCTAGAGACCGAGAGAGGTGAGTGGAATTCCGAGTGTAGAGGTGAAATTCGTAGATATTCGGAGGAACACCAGTGGCGAAGGCGGCTCACTGGCTCGGTACTGACGCTGAGGTGCGAAAGCGTGGGGAGCA
>ASV_1282: Domain - Bacteria; Phylum - Pseudomonadota; Class - Gammaproteobacteria; Order - Alteromonadales; Family - Alteromonadaceae; Genus - NA; Species - NA
ATTGCACAATGGGCGCAAGCCTGATGCAGCCATGCCGCGTGTGTGAAGAAGGCCTTCGGGTTGTAAAGCACTTTCAGCAGTGAGGAAGGTGGTAGTGTTAATAGCACTATCATTTGACGTTAGCTGCAGAAGAAGCACCGGCTAACTCCGTGCCAGCAGCCGCGGTAATACGGAGGGTGCGAGCGTTAATCGGAATTACTGGGCGTAAAGCGCACGCAGGCGGTTTGTTAAGCTAGATGTGAAAGCCCCGGGCTCAACCTGGGATGGTCATTTAGAACTGGCAGACTAGAGTCTTGGAGAGGGGAGTGGAATTCCAGGTGTAGCGGTGAAATGCGTAGATATCTGGAGGAACATCAGTGGCGAAGGCGACTCCCTGGCCAAAGACTGACGCTCATGTGCGAAAGTGTGGGTAGCG
>ASV_1283: Domain - Bacteria; Phylum - Pseudomonadota; Class - Gammaproteobacteria; Order - Vibrionales; Family - Vibrionaceae; Genus - Vibrio; Species - NA
ATTGCACAATGGGCGCAAGCCTGATGCAGCCATGCCGCGTGTATGAAGAAGGCCTTCGGGTTGTAAAGTACTTTCAGCAGTGAGGAAGGTGGATGCGTTAATAGCGTATTCATTTGACGTTAGCTGCAGAAGAAGCACCGGCTAACTCCGTGCCAGCAGCCGCGGTAATACGGAGGGTGCGAGCGTTAATCGGAATTACTGGGCGTAAAGCGCATGCAGGTGGTTTGTTAAGTCAGATGTGAAAGCCCGGGGCTCAACCTCGGAACTGCATTTGAAACTGGCAAACTAGAGTACTGTAGAGGGGGGTAGAATTTCAGGTGTAGCGGTGAAATGCGTAGAGATCTGAAGGAATACCAGTGGCGAAGGCGGCCCCCTGGACAGATACTGACACTCAGATGCGAAAGCGTGGGGAGCA
>ASV_1284: Domain - Bacteria; Phylum - Pseudomonadota; Class - Alphaproteobacteria; Order - Rhodobacterales; Family - Roseobacteraceae; Genus - NA; Species - NA
CTTGGACAATGGGCGCAAGCCTGATCCAGCCATGCCGCGTGAGTGATGAAGGCCTTAGGGTCGTAAAGCTCTTTCGCCAGAGATGATAATGACAGTATCTGGTAAAGAAACCCCGGCTAACTCCGTGCCAGCAGCCGCGGTAATACGGAGGGGGTTAGCGTTGTTCGGAATTACTGGGCGTAAAGCGCGCGTAGGCGGACCGTTAAGTTAGGGGTGAAATCCCGGGGCTCAACCCCGGAACTGCCCTTAATACTGGCGGTCTTGAGTTCGAGAGAGGTGAGTGGAATTCCGAGTGTAGAGGTGAAATTCGTAGATATTCGGAGGAACACCAGTGGCGAAGGCGGCTCACTGGCTCGATACTGACGCTGAGGTGCGAAAGCGTGGGGAGCA
>ASV_1285: Domain - Bacteria; Phylum - Bacteroidota; Class - Flavobacteriia; Order - Flavobacteriales; Family - Cryomorphaceae; Genus - Acidiluteibacter; Species - Acidiluteibacter ferrifornacis
ATTGGACAATGGGCGAGAGCCTGATCCAGCCATGCCGCGTGCAGGAAGACTGCCCTATGGGTTGTAAACTGCTTTTATATAGGAAGAAACCTCTCTACGTGTAGAGAGCTGACGGTACTATAAGAATAAGGACCGGCTAACTCCGTGCCAGCAGCCGCGGTAATACGGAGGGTCCAAGCGTTATCCGGATTTATTGGGTTTAAAGGGTACGTAGGCGGAAGATTAAGTCAGTAGTGAAAGCCCATCGCTCAACGATGGAACTGCTATTGATACTGATTTTCTTGAATATAGTTGAAGTAGGCGGAATACGGCATGTAGCGGTGAAATGCATAGATATGCCGTGGAACACCAATCGCGAAGGCAGCTTACTAAGCTATTATTGACGCTAAGGTACGAAAGCGTGGGTAGCG
>ASV_1286: Domain - Bacteria; Phylum - Pseudomonadota; Class - Gammaproteobacteria; Order - Alteromonadales; Family - Alteromonadaceae; Genus - NA; Species - NA
ATTGCACAATGGGCGCAAGCCTGATGCAGCCATGCCGCGTGAATGATGAAGGCCTTAGGGTTGTAAAATTCTTTCGCCAGGGATGATAATGACAGTACCTGGTAAAGAAGCCCCGGCTAACTTCGTGCCAGCAGCCGCGGTAATACGAAGGGGGCTAGCGTTGTTCGGAATTACTGGGCGTAAAGCGCACGCAGGCGGTTTGTTAAGCTAGATGTGAAAGCCCCGGGCTCAACCTGGGATGGTCATTTAGAACTGGCAGACTAGAGTCTTGGAGAGGGGAGTGGAATTCCAGGTGTAGCGGTGAAATGCGTAGATATCTGGAGGAACATCAGTGGCGAAGGCGACTCCCTGGCCAAAGACTGACGCTCATGTGCGAAAGTGTGGGTAGCG
>ASV_1287: Domain - Bacteria; Phylum - Campylobacterota; Class - Epsilonproteobacteria; Order - Campylobacterales; Family - Sulfurospirillaceae; Genus - Sulfurospirillum; Species - Sulfurospirillum arcachonense
ATTGCACAATGGGGGAAACCCTGATGCAGCAACGCCGCGTGGAGGATGACGCATTTCGGTGTGTAAACTCCTTTTATCAGTCAAGAACATGACGGTAGCTGATGAATAAGCACCGGCTAACTCCGTGCCAGCAGCCGCGGTAATACGGAGGGTGCAAGCGTTACTCGGAATCACTGGGCGTAAAGGATGCGTAGGCTGGATATCAAGTCATAAGTGAAATCCCACGGCTTAACCGTGGAACTGCTTGTGAAACTGGTATTCTAGAATGTGGGAGAGGCAGATGGAATTAGTGGTGTAGGGGTAAAATCCGTAGAGATCACTAGGAATACCGATTGCGAAGGCGATCTGCTGGAACACTATTGACGCTGAGGCATGAAAGCGTGGGGAGCA
>ASV_1288: Domain - Bacteria; Phylum - Pseudomonadota; Class - Gammaproteobacteria; Order - Alteromonadales; Family - Alteromonadaceae; Genus - NA; Species - NA
ATTGCACAATGGGGGAAACCCTGATGCAGCCATGCCGCGTGTGTGAAGAAGGCCCTAGGGTTGTAAAGCACTTTCAGTTGTGAGGAAAGGGTAACGGTTAATACCCGTTATCTGTGACGTTAGCAACAGAAGAAGCACCGGCTAACTCCGTGCCAGCAGCCGCGGTAATACGGAGGGTGCGAGCGTTAATCGGAATTACTGGGCGTAAAGCGCACGCAGGCGGTTTGTTAAGCTAGATGTGAAAGCCCCAGGCTCAACCTGGGAACTGCATTTAGAACTGACTGACTAGAGTCTTGGAGAGGGGAGTGGAATTCCAGGTGTAGCGGTGAAATGCGTAGAGATCTGGAGGAACATCAGTGGCGAAGGCGACTCCCTGGCCAAAGACTGACGCTCATGTGCGAAAGTGTGGGTAGCG
>ASV_1289: Domain - Bacteria; Phylum - Bacteroidota; Class - Saprospiria; Order - Saprospirales; Family - Saprospiraceae; Genus - Aureispira; Species - Aureispira maritima
ATTGGTCAATGGAGGCAACTCTGAACCAGCCATGCCGCGTGTGTGATGAAGGCCCTTTGGGTTGTAAAGCCCTTTTATATAGGAAGAATGACAGGGATTTATCCTTGGAGAGACGGTACTATAGGAATAAGCACCGGCTACCTCCGTGCCAGCAGCCGCGGTAATACGGAGGGTGCAAGCGTTATCCGGAATCACTGGGTTTAAAGGGTACGTAGGCGGTTGTGTAAGTCAGACGTTAAAGGCTGTGGCTAAACCATGGTACGCGTTTGAAACTGCATAACTTGAATATGTTCGAGGTGCATGGAATGAGTCATGTAGCGGTGAAATGCATAGATATGACTTAGAACACCAATTGCGAAGGCAGTGCACTAGGGCATCATTGACGCTGAGGTACGAAAGCGTGGGTAGCG
>ASV_129: Domain - Bacteria; Phylum - Pseudomonadota; Class - Gammaproteobacteria; Order - Alteromonadales; Family - Alteromonadaceae; Genus - NA; Species - NA
ATTGCACAATGGGGGAAACCCTGATGCAGCCATGCCGCGTGTGTGAAGAAGGCCTTCGGGTTGTAAAGCACTTTCAGTGGGGAGGAAAGGGTGATGCTTAATACGTATCATCTGTGACGTTACCCACAGAAGAAGCACCGGCTAACTCCGTGCCAGCAGCCGCGGTAATACGGAGGGTGCGAGCGTTAATCGGAATTACTGGGCGTAAAGCGCACGCAGGCGGATTGTTAAGCTAGAGGTGAAAGCCCCGCGCTCAACGTGGGAATTGCCTTTAGAACTGGCAGTCTAGAGTCTTGGAGAGGGGAGTGGAATTCCAGGTGTAGCGGTGAAATGCGTAGAGATCTGGAGGAACATCAGTGGCGAAGGCGACTCCCTGGCCAAAGACTGACGCTCATGTGCGAAAGTGTGGGTAGCG
>ASV_1290: Domain - Bacteria; Phylum - Bacteroidota; Class - Flavobacteriia; Order - Flavobacteriales; Family - Flavobacteriaceae; Genus - Dokdonia; Species - NA
ATTGGACAATGGGCGAGAGCCTGATCCAGCCATGCCGCGTGCAGGAAGACAGCCCTACGGGTTGTAAACTGCTTTTGCAGAGGAAGAATAAGGGGTACGTGTACCCTGATGACGGTACTCTGCGAATAAGCATCGGCTAACTCCGTGCCAGCAGCCGCGGTAATACGGAGGATGCAAGCGTTATCCGGAATCATTGGGTTTAAAGGGTCCGTAGGCGGGTTTATAAGTCAGTGGTGAAATGCTGTGGCTCAACCATAGCACTGCCATTGATACTGTAGATCTTGAATCGTTGTGAAGTGGTTAGAATATGTAGTGTAGCGGTGAAATGCTTAGATATTACATAGAATACCGATTGCGAAGGCAGATCACTAACAACGTATTGACGCTGATGGACGAAAGCGTAGGTAGCG
>ASV_1291: Domain - Bacteria; Phylum - Pseudomonadota; Class - Gammaproteobacteria; Order - Vibrionales; Family - Vibrionaceae; Genus - Vibrio; Species - NA
ATTGCACAATGGGGGAAACCCTGATGCAGCCATGCCGCGTGTGTGAAGAAGGCCTTCGGGTTGTAAAGCACTTTCAGTCGTGAGGAAGGTAGTGTAGTTAATAGCTGCATTATTTGACGTTAGCGACAGAAGAAGCACCGGCTAACTCCGTGCCAGCAGCCGCGGTAATACGGAGGGTGCGAGCGTTAATCGGAATTACTGGGCGTAAAGCGCATGCAGGTGGTTTGTTAAGTCAGATGTGAAAGCCCGGGGCTCAACCTCGGAATAGCATTTGAAACTGGCAGACTAGAGTACTGTAGAGGGGGGTAGAATTTCAGGTGTAGCGGTGAAATGCGTAGAGATCTGAAGGAATACCGGTGGCGAAGGCGGCCCCCTGGACAGATACTGACACTCAGATGCGAAAGCGTGGGGAGCA
>ASV_1292: Domain - Bacteria; Phylum - Pseudomonadota; Class - Alphaproteobacteria; Order - Rhodobacterales; Family - Roseobacteraceae; Genus - NA; Species - NA
CTTGGACAATGGGCGCAAGCCTGATCCAGCCATGCCGCGTGAGTGATGAAGGCCTTAGGGTCGTAAAGCTCTTTCGCCAGAGATGATAATGACAGTATCTGGTAAAGAAACCCCGGCTAACTCCGTGCCAGCAGCCGCGGTAATACGGAGGGGGTTAGCGTTGTTCGGAATTACTGGGCGTAAAGCGCGCGTAGGCGGATTAGTAAGTTAGAGGTGAAATCCCGGGGCTCAACCCCGGAACTGCCTCCAAAACTCCTGGTCTAGAGTTCGAGAGAGGTGAGTGGAATTCCGAGTGTAGAGGTGAAATTCGTAGATATTCGGAGGAACACCAGTGGCGAAGGCGGCTCACTGGCTCGATACTGACGCTGAGGTGCGAAAGTGTGGGGAGCA
>ASV_1293: Domain - Bacteria; Phylum - Pseudomonadota; Class - Alphaproteobacteria; Order - Maricaulales; Family - Robiginitomaculaceae; Genus - Algimonas; Species - Algimonas porphyrae
CTTGGACAATGGGCGCAAGCCTGATCCAGCCATGCCGCGTGAGTGATGAAGGCCTTAGGGTCGTAAAGCTCTTTCGCCAGAGATGATAATGACAGTATCTGGTAAAGAAACCCCGGCTAACTCCGTGCCAGCAGCCGCGGTAATACGGAGGGGGCTAGCGTTGTTCGGAATTACTGGGCGTAAAGCGTGCGTAGGCGGACTGGAAAGTCAGATGTGAAATCCCGGGGCTCAACCCCGGAACTGCATTTGAAACTATCAGTCTAGAGTTCTGGAGAGGTAAGTGGAATTCCTAGTGTAGAGGTGAAATTCGTAGATATTAGGAGGAACACCAGAGGCGAAGGCGGCTTACTGGACAGATACTGACGCTGAGGCACGAAAGTGTGGGGAGCA
>ASV_1294: Domain - Bacteria; Phylum - Pseudomonadota; Class - Gammaproteobacteria; Order - Alteromonadales; Family - Colwelliaceae; Genus - NA; Species - NA
ATTGCACAATGGGGGAAACCCTGATGCAGCCATGCCGCGTGTGTGAAGAAGGCCTTCGGGTTGTAAAGTACTTTCAGCAGTGAGGAAGGTGGTAGTGTTAATAGCACTATCATTTGACGTTAGCTGCAGAAGAAGCACCGGCTAACTCCGTGCCAGCAGCCGCGGTAATACGGAGGGTGCGAGCGTTAATCGGAATTACTGGGCGTAAAGCGTGCGTAGGCGGATAGTTAAGCGAGATGTGAAATCCCGGGGCTCAACCTCGGAACTGCATTTCGAACTGGCTGTCTAGAGTCTTGTAGAGGGTGGTGGAATTTCCAGTGTAGCGGTGAAATGCGTAGAGATTGGAAGGAACATCAGTGGCGAAGGCGGCCACCTGGACAAAGACTGACGCTGAGGCACGAAAGCGTGGGGAGCG
>ASV_1295: Domain - Bacteria; Phylum - Planctomycetota; Class - Planctomycetia; Order - Pirellulales; Family - Pirellulaceae; Genus - Bremerella; Species - NA
CTTTGTCAATGGACGAAAGTCTGAACAAGCGACGCCGCGTGCGGGATGAAGGCCCTCGGGTTGTAAACCGCTGTCAGAGGGGAGGAAATTTTGACTGAACCTCAGAGGAAGGACGGGCTAAGTTCGTGCCAGCAGCCGCGGTAAGACGAACCGTCCGAACGTTATTCGGTATCACTGGGCTTAAAGAGTCCGTAGGCGGCCATGTAGGTCAGATGTGAAATCCCACAGCTCAACTGTGGAACTGCGTTTGAAACCACATGGCTTGAGGAAGATAGAGGTGAGCGGAACAGATGGTGGAGCGGTGAAATGCGTTGATATCATCTGGAACACCGGTGGCGAAAGCGGCTCACTGGATCTTTTCTGACGCTGAGGGACGAAAGCTAGGGTAGCG
>ASV_1296: Domain - Bacteria; Phylum - Pseudomonadota; Class - Alphaproteobacteria; Order - Rhodobacterales; Family - Roseobacteraceae; Genus - NA; Species - NA
CTTGGACAATGGGGGCAACCCTGATCCAGCCATGCCGCGTGAGTGATGAAGGCCCTAGGGTCGTAAAGCTCTTTCGCCTGTGAAGATAATGACGGTAGCAGGTAAAGAAACCCCGGCTAACTCCGTGCCAGCAGCCGCGGTAATACGGAGGGGGTTAGCGTTGTTCGGAATTACTGGGCGTAAAGCGCGCGTAGGCGGACTATTAAGTCAGGGGTGAAATCCCGGGGCTCAACCCCGGAACTGCCTTTGATACTGGTAGTCTTGAGTTCGAGAGAGGTGAGTGGAATTCCGAGTGTAGAGGTGAAATTCGTAGATATTCGGAGGAACACCAGTGGCGAAGGCGGCTCACTGGCTCGATACTGACGCTGAGGTGCGAAAGTGTGGGGAGCA
>ASV_1297: Domain - Bacteria; Phylum - Bacteroidota; Class - Flavobacteriia; Order - Flavobacteriales; Family - Flavobacteriaceae; Genus - Tenacibaculum; Species - NA
ATTGGTCAATGGAGGCAACTCTGAACCAGCCATGCCGCGTGCAGGAAGACTGCCCTATGGGTTGTAAACTGCTTTTATACGGGAAGAAACAGTCCTACGTGTAGGACCTTGACGGTACCGTAAGAATAAGCACCGGCTAACTCCGTGCCAGCAGCCGCGGTAATACGGAGGGTGCAAGCGTTATCCGGAATCATTGGGTTTAAAGGGTCCGCAGGCGGTCAATTAAGTCAGAGGTGAAATCCCACAGCTTAACTGTGGAACTGCCTTTGATACTGGTTGACTTGAGTTATACGGAAGTAGATAGAATGTGTAGTGTAGCGGTGAAATGCATAGATATTACACAGAATACCGATTGCGAAGGCAGTCTACTACGTGTATACTGACGCTCATGGACGAAAGCGTGGGGAGCG
>ASV_1298: Domain - Bacteria; Phylum - Pseudomonadota; Class - Gammaproteobacteria; Order - Alteromonadales; Family - Colwelliaceae; Genus - Thalassotalea; Species - NA
ATTGCACAATGGGCGCAAGCCTGATGCAGCCATGCCGCGTGTGTGAAGAAGGCCTTCGGGTTGTAAAGCACTTTCAGTCAGGAGGAAAGGTTAGTAGTTAATACCTGCTAGCTGTGACGTTACTGACAGAAGAAGCACCGGCTAACTCCGTGCCAGCAGCCGCGGTAATACGGAGGGTGCGAGCGTTAATCGGAATTACTGGGCGTAAAGCGTGCGTAGGCGGATAGTTAAGCGAGATGTGAAATCCCGGGGCTCAACCTCGGAACTGCATTTCGAACTGGCTGTCTAGAGTCTTGTAGAGGGTGGTGGAATTTCCAGTGTAGCGGTGAAATGCGTAGAGATTGGAAGGAACATCAGTGGCGAAGGCGGCCACCTGGACAAAGACTGACGCTGAGGCACGAAAGCGTGGGGAGCG
>ASV_1299: Domain - Bacteria; Phylum - Pseudomonadota; Class - Alphaproteobacteria; Order - Rickettsiales; Family - Fokiniaceae; Genus - MD3-55; Species - NA
ATTGCGCAATGGGCGAAAGCCTGACGCAGCCACGCCGCGTGAGCGATGAAGGCCCTAGGGTCGTAAAGCTCTGTGGAGGGAGAAGAAACCTGACGGTATCCCTTTAGCAAGCACCGGCTAACTTCGTGCCAGCAGCCGCGGTAATACGAAGGGGGCAAGCGTTACTCGGAATTATTGGGCGTAAAGCGTGCGTAGGCGGTTTTATAAGTTGAAAGTGAAAGCCTTTGGCTCAACCAAAGAATTGCTTACAAAACTGTAAAACTAGAGTATTAGAGAGGATAGAAGAATTCCTGATGTAGGGGTGAAATCCGTAGATATCAGGAGGAATATCGAAGGCGAAAGCATCTGTCTGGCTAAATACTGACGCTGTTGCACGAAAGCGTGGGGAGCA
>ASV_13: Domain - Bacteria; Phylum - Pseudomonadota; Class - Alphaproteobacteria; Order - Rickettsiales; Family - Fokiniaceae; Genus - MD3-55; Species - NA
ATTGGACAATAGGCGAAAGCCTGATCCAGCGACGTCACGTGAATGATGAAGGCCTTAGGGTTGTAAAATTCTTCTAGTGGAGAAGATAATGACGGTATCCACAGAAAAAGTCCCGGCTAACTTCGTGCCAGCAGCCGCGGTAATACGAAGGGGGCAAGCGTTACTCGGAATTATTGGGCGTAAAGCGTGCGTAGGCGGTTTTATAAGTTGAAAGTGAAAGCCTTTGGCTCAACCAAAGAATTGCTTACAAAACTGTAAAACTAGAGTATTAGAGAGGATAGAAGAATTCCTGATGTAGGGGTGAAATCCGTAGATATCAGGAGGAATATCGAAGGCGAAAGCATCTGTCTGGCTAAATACTGACGCTGTTGCACGAAAGCGTGGGGAGCA
>ASV_130: Domain - Bacteria; Phylum - Bacteroidota; Class - Flavobacteriia; Order - Flavobacteriales; Family - Flavobacteriaceae; Genus - Allomuricauda; Species - NA
ATTGGACAATGGTCGGGAGACTGATCCAGCCATGCCGCGTGCAGGATGACTGCCCTATGGGTTGTAAACTGCTTTTACATGGGAAGAAACCTGTCCACGTGTGGACAGCTGACGGTACCATGAGAATAAGGACCGGCTAACTCCGTGCCAGCAGCCGCGGTAATACGGAGGGTCCGAGCGTTATCCGGAATCATTGGGTTTAAAGGGTCCGTAGGCGGGCCGTTAAGTCAGGGGTGAAAGTCTGCGGCTCAACCGTAGAACTGCCTTTGATACTGGCGGTCTTGAGTCGTTGTGGAGTTGCCGGAACATGTGGTGTAGCGGTGAAATGCATAGATATCACATAGAACACCGATCGCGAAGGCAGGTAACTAACAACGTACTGACGCTGATGGACGAAAGCGTGGGTAGCG
>ASV_1300: Domain - Bacteria; Phylum - Pseudomonadota; Class - Gammaproteobacteria; Order - Alteromonadales; Family - Alteromonadaceae; Genus - Alteromonas; Species - NA
ATTGCACAATGGGCGCAAGCCTGATGCAGCCATGCCGCGTGTGTGAAGAAGGCCTTCGGGTTGTAAAGCACTTTCAGTCAGGAGGAAAGGTTAGTAGTTAATACCTGCTAGCCGTGACGTTAACAACAGAAGAAGCACCGGCTAACTCCGTGCCAGCAGCCGCGGTAATACGGAGGGTGCGAGCGTTAATCGGAATTACTGGGCGTAAAGCGCACGCAGGCGGTTTGTTAAGCTAGATGTGAAAGCCCCGGGCTCAACCTGGGATGGTCATTTAGAACTGGCAGACTAGAGTCTTGGAGAGGGGAGTGGAATTCCAGGTGTAGCGGTGAAATGCGTAGATATCTGGAGGAACATCAGTGGCGAAGGCGACTCCCTGGCCAAAGACTGACGCTCATGTGCGAAAGTGTGGGTAGCG
>ASV_1301: Domain - Bacteria; Phylum - Pseudomonadota; Class - Alphaproteobacteria; Order - Rhodospirillales; Family - Terasakiellaceae; Genus - Terasakiella; Species - Terasakiella brassicae
ATTGCGCAATGGAGGAAACTCTGACGCAGCCATGCCGCGTGAGTGAAGAAGGCCCTAGGGTTGTAAAGCTCTTTCAGACGTGATGATGATGACAGTAGCGTCAAAAGAAGTTCCGGCTAACTTCGTGCCAGCAGCCGCGGTAATACGAAGGGAACTAGCGTTGTTCGGATTTACTGGGCGTAAAGAGCATGTAGGCGGATTGGTTAGTTGGATGTGAAATCCCGGAGCTCAACTCCGGAACTGCATTCAATACTGCCAGTCTAGAATCTGTAAGGGGGTGGTGGAATTCCGAGTGTAGAGGTGAAATTCGTAGATATTCGGAGGAACACCAGTGGCGAAGGCGACCACCTGGTACAGTATTGACGCTGAGATGCGAAAGCGTGGGGAGCA
>ASV_1302: Domain - Bacteria; Phylum - Pseudomonadota; Class - Alphaproteobacteria; Order - Rhodobacterales; Family - NA; Genus - NA; Species - NA
CTTGGACAATGGGCGCAAGCCTGATCCAGCCATGCCGCGTGAGTGATGAAGGCCTTAGGGTCGTAAAGCTCTTTCGCCAGAGATGATAATGACAGTATCTGGTAAAGAAACCCCGGCTAACTCCGTGCCAGCAGCCGCGGTAATACGGAGGGGGTTAGCGTTGTTCGGAATTACTGGGCGTAAAGCGCGCGTAGGCGGATTGGAAAGTTAGAGGTGAAATCCCGGGGCTCAACCCCGGAACTGCCTTTAATACTGCTAGTCTTGAGTTCGAGAGAGGTGAGTGGAATTCCGAGTGTAGAGGTGAAATTCGTAGATATTCGGAGGAACACCAGTGGCGAAGGCGGCTCACTGGCTCGATACTGACGCTGAGGTGCGAAAGTGTGGGGAGCA
>ASV_1303: Domain - Bacteria; Phylum - Pseudomonadota; Class - Gammaproteobacteria; Order - Alteromonadales; Family - Alteromonadaceae; Genus - Alteromonas; Species - NA
ATTGCACAATGGGGGAAACCCTGATGCAGCCATGCCGCGTGTGTGAAGAAGGCTCTAGGGTCGTAAAGCACTTTCAGTAGGGAGGAAAGGAGTGTAGTTAATACCTGCATTCTGTGACGTTACCTACAGAAGAAGCACCGGCTAACTCCGTGCCAGCAGCCGCGGTAATACGGAGGGTGCGAGCGTTAATCGGAATTACTGGGCGTAAAGCGCACGCAGGCGGTTTGTTAAGCTAGATGTGAAAGCCCCGGGCTCAACCTGGGATGGTCATTTAGAACTGGCAGACTAGAGTCTTGGAGAGGGGAGTGGAATTCCAGGTGTAGCGGTGAAATGCGTAGATATCTGGAGGAACATCAGTGGCGAAGGCGACTCCCTGGCCAAAGACTGACGCTCATGTGCGAAAGTGTGGGTAGCG
>ASV_1304: Domain - Bacteria; Phylum - Pseudomonadota; Class - Alphaproteobacteria; Order - Rhodobacterales; Family - Roseobacteraceae; Genus - Donghicola; Species - NA
CTTGGACAATGGGCGCAAGCCTGATCCAGCCATGCCGCGTGAGTGACGAAGGCCTTAGGGTCGTAAAGCTCTTTCGCCAGGGATGATAATGACAGTACCTGGTAAAGAAACCCCGGCTAACTCCGTGCCAGCAGCCGCGGTAATACGGAGGGGGTTAGCGTTGTTCGGAATTACTGGGCGTAAAGCGCACGTAGGCGGACTGGAAAGTTGGGGGTGAAATCCCGGGGCTCAACCTCGGAACTGCCTCCAAAACTACTAGTCTAGAGTTCGAGAGAGGTGAGTGGAATTCCGAGTGTAGAGGTGAAATTCGTAGATATTCGGAGGAACACCAGTGGCGAAGGCGGCTCACTGGCTCGATACTGACGCTGAGGTGCGAAAGTGTGGGGAGCA
>ASV_1305: Domain - Bacteria; Phylum - Pseudomonadota; Class - Alphaproteobacteria; Order - Rhodobacterales; Family - NA; Genus - NA; Species - NA
CTTAGACAATGGGGGCAACCCTGATCTAGCCATGCCGCGTGAGTGATGAAGGCCCTAGGGTCGTAAAGCTCTTTCGCCAGGGATGATAATGACAGTACCTGGTAAAGAAACCCCGGCTAACTCCGTGCCAGCAGCCGCGGTAATACGGAGGGGGTTAGCGTTGTTCGGAATTACTGGGCGTAAAGCGCGCGTAGGCGGATTGGAAAGTTGGGGGTGAAATCCCGGGGCTCAACCCCGGAACGGCCTCCAAAACTATCAATCTAGAGTTCGAGAGAGGTGAGTGGAATTCCGAGTGTAGAGGTGAAATTCGTAGATATTCGGAGGAACACCAGTGGCGAAGGCGGCTCACTGGCTCGATACTGACGCTGAGGTGCGAAAGTGTGGGGAGCA
>ASV_1306: Domain - Bacteria; Phylum - Bacillota; Class - Bacilli; Order - Bacillales; Family - Planococcaceae; Genus - Planococcus; Species - NA
CTTCCGCAATGGACGAAAGTCTGACGGAGCAACGCCGCGTGAGTGAAGAAGGTTCTCGGATCGTAAAACTCTGTTGTGAGGGAAGAACAAGTGCCAGGTAACTACTGGCACCTTGACGGTACCTCACCAGAAAGCCACGGCTAACTACGTGCCAGCAGCCGCGGTAATACGTAGGTGGCAAGCGTTGTCCGGAATTATTGGGCGTAAAGCGCGCGCAGGCGGTCCTTTAAGTCTGATGTGAAAGCCCACGGCTCAACCGTGGAAGGTCATTGGAAACTGGGGGACTTGAGTGCAGAAGAGGAAAGTGGAATTCCACGTGTAGCGGTGAAATGCGTAGAGATGTGGAGGAACACCAGTGGCGAAGGCGACTTTCTGGTCTGTAACTGACGCTGAGGCGCGAAAGCGTGGGGAGCA
>ASV_1307: Domain - Bacteria; Phylum - Bacteroidota; Class - Flavobacteriia; Order - Flavobacteriales; Family - Flavobacteriaceae; Genus - Dokdonia; Species - NA
ATTGCACAATGGGGGAAACCCTGATGCAGCCATGCCGCGTGTGTGAAGAAGGCCTTCGGGTTGTAAAGCACTTTCAGTTGTGAGGAAAGGTTAGTAGTTAATACCTGCTAGCTGTGACGTTAGCAACAGAAGAAGCACCGGCTAACTCCGTGCCAGCAGCCGCGGTAATACGGAGGGTGCAAGCGTTATCCGGAATCATTGGGTTTAAAGGGTCCGTAGGCGGGTTTATAAGTCAGTGGTGAAATGCTGTGGCTCAACCATAGCACTGCCATTGATACTGTAGATCTTGAATCGTTGTGAAGTGGTTAGAATATGTAGTGTAGCGGTGAAATGCTTAGATATTACATAGAATACCGATTGCGAAGGCAGATCACTAACAACGTATTGACGCTGATGGACGAAAGCGTAGGTAGCG
>ASV_1308: Domain - Bacteria; Phylum - Planctomycetota; Class - Phycisphaerae; Order - Phycisphaerales; Family - Phycisphaeraceae; Genus - SM1A02; Species - NA
CTTCCGCAATGGGCGAAAGCCTGACGGAGCAATGCCGCGTGTGGGATGAAGCGTCTTCGACGTGTAAACCACTGTCAGGGTCTAGCAACCATGAGCAGACCCAGAGGAAGGGCCGGCTAATTCCGTGCCAGCAGCCGCGGTAATACGGAAGGCCCGAGCGTTAATCGGAATCACTGGGCTTAAAGCGTGCGCAGGCGGATTGGTAGGCATCTCGTGAAAGCCCACGGCTCAACCGTGGAATTGCGGGGTGAACCACCAATCTTGAGGCAGGTAGGGGTCGATGGAACCATGAGTGGACCGGTGAAATGGATAGATATTCATGGGAACGCCAATGGCGAAGGCAATCGACTGGGCCTGTCCTGACGCTCAGGCACGAAAGCGTGGGGAGCG
>ASV_1309: Domain - Bacteria; Phylum - Pseudomonadota; Class - Alphaproteobacteria; Order - Rickettsiales; Family - Fokiniaceae; Genus - MD3-55; Species - NA
ATTGCGCAATGGGGGAAACCCTGACGCAGCCATGCCGCGTGAGTGACGAAGGCCTTAGGGTTGTAAAATTCTTTTAGTGGAGAAGATAATGACGGTATCCACAGAAAAAGTCCCGGCTAACTTCGTGCCAGCAGCCGCGGTAATACGAAGGGGGCAAGCGTTACTCGGAATTATTGGGCGTAAAGCGTGCGTAGGCGGTTTTATAAGTTGAAAGTGAAAGCCTTTGGCTCAACCAAAGAATTGCTTACAAAACTGTAAAACTAGAGTATTAGAGAGGATAGAAGAATTCCTGATGTAGGGGTGAAATCCGTAGATATCAGGAGGAATATCGAAGGCGAAAGCATCTGTCTGGCTAAATACTGACGCTGTTGCACGAAAGCGTGGGGAGCA
>ASV_131: Domain - Bacteria; Phylum - Pseudomonadota; Class - Gammaproteobacteria; Order - Alteromonadales; Family - Pseudoalteromonadaceae; Genus - Pseudoalteromonas; Species - NA
ATTGCACAATGGGCGCAAGCCTGATGCAGCCATGCCGCGTGTGTGAAGAAGGCCTTCGGGTTGTAAAGCACTTTCAGTTGTGAGGAAAGGTTAGTAGTTAATACCTGCTAGCTGTGACGTTAGCAACAGAAGAAGCACCGGCTAACTCCGTGCCAGCAGCCGCGGTAATACGGAGGGTGCGAGCGTTAATCGGAATTACTGGGCGTAAAGCGTACGCAGGCGGTTTGTTAAGCGAGATGTGAAAGCCCCGGGCTCAACCTGGGAACTGCATTTCGAACTGGCAAACTAGAGTGTGATAGAGGGTGGTAGAATTTCAGGTGTAGCGGTGAAATGCGTAGAGATCTGAAGGAATACCGATGGCGAAGGCAGCCACCTGGGTCAACACTGACGCTCATGTACGAAAGCGTGGGGAGCA
>ASV_1310: Domain - Bacteria; Phylum - Bacteroidota; Class - Saprospiria; Order - Saprospirales; Family - Lewinellaceae; Genus - Flavilitoribacter; Species - Flavilitoribacter nigricans
ATTGGACAATGGGCGCAAGCCTGATCCAGCCATCCCGCGTGCAGGATGACGGCCCTATGGGTTGTAAACTGCTTTTACATAGGAAGAAACGCCTGGATTTATCTGGGCCTGACGGTACTATGGGAATAAGCACCGGCTAATTCCGTGCCAGCAGCCGCGGTAATACGGAAGGTGCAAGCGTTATCCGGAATCACTGGGTTTAAAGGGTGCGTAGGCGGCGTACTAAGTCAGAAGTGAAAGCTCACCGCTTAACGGTGGAACTGCTTTTGATACTGGTATGCTTGAATTAGGCTGAGGTCAGCGGAATGTGGCATGTAGCGGTGAAATGCATAGATATGCCATAGAACACCAATTGCGAAGGCAGCTGGCTAGACCTATATTGACGCTGAGGCACGAAAGCGTGGGGAGCG
>ASV_1311: Domain - Bacteria; Phylum - Pseudomonadota; Class - Gammaproteobacteria; Order - Alteromonadales; Family - Alteromonadaceae; Genus - NA; Species - NA
ATTGCACAATGGGCGCAAGCCTGATGCAGCCATGCCGCGTGAATGATGAAGGCCTTAGGGTTGTAAAATTCTTTCGCCAGGGATGATAATGACAGTACCTGGTAAAGAAGCCCCGGCTAACTTCGTGCCAGCAGCCGCGGTAATACGGAGGGTGCGAGCGTTAATCGGAATTACTGGGCGTAAAGCGCACGCAGGCGGTTTGTTAAGCTAGATGTGAAAGCCCCGGGCTCAACCTGGGATGGTCATTTAGAACTGGCAGACTAGAGTCTTGGAGAGGGGAGTGGAATTCCAGGTGTAGCGGTGAAATGCGTAGATATCTGGAGGAACATCAGTGGCGAAGGCGACTCCCTGGCCAAAGACTGACGCTCATGTGCGAAAGTGTGGGTAGCG
>ASV_1312: Domain - Bacteria; Phylum - Pseudomonadota; Class - Gammaproteobacteria; Order - Thiohalobacterales; Family - Thiohalobacteraceae; Genus - Thiohalobacter; Species - Thiohalobacter thiocyanaticus
ATTGGACAATGGGCGAAAGCCTGATCCAGCAATACCGCGTGAGTGATGAAGGCCCTAGGGTTGTAAAACTCTTTCAGTAGGGAAGATAATGACGGTACCTACAGAAGAAGCACCGGCTAACTCCGTGCCAGCAGCCGCGGTAATACGGAGGGTGCAAGCGTTGTTCGGAATTACTGGGCGTAAAGCGTGCGTAGGCGGATAGTTAAGCGAGATGTGAAATCCCGGGGCTCAACCTCGGAACTGCATTTCGAACTGGCTGTCTAGAGTCTTGTAGAGGGTGGTGGAATTTCCAGTGTAGCGGTGAAATGCGTAGAGATTGGAAGGAACATCAGTGGCGAAGGCGGCCACCTGGACAAAGACTGACGCTGAGGCACGAAAGCGTGGGGAGCG
>ASV_1313: Domain - Bacteria; Phylum - Pseudomonadota; Class - Gammaproteobacteria; Order - Thiotrichales; Family - Thiolinaceae; Genus - Thiolinea; Species - Thiolinea disciformis
ATTGGACAATGGGGGAAACCCTGATCCAGCAATACCGCGTGTGTGAAGAAGGCCTGCGGGTTGTAAAGCACTTTCAGTTGGGAAGATAATGACGTTACCAACAGAAGAAGCACCGGCTAACTCCGTGCCAGCAGCCGCGGTAATACGGAGGGTGCAAGCGTTAATCGGAATTACTGGGCGTAAAGCGCACGTAGGCGGTTCATTAAGTCGGATGTGAAATCCCCGGGCTCAACCTGGGAACTGCATCCGATACTGGTGGACTAGAATCTGGGAGAGGGGAGTGGAATTTCCGGTGTAGCGGTGAAATGCATAGAGATCGGAAGGAACACCAGTGGCGAAGGCGACTCCCTGGCCCAAGATTGACGCTGAGGTGCGAAAGCGTGGGTAGCA
>ASV_1314: Domain - Bacteria; Phylum - Pseudomonadota; Class - Gammaproteobacteria; Order - Oceanospirillales; Family - Oceanospirillaceae; Genus - NA; Species - NA
ATTGCACAATGGGCGCAAGCCTGATGCAGCCATGCCGCGTGTGTGAAGAAGGCTCTAGGGTTGTAAAGCACTTTCAGCAGTGAGGAAAGGTTAGTAGTTAATACCTGCTAGCTGTGACGTTAACTGCAGAAGAAGGACCGGCTAACTCCGTGCCAGCAGCCGCGGTAATACGGAGGGTCCGAGCGTTAATCGGAATTACTGGGCGTAAAGCGCACGTAGGTGGTTTGTTAAGCTGGATGTGAAAGCCCTGGGCTCAACCTGGGAACTGCATCCAGAACTGGCAGACTAGAGTACGGTAGAGGTGAGTGGAATTTCCTGTGTAGCGGTGAAATGCGTAGAGATGGGAAGGAACATCAGTGGCGAAGGCGACTCACTGGACTGATACTGACACTGAGGTGCGAAAGCGTGGGTAGCA
>ASV_1315: Domain - Bacteria; Phylum - Pseudomonadota; Class - Alphaproteobacteria; Order - Rickettsiales; Family - Fokiniaceae; Genus - MD3-55; Species - NA
CTTGCACAATGGGCGAAAGCCTGATGCAGCCATGCCGCGTGTGTGATGAAGGCCCTAGGGTTGTAAAACACTTTCAGTGGGGAAGATAATGACGGTATCCACAGAAAAAGTCCCGGCTAACTTCGTGCCAGCAGCCGCGGTAATACGAAGGGGGCAAGCGTTACTCGGAATTATTGGGCGTAAAGCGTGCGTAGGCGGTTTTATAAGTTGAAAGTGAAAGCCTTTGGCTCAACCAAAGAATTGCTTACAAAACTGTAAAACTAGAGTATTAGAGAGGATAGAAGAATTCCTGATGTAGGGGTGAAATCCGTAGATATCAGGAGGAATATCGAAGGCGAAAGCATCTGTCTGGCTAAATACTGACGCTGTTGCACGAAAGCGTGGGGAGCA
>ASV_1316: Domain - Bacteria; Phylum - Pseudomonadota; Class - Alphaproteobacteria; Order - Rhodobacterales; Family - NA; Genus - NA; Species - NA
CTTGGACAATGGGCGCAAGCCTGATCCAGCCATGCCGCGTGAGTGATGAAGGCCCTAGGGTCGTAAAGCTCTTTCGCCAGGGATGATAATGACAGTACCTGGTAAAGAAACCCCGGCTAACTCCGTGCCAGCAGCCGCGGTAATACGGAGGGGGTTAGCGTTGTTCGGAATTACTGGGCGTAAAGTGCGCGTAGGCGGACTGGAAAGTTGGGGGTGAAATCCCGGGGCTCAACCCCGGAACTGCCTCCAAAACTCCCAGTCTTGAGTTCGAGAGAGGTGAGTGGAATTCCGAGTGTAGAGGTGAAATTCGTAGATATTCGGAGGAACACCAGTGGCGAAGGCGGCTCACTGGCTCGATACTGACGCTGAGGTGCGAAAGTGTGGGGAGCA
>ASV_1317: Domain - Bacteria; Phylum - Pseudomonadota; Class - Gammaproteobacteria; Order - Alteromonadales; Family - Colwelliaceae; Genus - Thalassotalea; Species - NA
CTTAGACAATGGGCGCAAGCCTGATCTAGCCATGCCGCGTGTGTGATGAAGGCCTTAGGGTCGTAAAGCACTTTCGCCAGGGATGATAATGACAGTACCTGGTAAAGAAACCCCGGCTAACTCCGTGCCAGCAGCCGCGGTAATACGGAGGGTGCGAGCGTTAATCGGAATTACTGGGCGTAAAGCGTGCGTAGGCGGATAGTTAAGCGAGATGTGAAATCCCGGGGCTCAACCTCGGAACTGCATTTCGAACTGGCTGTCTAGAGTCTTGTAGAGGGTGGTGGAATTTCCAGTGTAGCGGTGAAATGCGTAGAGATTGGAAGGAACATCAGTGGCGAAGGCGGCCACCTGGACAAAGACTGACGCTGAGGCACGAAAGCGTGGGGAGCG
>ASV_1318: Domain - Bacteria; Phylum - Bacteroidota; Class - Flavobacteriia; Order - Flavobacteriales; Family - Crocinitomicaceae; Genus - NA; Species - NA
ATTGGACAATGGAGGCAACTCTGATCCAGCCATGCCGCGTGCAGGAAGACTGCCCTATGGGTTGTAAACTGCTTTTATACAGGAAGAATAAGGAGTACGTGTACTCTGATGACGGTACTGTAAGAATAAGCACCGGCTAACTCCGTGCCAGCAGCCGCGGTAATACGGAGGGTGCAAGCGTTATCCGGAATCATTGGGTTTAAAGGGTCCGCAGGCGGACGTATAAGTCAGTGGTGAAAGCCTACAGCTTAACTGTAGAACTGCCATTGATACTGTATGTCTTGAATTCGGTCGAAGTGGGCGGAATGTGTCATGTAGCGGTGAAATGCATAGATATGACACAGAACACCGATAGCGAAGGCAGCTCACTAGGCCTGAATTGACGCTCAGGGACGAAAGCGTGGGGAGCG
>ASV_1319: Domain - Bacteria; Phylum - Bacteroidota; Class - Flavobacteriia; Order - Flavobacteriales; Family - Crocinitomicaceae; Genus - NA; Species - NA
ATTGGACAATGGGCGGAAGCCTGATCCAGCCATGCCGCGTGCAGGAAGACTGCCCTATGGGTTGTAAACTGCTTTTGTACGGGAAGAAACCCTCCTTCGTGAAGGAGCTTGACGGTACCGTAAGAATAAGCATCGGCTAACTCCGTGCCAGCAGCCGCGGTAATACGGAGGATGCAAGCGTTATCCGGAATCATTGGGTTTAAAGGGTCCGCAGGCGGACGTATAAGTCAGTGGTGAAAGCCTACAGCTTAACTGTAGAACTGCCATTGATACTGTATGTCTTGAATTCGGTCGAAGTGGGCGGAATGTGTCATGTAGCGGTGAAATGCATAGATATGACACAGAACACCGATAGCGAAGGCAGCTCACTAGGCCTGAATTGACGCTCAGGGACGAAAGCGTGGGGAGCG
>ASV_132: Domain - Bacteria; Phylum - Pseudomonadota; Class - Gammaproteobacteria; Order - Alteromonadales; Family - Alteromonadaceae; Genus - Alteromonas; Species - NA
ATTGCACAATGGGCGCAAGCCTGATGCAGCCATGCCGCGTGTGTGAAGAAGGCCTTCGGGTTGTAAAGCACTTTCAGTCGTGAGGAAGGGTTAGTAGTTAATACCTGCTAGCTTTGACGTTAGCGACAGAAGAAGCACCGGCTAACTCCGTGCCAGCAGCCGCGGTAATACGGAGGGTGCGAGCGTTAATCGGAATTACTGGGCGTAAAGCGCACGCAGGCGGTTTGTTAAGCTAGATGTGAAAGCCCCGGGCTCAACCTGGGATGGTCATTTAGAACTGGCAGACTAGAGTCTTGGAGAGGGGAGTGGAATTCCAGGTGTAGCGGTGAAATGCGTAGATATCTGGAGGAACATCAGTGGCGAAGGCGACTCCCTGGCCAAAGACTGACGCTCATGTGCGAAAGTGTGGGTAGCG
>ASV_1320: Domain - Bacteria; Phylum - Pseudomonadota; Class - Alphaproteobacteria; Order - Rhodobacterales; Family - NA; Genus - NA; Species - NA
CTTAGACAATGGGGGCAACCCTGATCTAGCCATGCCGCGTGAGTGATGAAGGCCCTAGGGTCGTAAAGCTCTTTCGCCAGGGATGATAATGACAGTACCTGGTAAAGAAACCCCGGCTAACTCCGTGCCAGCAGCCGCGGTAATACGGAGGGGGTTAGCGTTGTTCGGAATTACTGGGCGTAAAGCGCGCGTAGGCGGATTGGAAAGTTGGGGGTGAAATCCCGGGGCTCAACCCCGGAACTGCCTTCAAAACTCCCAGTCTAGAGTTCGAGAGAGGTGAGTGGAATTCCGAGTGTAGAGGTGAAATTCGTAGATATTCGGAGGAACACCAGTGGCGAAGGCGGCTCACTGGCTCGATACTGACGCTGAGGTGCGAAAGTGTGGGGAGCA
>ASV_1321: Domain - Bacteria; Phylum - Pseudomonadota; Class - Alphaproteobacteria; Order - Rhodobacterales; Family - Roseobacteraceae; Genus - NA; Species - NA
CTTGGACAATGGGCGCAAGCCTGATCCAGCCATGCCGCGTGAGTGATGAAGGCCTTAGGGTCGTAAAGCTCTTTCGCCAGAGATGATAATGACAGTATCTGGTAAAGAAACCCCGGCTAACTCCGTGCCAGCAGCCGCGGTAATACGGAGGGGGTTAGCGTTGTTCGGAATTACTGGGCGTAAAGCGCGCGTAGGCGGATTAGTAAGTTAGAGGTGAAATCCCGGGGCTCAACCCCGGAACTGCCTTTAATACTGCTAGTCTTGAGTTCGAGAGAGGTGAGTGGAATTCCGAGTGTAGAGGTGAAATTCGTAGATATTGGGAGGAACACCGGTGGCGAAGGCGGCTTCCTGGACAGTGACTGACGCTGAGGCGCGAAAGCGTGGGTAGCA
>ASV_1322: Domain - Bacteria; Phylum - Bacteroidota; Class - Flavobacteriia; Order - Flavobacteriales; Family - Flavobacteriaceae; Genus - Tenacibaculum; Species - NA
ATTGGGCAATGGAGGCAACTCTGACCCAGCCATGCCGCGTGCAGGAAGACTGCCCTATGGGTTGTAAACTGCTTTTATACAGGAAGAAACAGTCCTACGTGTAGGACCTTGACGGTACTGTAAGAATAAGCACCGGCTAACTCCGTGCCAGCAGCCGCGGTAATACGGAGGGTGCAAGCGTTATCCGGAATCATTGGGTTTAAAGGGTCCGCAGGCGGTCAATTAAGTCAGAGGTGAAATCCCACAGCTTAACTGTGGAACTGCCTTTGATACTGGTTGACTTGAGTTATACGGAAGTAGATAGAATAAGTAGTGTAGCGGTGAAATGCATAGATATTACTTAGAATACCGATTGCGAAGGCAGTCTACTACGTATATACTGACGCTCATGGACGAAAGCGTGGGGAGCG
>ASV_1323: Domain - Bacteria; Phylum - Pseudomonadota; Class - Gammaproteobacteria; Order - Oceanospirillales; Family - Pleioneaceae; Genus - Aliikangiella; Species - Aliikangiella marina
ATTGGACAATGGGCGCAAGCCTGATCCAGCAATACCGCGTGTGTGAAGAAGGCTCTAGGGTCGTAAAGCACTTTCAGTAGGGAGGAAAGGAATAGTCTTAATACGGCTATTCTGTGACGTTACCTACAGAAGAAGCACCGGCTAACTCCGTGCCAGCAGCCGCGGTAATACGGAGGGTGCAAGCGTTAATCGGAATTACTGGGCGTAAAGCGCGCGTAGGCGGATATTTAAGTCTCATGTGAAAGCCCTGGGCTCAACCTGGGAACTGCATGGGATACTGGGTATCTAGAATACAGTAGAGGGTAGTGGAATTTCAGGTGTAGCGGTGAAATGCGTAGAGATCTGAAGGAACATCAGTGGCGAAGGCGACTACCTGGACTGATATTGACGCTGAGGTGCGAAAGCGTGGGGAGCA
>ASV_1324: Domain - Bacteria; Phylum - Pseudomonadota; Class - Gammaproteobacteria; Order - Thiotrichales; Family - Piscirickettsiaceae; Genus - Thiomicrorhabdus; Species - Thiomicrorhabdus indica
ATTGCACAATGAGGGAAACCTTGATGCAGCCATGCCGCGTGTGTGAAGAAGGCCCGAGGGTTGTAAAGCACTTTCAATTGGGAGGAAGGTGGTATAGTTAATACCTATATTGCTTGACGTTACCTTTAGAAGAAGCACCGGCTAACTCTGTGCCAGCAGCCGCGGTAATACAGAGGGTGCAAGCGTTATTCGGAATTACTGGGCGTAAAGCGCGCGTAGGCGGACTGTTAAGTCGGTTGTGAAAGCCCTGGGCTCAACCTGGGAACTGCATCCGATACTGGCAATCTAGAGTTTAAGAGAGGGAAGGGGAATTCCTAGTGTAGCAGTGAAATGCGTAGATATTAGGAGGAACATCAGTGGCGAAGGCGCCTTCCTGGCTTAAAACTGACGCTGAGGTGCGAAAGCGTGGGTAGCG
>ASV_1325: Domain - Bacteria; Phylum - Pseudomonadota; Class - Alphaproteobacteria; Order - Rickettsiales; Family - Fokiniaceae; Genus - MD3-55; Species - NA
ATTGCACAATGGGGGAAACCCTGATGCAGCAACGCCGCGTGGAGGATGACACATTTCGGTGCGTAAACTCCTTTTATATAGGAAGATAATGACGGTACTATATGAATAAGCGCCGGCTAACTTCGTGCCAGCAGCCGCGGTAATACGAAGGGGGCAAGCGTTACTCGGAATTATTGGGCGTAAAGCGTGCGTAGGCGGTTTTATAAGTTGAAAGTGAAAGCCTTTGGCTCAACCAAAGAATTGCTTACAAAACTGTAAAACTAGAGTATTAGAGAGGATAGAAGAATTCCTGATGTAGGGGTGAAATCCGTAGATATCAGGAGGAATATCGAAGGCGAAAGCATCTGTCTGGCTAAATACTGACGCTGTTGCACGAAAGCGTGGGGAGCA
>ASV_1326: Domain - Bacteria; Phylum - Pseudomonadota; Class - Alphaproteobacteria; Order - Rickettsiales; Family - Fokiniaceae; Genus - MD3-55; Species - NA
ATTGCGCAATGGGGGAAACCCTGACGCAGCAACGCCGCGTGTGTGAAGAAGGCTCTCGGGTCGTAAAGCACTGTCGAGAGGAACGAGCCGGCTGTCTTTAATAGAGGCAGTCCCGACGGTACCTCTTGAGGAAGCACCGGCTAACTCCGTGCCAGCAGCCGCGGTAATACGGAGGGTGCAAGCGTTGTTCGGAATTATTGGGCGTAAAGCGTGCGTAGGCGGTTTTATAAGTTGAAAGTGAAAGCCTTTGGCTCAACCAAAGAATTGCTTACAAAACTGTAAAACTAGAGTATTAGAGAGGATAGAAGAATTCCTGATGTAGGGGTGAAATCCGTAGATATCAGGAGGAATATCGAAGGCGAAAGCATCTGTCTGGCTAAATACTGACGCTGTTGCACGAAAGCGTGGGGAGCA
>ASV_1327: Domain - Bacteria; Phylum - Bacteroidota; Class - Flavobacteriia; Order - Flavobacteriales; Family - Flavobacteriaceae; Genus - NA; Species - NA
ATTGGACAATGGGCGGAAGCCTGATCCAGCCATGCCGCGTGCAGGAAGACTGCCCTATGGGTTGTAAACTGCTTTTATACAGGAAGAAACCCACTTACGTGTAAGTGGCTGACGGTACTGTAAGAATAAGCATCGGCTAACTCCGTGCCAGCAGCCGCGGTAATACGGAGGATGCAAGCGTTATCCGGAATCATTGGGTTTAAAGGGTCCGTAGGTGGATTAATAAGTCAGAGGTGAAATCCTGCAGCTTAACTGTAGAACTGCCTTTGATACTGTTAATCTTGAGTTATTATGAAGTGGTTAGAATATGTAGTGTAGCGGTGAAATGCATAGATATTACATAGAATACCAATTGCGAAGGCAGATCACTAATAATATACTGACACTGATGGACGAAAGCGTGGGGAGCG
>ASV_1328: Domain - Bacteria; Phylum - Pseudomonadota; Class - Gammaproteobacteria; Order - Alteromonadales; Family - Alteromonadaceae; Genus - Alteromonas; Species - NA
ATTGCACAATGGGCGCAAGCCTGATGCAGCCATGCCGCGTGTGTGAAGAAGGCCCTAGGGTTGTAAAGCACTTTCAGCAGTGAGGAAAGGTTAGTAGTTAATACCTGCTAACTGTGACGTTAACTGCAGAAGAAGCACCGGCTAACTCCGTGCCAGCAGCCGCGGTAATACGGAGGGTGCGAGCGTTAATCGGAATTACTGGGCGTAAAGCGCACGCAGGCGGTTTGTTAAGCTAGATGTGAAAGCCCCGGGCTCAACCTGGGATGGTCATTTAGAACTGGCAGACTAGAGTCTTGGAGAGGGGAGTGGAATTCCAGGTGTAGCGGTGAAATGCGTAGATATCTGGAGGAACATCAGTGGCGAAGGCGACTCCCTGGCCAAAGACTGACGCTCATGTGCGAAAGTGTGGGTAGCG
>ASV_1329: Domain - Bacteria; Phylum - Bacteroidota; Class - Saprospiria; Order - Saprospirales; Family - Saprospiraceae; Genus - NA; Species - NA
ATTGGACAATGGAGGAAACTCTGATCCAGCCATCCCGCGTGTAGGATGACTGCCCTTTGGGTTGTAAACTACTTTTGCGTGAGAAGAATAGCTTGTATTGATACAAGTATGACGGTATCACGAGAATAAGCACCGGCTAACTCCGTGCCAGCAGCCGCGGTAATACGGAGGGTGCAAGCGTTATCCGGAATCACTGGGTTTAAAGGGTGCGTAGGCGGATTAATAAGTCAGAGGTGAAAGGTGGTCGCTTAACGATCAACTTGCCTTTGAAACTGTTAATCTTGAATTGGGTTGAGGTTAGCGGAATGAGTCATGTAGCGGTGAAATGCATAGATATGACTTAGAACACCAATTGCGAAGGCAGCTGGCTAGACCTTGATTGACGCTGAGGCACGAAAGCGTGGGGAGCG
>ASV_133: Domain - Bacteria; Phylum - Pseudomonadota; Class - Gammaproteobacteria; Order - Alteromonadales; Family - Alteromonadaceae; Genus - Alteromonas; Species - NA
ATTGCACAATGGGGGAAACCCTGATGCAGCCATGCCGCGTGTGTGAAGAAGGCCTTCGGGTTGTAAAGCACTTTCAGTTGTGAGGAAAGGTTGGTAGTTAATACCTGCCAGCTATGACGTTAACAACAGAAGAAGCACCGGCTAACTCCGTGCCAGCAGCCGCGGTAATACGGAGGGTGCGAGCGTTAATCGGAATTACTGGGCGTAAAGCGCACGCAGGCGGTTTGTTAAGCTAGATGTGAAAGCCCCGGGCTCAACCTGGGATGGTCATTTAGAACTGGCAGACTAGAGTCTTGGAGAGGGGAGTGGAATTCCAGGTGTAGCGGTGAAATGCGTAGATATCTGGAGGAACATCAGTGGCGAAGGCGACTCCCTGGCCAAAGACTGACGCTCATGTGCGAAAGTGTGGGTAGCG
>ASV_1330: Domain - Bacteria; Phylum - Bacteroidota; Class - Flavobacteriia; Order - Flavobacteriales; Family - Flavobacteriaceae; Genus - NA; Species - NA
ATTGGACAATGGAGGAAACTCTGATCCAGCCATCCCGCGTGAAGGATGACTGCCCTACGGGTTGTAAACTTCTTTTATGGGAGAAGAATAGCATCTATTTATAGGTGTGTGACGGTATCTCATGAATAAGCATCGGCTAACTCCGTGCCAGCAGCCGCGGTAATACGGAGGATGCAAGCGTTATCCGGAATCATTGGGTTTAAAGGGTCCGTAGGTGGATTAGTCAGTCAGAGGTGAAATCCTGCAGCTTAACTGTAGAACTGCCTTTGATACTGCTAATCTTGAGTCATTGTGAAGTAGTTAGAATATGTAGTGTAGCGGTGAAATGCATAGATATTACATAGAATACCGATTGCGAAGGCAGATTACTAACAATGTACTGACACTGATGGACGAAAGCGTGGGTAGCG
>ASV_1331: Domain - Bacteria; Phylum - Bacteroidota; Class - Flavobacteriia; Order - Flavobacteriales; Family - Flavobacteriaceae; Genus - Dokdonia; Species - Dokdonia lutea
ATTGGACAATGGAGGCAACTCTGATCCAGCCATGCCGCGTGCAGGAAGACTGCCCTATGGGTTGTAAACTGCTTTTATACAGGAAGAAACCGCTCTACGTGTAGAGCTCTGACGGTACTGTAAGAATAAGGATCGGCTAACTCCGTGCCAGCAGCCGCGGTAATACGGAGGATCCAAGCGTTATCCGGAATCATTGGGTTTAAAGGGTCCGTAGGCGGGTTTATAAGTCAGTGGTGAAATGCTGTGGCTCAACCATAGCACTGCCATTGATACTGTAGATCTTGAATCGTTGTGAAGTGGTTAGAATATGTAGTGTAGCGGTGAAATGCTTAGATATTACATAGAATACCGATTGCGAAGGCAGATCACTAACAACGTATTGACGCTGATGGACGAAAGCGTAGGTAGCG
>ASV_1332: Domain - Bacteria; Phylum - Bacteroidota; Class - Saprospiria; Order - Saprospirales; Family - Lewinellaceae; Genus - Flavilitoribacter; Species - Flavilitoribacter nigricans
ATTGGACAATGGGCGCAAGCCTGATCCAGCCATCCCGCGTGCAGGATGACTGCCCTATGGGTTGTAAACTGCTTTTGTAAGGGAAGAAACGCCTAGTTTTAACTGGGCCTGACGGTACCTTAAGAATAAGCACCGGCTAACTCCGTGCCAGCAGCCGCGGTAATACGGAGGGTGCAAGCGTTATCCGGAATCACTGGGTTTAAAGGGTGCGTAGGCGGCAATGTAAGTCAGAAGTGAAAGCTCATCGCTTAACGATGGAATTGCTTTTGATACTGCATAGCTTGAATTAGGCTGAGGTCAGCGGAATGAGTCATGTAGCGGTGAAATGCATAGATATGACTTAGAACACCAATTGCGAAGGCAGCTGGCTAGACCTATATTGACGCTGAGGCACGAAAGCGTGGGGAGCG
>ASV_1333: Domain - Bacteria; Phylum - Bacteroidota; Class - Flavobacteriia; Order - Flavobacteriales; Family - Flavobacteriaceae; Genus - Seonamhaeicola; Species - Seonamhaeicola aphaedonensis
ATTGGACAATGGGCGGAAGCCTGATCCAGCCATGCCGCGTGCAGGAAGACTGCCCTATGGGTTGTAAACTGCTTTTGTACGGGAAGAAACCCTCCTTCGTGAAGGAGCTTGACGGTACCGTAAGAATAAGCATCGGCTAACTCCGTGCCAGCAGCCGCGGTAATACGGAGGATGCAAGCGTTATCCGGAATCATTGGGTTTAAAGGGTCCGCAGGCGGTCAATTAAGTCAGAGGTGAAATCCTACAGCTTAACTGTAGAACTGCCTTTGATACTGCTAATCTTGAGTCATTGTGAAGTAGTTAGAATATGTAGTGTAGCGGTGAAATGCATAGATATTACATAGAATACCGATTGCGAAGGCAGATTACTAACAATGTACTGACACTGATGGACGAAAGCGTGGGTAGCG
>ASV_1334: Domain - Bacteria; Phylum - Verrucomicrobiota; Class - Opitutia; Order - Opitutales; Family - Puniceicoccaceae; Genus - NA; Species - NA
ATTGCGCAATGGGGGAAACCCTGACGCAGCAACGCCGCGTGTGTGAAGAAGGCTCTCGGGTCGTAAAGCACTGTCGAGAGGAACGAGCCGGCTGTCTTTAATAGAGGCAGTCCCGACGGTACCTCTTGAGGAAGCACCGGCTAACTCCGTGCCAGCAGCCGCGGTAATACGGAGACTGCAAGCGTTACTCGGATTCACTGGGCGTAAAGGGTGCGTAGGCCGCCAAGCGTGTCGGGTGTGAAATCTCGGGGCTCAACCTCGAAACTGCGCCCGAAACTGTTTGGCTAGAGTATTGGAGAGGTAAGCGGAATTCCAGGTGTAGCGGTGAAATGCGTAGATATCTGGAGGAACACCAATGGCGAAGGCAGCTTACTGGACAATAACTGACGCTGAGGCACGAAAGCATGGGTAGCG
>ASV_1335: Domain - Bacteria; Phylum - Bacteroidota; Class - Cytophagia; Order - Cytophagales; Family - Roseivirgaceae; Genus - Roseivirga; Species - Roseivirga misakiensis
ATTGGTCAATGGGCGAGAGCCTGAACCAGCCATGCCGCGTGCAGGAAGACAGCTTTCTGAGTTGTAAACTGCTTTTATATGGGAAGAAAAAGGCCTTGCGAGGCAAATTGCCGGTACCATATGAATAAGCACCGGCTAACTCCGTGCCAGCAGCCGCGGTAATACGGAGGGTGCAAGCGTTGTCCGGATTTATTGGGTTTAAAGGGTGCGTAGGCGGATCTTTAAGTCAGTGGTGAAATCCTGCAGCTTAACTGTAGAACTGCCATTGATACTGGAGGTCTTGAGTATACTAGAGGTAGGCGGAATTTATGGTGTAGCGGTGAAATGCATAGATACCATAAAGAACACCGATAGCGTAGGCAGCTTACTGGAGTATAACTGACGCTGAGGCACGAAAGCATGGGTAGCG
>ASV_1336: Domain - Bacteria; Phylum - Bacteroidota; Class - Flavobacteriia; Order - Flavobacteriales; Family - Flavobacteriaceae; Genus - NA; Species - NA
ATTGGACAATGGGCGGAAGCCTGATCCAGCCATGCCGCGTGCAGGAAGACGGCCCTATGGGTTGTAAACTGCTTTTATACAGGAAGAATAATCACCACGTGTGGTGAGATGACGGTACTGTAAGAATAAGGACCGGCTAACTCCGTGCCAGCAGCCGCGGTAATACGGAGGGTCCGAGCGTTATCCGGAATCATTGGGTTTAAAGGGTCCGCAGGCGGGCAATTAAGTCAGGGGTGAAATGCTGTGGCTCAACCATAGCACTGCCCTTGATACTGGTTGTCTTGAGTTGTGGTGAAGTGGCCGGAATATGTAGTGTAGCGGTGAAATGCATAGATATTACATAGAACACCGATCGCGAAGGCAGGTCACTAACCACTAACTGACGCTGATGGACGAAAGCGTGGGGAGCG
>ASV_1337: Domain - Bacteria; Phylum - Pseudomonadota; Class - Alphaproteobacteria; Order - Sphingomonadales; Family - Erythrobacteraceae; Genus - Erythrobacter; Species - NA
ATTGGACAATGGGCGAAAGCCTGATCCAGCAATGCCGCGTGAGTGATGAAGGCCTTAGGGTTGTAAAGCTCTTTTACTAGGGATGATAATGACAGTACCTAGAGAATAAGCTCCGGCTAACTCCGTGCCAGCAGCCGCGGTAATACGGAGGGAGCTAGCGTTGTTCGGAATTACTGGGCGTAAAGCGCGCGTAGGCGGCTTATCAAGTCAGGGGTGAAATCCCGGAGCTCAACTCCGGAACTGCCCTTGAAACTGGTTGGCTAGAATATTGGAGAGGTAAGTGGAATTCCGAGTGTAGAGGTGAAATTCGTAGATATTCGGAGGAACACCAGTGGCGAAGGCGGCTCACTGGCTCGATACTGACGCTGAGGTGCGAAAGTGTGGGGAGCA
>ASV_1338: Domain - Bacteria; Phylum - Pseudomonadota; Class - Gammaproteobacteria; Order - Alteromonadales; Family - Colwelliaceae; Genus - Thalassotalea; Species - Thalassotalea coralli
ATTGCACAATGGGCGCAAGCCTGATGCAGCCATGCCGCGTGTGTGAAGAAGGCTCTAGGGTTGTAAAGCACTTTCAGAAGGGAGGAAAGGTTGTAAGTTAATACCTTACAACTGTGACGTTACCCACAGAAGAAGCACCGGCTAACTCCGTGCCAGCAGCCGCGGTAATACGGAGGGTGCGAGCGTTAATCGGAATTACTGGGCGTAAAGCGTGCGTAGGCGGATAGTTAAGCGAGATGTGAAATCCCGGGGCTCAACCTCGGAACTGCATTTCGAACTGGCTGTCTAGAGTCTTGTAGAGGGTGGTGGAATTTCCAGTGTAGCGGTGAAATGCGTAGAGATTGGAAGGAACATCAGTGGCGAAGGCGGCCACCTGGACAAAGACTGACGCTGAGGCACGAAAGCGTGGGGAGCG
>ASV_1339: Domain - Bacteria; Phylum - Pseudomonadota; Class - Alphaproteobacteria; Order - Rickettsiales; Family - Fokiniaceae; Genus - MD3-55; Species - NA
CTTGGACAATGGGGGCAACCCTGATCCAGCCATGCCGCGTGAGTGATGAAGGCCTTAGGGTCGTAAAGCTCTTTCGCCAGGGATGATAATGACAGTACCTGGTAAAGAAACCCCGGCTAACTCCGTGCCAGCAGCCGCGGTAATACGGAGGGGGTTAGCGTTGTTCGGAATTATTGGGCGTAAAGCGTGCGTAGGCGGTTTTATAAGTTGAAAGTGAAAGCCTTTGGCTCAACCAAAGAATTGCTTACAAAACTGTAAAACTAGAGTATTAGAGAGGATAGAAGAATTCCTGATGTAGGGGTGAAATCCGTAGATATCAGGAGGAATATCGAAGGCGAAAGCATCTGTCTGGCTAAATACTGACGCTGTTGCACGAAAGCGTGGGGAGCA
>ASV_134: Domain - Bacteria; Phylum - Pseudomonadota; Class - Gammaproteobacteria; Order - Vibrionales; Family - Vibrionaceae; Genus - Vibrio; Species - NA
ATTGCACAATGGGGGAAACCCTGATGCAGCCATGCCGCGTGTGTGAAGAAGGCCTTCGGGTTGTAAAGCACTTTCAGTGGGGAGGAAAGGGTGATGCTTAATACGTATCATCTGTGACGTTACCCACAGAAGAAGCACCGGCTAACTCCGTGCCAGCAGCCGCGGTAATACGGAGGGTGCGAGCGTTAATCGGAATTACTGGGCGTAAAGCGCATGCAGGTGGATGATTAAGTCAGATGTGAAAGCCCGGGGCTCAACCTCGGAATAGCATTTGAAACTGGTCATCTAGAGTACTGTAGAGGGGGGTAGAATTTCAGGTGTAGCGGTGAAATGCGTAGAGATCTGAAGGAATACCGGTGGCGAAGGCGGCCCCCTGGACAGATACTGACACTCAGATGCGAAAGCGTGGGGAGCA
>ASV_1340: Domain - Bacteria; Phylum - Bacteroidota; Class - Cytophagia; Order - Cytophagales; Family - Fulvivirgaceae; Genus - Fulvivirga; Species - NA
ATTGGTCAATGGGCGAGAGCCTGAACCAGCCATGCCGCGTGCAGGAAGACAGCCTTCTGGGTTGTAAACTGCTTTTATACAGGAACAAATAGCCCATGCGTGGGAAGTTGAGTGTACTGTATGAATAAGCACCGGCTAACTCCGTGCCAGCAGCCGCGGTAATACGGAGGGTGCAAGCGTTGTCCGGATTTATTGGGTTTAAAGGGTGCGTAGGCGGTCGATTAAGTCAGTGGTGAAATCCTATAGCTTAACTATAGAACTGCCATTGATACTGATTGACTTGAGTACAGACGAGGTAGGCGGAATTTATGGTGTAGCGGTGAAATGCATAGATACCATAAAGAACACCGATAGCGAAGGCAGCTTACTAGACTGTAACTGACGCTGAGGCACGAAAGCATGGGTAGCG
>ASV_1341: Domain - Bacteria; Phylum - Planctomycetota; Class - Planctomycetia; Order - Pirellulales; Family - Lacipirellulaceae; Genus - Bythopirellula; Species - Bythopirellula polymerisocia
CTTCGGCAATGGGCGAAAGCCTGACCGAGCAATGCCGCGTGCGGGATGAAGGCCTTCGGGTTGTAAACCGCTGTCAGTTGGGAGGAAGGGTCCGTGAAGAGCGGATCTTGACCTATCTTCAGAGGAAGTCCGGGCTAAGTTCGTGCCAGCAGCCGCGGTAATACGAACCGGACAAACGTTATTCGGAATTATTGGGCTTAAAGGGTGCGTAGGCGGCGATGTAGGTGGGGTGTGAAATCCCTCGGCTCAACCGAGGAACTGCGCCCCAAACCACATGGCTAGAGGGAGACAGAGGTAAGCGGAACTGATGGTGGAGCGGTGAAATGCGTTGATATCATCAGGAACACCAGTGGCGAAAGCGGCTTACTGGGTCTCTTCTGACGCTGAGGCACGAAAGCTAGGGTAGCG
>ASV_1342: Domain - Bacteria; Phylum - Pseudomonadota; Class - Gammaproteobacteria; Order - Thiotrichales; Family - Piscirickettsiaceae; Genus - Thiomicrorhabdus; Species - Thiomicrorhabdus indica
ATTGCACAATGAGGGAAACCTTGATGCAGCCATGCCGCGTGTGTGAAGAAGGCCCGAGGGTTGTAAAGCACTTTCAATTGTGAGGAAGGTAGTGTAGTTAATACCTGCATTGCTTGACGTTAACTTTAGAAGAAGCACCGGCTAACTCTGTGCCAGCAGCCGCGGTAATACAGAGGGTGCAAGCGTTATTCGGAATTACTGGGCGTAAAGCGCGCGTAGGCGGACTGTTAAGTCGGTTGTGAAAGCCCTGGGCTCAACCTGGGAACTGCATCCGATACTGGCAATCTAGAGTTTAAGAGAGGGAAGGGGAATTCCTAGTGTAGCAGTGAAATGCGTAGATATTAGGAGGAACATCAGTGGCGAAGGCGCCTTCCTGGCTTAAAACTGACGCTGAGGTGCGAAAGCGTGGGTAGCG
>ASV_1343: Domain - Bacteria; Phylum - Pseudomonadota; Class - Alphaproteobacteria; Order - Rhodospirillales; Family - Terasakiellaceae; Genus - Terasakiella; Species - Terasakiella salincola
ATTGCGCAATGGAGGCAACTCTGACGCAGCCATGCCGCGTGTGTGATGAAGGCCCTAGGGTTGTAAAGCACTTTCAGATGCGATGATGATGACGGTAGCATCAAAAGAAGATCCGGCTAACTTCGTGCCAGCAGCCGCGGTAATACGAAGGGATCTAGCGTTGTTCGGATTTACTGGGCGTAAAGAGCATGTAGGCGGATTGGTTAGTTGGGGGTGAAAGCCCGGAGCTCAACTCCGGAACTGCCTTCAATACTGCCAATCTAGAGTCCGTGAGGGGGTGGTGGAATTCCGAGTGTAGAGGTGAAATTCGTAGATATTCGGAGGAACACCAGTGGCGAAGGCGACCACCTGGTACGGTACTGACGCTGAGGTGCGAAAGCGTGGGGAGCA
>ASV_1344: Domain - Bacteria; Phylum - Pseudomonadota; Class - Gammaproteobacteria; Order - Oceanospirillales; Family - Oceanospirillaceae; Genus - NA; Species - NA
ATTGCACAATGGGCGCAAGCCTGATGCAGCCATGCCGCGTGTGTGAAGAAGGCCTTCGGGTTGTAAAGCACTTTCAGTAGGGAGGAAAGGTTGTAGATTAATACTCTGCAGCTGTGACGTTACCTACAGAAGAAGCACCGGCTAACTCCGTGCCAGCAGCCGCGGTAATACGGAGGGTGCAAGCGTTAATCGGAATTACTGGGCGTAAAGCGCGCGTAGGTGGTTTGTTAAGCGGAATGTGAAAGCCCCGGGCTCAACCTGGGAACTGCATTGCGAACTGGCAGACTAGAGTACAGTAGAGGGTAGTGGAATTTCCTGTGTAGCGGTGAAATGCGTAGAGATGGGAAGGAACATCAGTGGCGAAGGCGACTGCCTGGACTGATACTGACACTGAGGTGCGAAAGCGTGGGGAGCA
>ASV_1345: Domain - Bacteria; Phylum - Planctomycetota; Class - Planctomycetia; Order - Pirellulales; Family - Lacipirellulaceae; Genus - NA; Species - NA
CTTCGGCAATGGGCGAAAGCCTGACCGAGCAATGCCGCGTGCGGGATGAAGGCCCTCGGGTTGTAAACCGCTGTCAGTTGGGAGGAAGGCTCCGTGAAGAGCGGAGTTTGACCTATCTTCAGAGGAAGTACGGGCTAAGTTCGTGCCAGCAGCCGCGGTAACACGAACCGTACGAACGTTATTCGGAATCATTGGGCTTAAAGGGTGCGTAGGCGGTGTCGTAAGTCAGGTGTGAAATCCCTCAGCTCAACTGAGGAACTGCGCTTGATACTGCGGCACTTGAGGGAGACAGGGGTGAGCGGAACTGATGGTGGAGCGGTGAAATGCGTTGATATCATCAGGAACACCGGTGGCGAAAGCGGCTCACTGGGTCTCTTCTGACGCTGAGGCACGAAAGCTAGGGTAGCG
>ASV_1346: Domain - Bacteria; Phylum - Pseudomonadota; Class - Alphaproteobacteria; Order - Maricaulales; Family - Robiginitomaculaceae; Genus - Algimonas; Species - Algimonas porphyrae
ATTGGACAATGGGCGCAAGCCTGATCCAGCAACGCCGCGTGAATGATGAAGGCCTTAGGGTTGTAAAATTCTTTCGCTAGGGAAGATAATGACTGTACCTAGTAAAGAAGCCCCGGCTAACTCCGTGCCAGCAGCCGCGGTAATACGGAGGGGGCTAGCGTTGTTCGGAATTACTGGGCGTAAAGCGTGCGTAGGCGGACTGGAAAGTCAGATGTGAAATCCCGGGGCTCAACCCCGGAACTGCATTTGAAACTATCAGTCTAGAGTTCTGGAGAGGTAAGTGGAATTCCTAGTGTAGAGGTGAAATTCGTAGATATTCGGAGGAACACCAGTGGCGAAGGCGGCTCACTGGCTCGATACTGACGCTGAGGTGCGAAAGTGTGGGGAGCA
>ASV_1347: Domain - Bacteria; Phylum - Pseudomonadota; Class - Alphaproteobacteria; Order - Sneathiellales; Family - Sneathiellaceae; Genus - Sneathiella; Species - NA
ATTGGACAATGGGGGCAACCCTGATCCAGCCATGCCGCGTGAGTGAAGAAGGCCTTAGGGTTGTAAAGCTCTTTCGCTAGGGAAGATAATGACGGTACCTAGTAAAGAAGTCCCGGCTAACTCCGTGCCAGCAGCCGCGGTAATACGGAGGGGACTAGCGTTGTTCGGAATTACTGGGCGTAAAGAGTACGTAGGCTGTTTGTCAAGTTGGGTGTGAAAGCCCGGGGCTCAACCCCGGAACTGCACTCAAAACTGGCAGGCTAGAGATCGGAAGAGGTAAGTGGAATTCCCAGTGTAGAGGTGAAATTCGTAGATATTCGGAAGAACACCAGTGGCGAAGGCGGCTCACTGGACAGGTATTGACGCTGAGGTGCGAAAGCGTGGGGAGCA
>ASV_1348: Domain - Bacteria; Phylum - Pseudomonadota; Class - Gammaproteobacteria; Order - Cellvibrionales; Family - Cellvibrionaceae; Genus - Marinagarivorans; Species - Marinagarivorans algicola
ATTGCACAATGGGCGCAAGCCTGATGCAGCCATGCCGCGTGTGTGAAGAAGGCCCTAGGGTTGTAAAGCACTTTAAGTTGTGAGGAAGGTTAGTAGATTAATACTCTGCTAAATTGACGTTAACAACAGAATAAGCACCGGCTAACTTCGTGCCAGCAGCCGCGGTAATACGAGGGGTGCAAGCGTTAATCGGAATTACTGGGCGTAAAGCGCGCGTAGGCGGCTGTTCAAGCCAGATGTGAAATCCCCGGGCTTAACCTGGGAACTGCATCCGGAACTGGGCAGCTAGAATACAGCAGAGGAGTGTGGAATTTCAGGTGTAGCGGTGAAATGCGTAGAGATCTGAAGGAACATCAGTGGCGAAGGCGACACTCTGGGCTGATATTGACGCTGAGGTGCGAAAGCGTGGGTAGCA
>ASV_1349: Domain - Bacteria; Phylum - Pseudomonadota; Class - Gammaproteobacteria; Order - Thiotrichales; Family - Piscirickettsiaceae; Genus - Candidatus Endoecteinascidia; Species - NA
ATTGGACAATGGGGGCAACCCTGATCCAGCAATGCCACGTGTGTGAAGAAGGCCTGAGGGTTGTAAAGCACTTTAGCCAGGGAGGAAGGCTCCATAATTAATAGTTGTGGGGATTGACGTTACCTGGAGAATAAGCACCGGCTAACTCTGTGCCAGCAGCCGCGGTAATACAGAGGGTGCGAGCGTTAATCGGAATTACTGGGCGTAAAGGGCACGTAGGTGGATAGATAAGTCAGATGTGAAATACCTGGGCTCAACCTGGGAAGTGCATATGATACTGTTTATCTAGAGTATGGTAGAGGAAAGGGGAATTCACAGTGTAGCGGTGAAATGCGTAGATATTGTGAGGAACATCAGTGGCGAAGGCGCCTTTCTGGACTGATACTGACACTGAGGTGCGAAAGCGTGGGTAGCG
>ASV_135: Domain - Bacteria; Phylum - Pseudomonadota; Class - Alphaproteobacteria; Order - Rhodobacterales; Family - NA; Genus - NA; Species - NA
CTTAGACAATGGGGGCAACCCTGATCTAGCCATGCCGCGTGAGTGATGAAGGCCCTAGGGTCGTAAAGCTCTTTCGCCAGGGATGATAATGACAGTACCTGGTAAAGAAACCCCGGCTAACTCCGTGCCAGCAGCCGCGGTAATACGGAGGGGGTTAGCGTTGTTCGGAATTACTGGGCGTAAAGCGCGCGTAGGCGGATTAGTAAGTTAGAGGTGAAATCCCGGGGCTCAACCCCGGAACTGCCTTTAATACTGCTAGTCTTGAGTTCGAGAGAGGTGAGTGGAATTCCGAGTGTAGAGGTGAAATTCGTAGATATTCGGAGGAACACCAGTGGCGAAGGCGGCTCACTGGCTCGATACTGACGCTGAGGTGCGAAAGTGTGGGGAGCA
>ASV_1350: Domain - Bacteria; Phylum - Bacteroidota; Class - Flavobacteriia; Order - Flavobacteriales; Family - Flavobacteriaceae; Genus - Tenacibaculum; Species - Tenacibaculum litopenaei
ATTGGTCAATGGGCGCAAGCCTGAACCAGCCATGCCGCGTGCAGGATGACTGCCCTATGGGTTGTAAACTGCTTTTATACAGGAAGAAACAGTCCCTCGTGAGGGGCCTTGACGGTACTGTAAGAATAAGCACCGGCTAACTCCGTGCCAGCAGCCGCGGTAATACGGAGGGTGCAAGCGTTATCCGGAATCATTGGGTTTAAAGGGTCCGCAGGCGGTCAATTAAGTCAGAGGTGAAATCCTACAGCTTAACTGTAGAACTGCCTTTGATACTGGTTGACTTGAGTTATACGGAAGTAGGTAGAATGTGTAGTGTAGCGGTGAAATGCATAGATATTACATAGAATACCGATTGCGAAGGCAGATTACTAACAATGTACTGACACTGATGGACGAAAGCGTGGGTAGCG
>ASV_1351: Domain - Bacteria; Phylum - Bacteroidota; Class - Cytophagia; Order - Cytophagales; Family - Roseivirgaceae; Genus - Roseivirga; Species - NA
ATTGGTCAATGGGGGCAACCCTGAACCAGCCATGCCGCGTGTAGGAAGACGGCCTTCTGGGTTGTAAACTACTTTTATACGGGAAGACATAGCCATGCGTGGTGAAAAGACGGTACCGTAAGAATAAGCACCGGCTAACTCCGTGCCAGCAGCCGCGGTAATACGGAGGGTGCAAGCGTTGTCCGGAATTATTGGGTTTAAAGGGTGCGTAGGCGGACTAATAAGTCAGAGGTGAAATCCTGCAGCTTAACTGTAGAACTGCCTTTGATACTGTTAGTCTTGAGTGAAGTAGAGGTAAGCGGAATTTATTGTGTAGCGGTGAAATGCATAGATACGATAAAGAACTCCAATAGCGTAGGCAGCTTACTGGACTTTAACTGACGCTGAGGCACGAAAGCGTGGGTAGCG
>ASV_1352: Domain - Bacteria; Phylum - Pseudomonadota; Class - Gammaproteobacteria; Order - Vibrionales; Family - Vibrionaceae; Genus - Vibrio; Species - Vibrio sagamiensis
ATTGCACAATGGGCGCAAGCCTGATGCAGCCATGCCGCGTGTGTGAAGAAGGCCTTCGGGTTGTAAAGCACTTTCAGTCGTGAGGAAGGCGGTAATGTTAATAGCATTATCGTTTGACGTTAGCGACAGAAGAAGCACCGGCTAACTCCGTGCCAGCAGCCGCGGTAATACGGAGGGTGCGAGCGTTAATCGGAATTACTGGGCGTAAAGCGCATGCAGGTGGTTTGTTAAGTCAGATGTGAAAGCCCGGGGCTCAACCTCGGAATAGCATTTGAAACTGGCAGACTAGAGTACTGTAGAGGGGGGTAGAATTTCAGGTGTAGCGGTGAAATGCGTAGAGATCTGAAGGAATACCGGTGGCGAAGGCGGCCCCCTGGACAGATACTGACACTCAGATGCGAAAGCGTGGGGAGCA
>ASV_1353: Domain - Bacteria; Phylum - Balneolota; Class - Balneolia; Order - Balneolales; Family - Balneolaceae; Genus - NA; Species - NA
CTTGCGCAATGGGCGAAAGCCTGACGCAGCCACGCCGCGTGTCGGAAGACGGCCCTATGGGTTGTAAACGACTTTTGTCAGGGAAGAAATGGAGGGTTTCGATCCTCTTTGACGGTACCTGGTGAATAAGCACCGGCTAACTCCGTGCCAGCAGCCGCGGTAATACGGAGGGTGCAAGCGTTGTCCGGAATCATTGGGTGTAAAGGGTGCGTAGGCGGATGTTTAAGTCTGAGGTGAAATCTTGCCGCTTAACGGTAAAATGGCCTTGGATACTGGGCATCTTGAGTGTAGAAGAGGCAGGTGGAATTCGTAGTGTAGCGGTGAAATGCATAGATATTACGAAGAACATCAGTGGCGAAGGCGGCCTGCTGGTCTACAACTGACGCTGAGGCACGAAAGCGTGGGGAGCG
>ASV_1354: Domain - Bacteria; Phylum - Bdellovibrionota; Class - Bacteriovoracia; Order - Bacteriovoracales; Family - Halobacteriovoraceae; Genus - Halobacteriovorax; Species - NA
ATTGCGCAATGGGGGAAACCCTGACGCAGCAACGCCGCGTGAGTGAGGAAGGCCCTCGGGTCGTAAAGCTCTGTCAGATGGGAAGAAACTACATTGGTCTAATAGGCCTTTGTACTGACGGTACCATCAAAGGAAGCACCGGCTAACTTCGTGCCAGCAGCCGCGGTAATACGAAGGGTGCAAGCGTTATTCGGATTTACTGGGCGTAAAGCGCGCGCAGGCGGATAGATAAGTCAGATGTGAAATCTCGGGGCTCAACCCCGAAACTGCGTCTGAAACTATTTATCTAGAGTCTTGGAGGGGGAAGTGGAATTTCGCATGTAGGGGTAAAATCCGTAGAGATGCGAAGGAACACCAGAGGCGAAGGCGACTTCCTGGCCAAGTACTGACGCTGAGGCGCGAAAGCGTGGGGAGCA
>ASV_1355: Domain - Bacteria; Phylum - Pseudomonadota; Class - Gammaproteobacteria; Order - Oceanospirillales; Family - Oleiphilaceae; Genus - Oleiphilus; Species - NA
ATTGCACAATGGGCGCAAGCCTGATGCAGCCATGCCGCGTGTGTGAAGAAGGCCTTCGGGTTGTAAAGCACTTTCAGTAAGGAGGAAAAGTTAGTAGTTAATACCTGCTAACCCTGACGTTACTTACAGAAGAAGCACCGGCTAACTCCGTGCCAGCAGCCGCGGTAATACGGAGGGTGCAAGCGTTAATCGGAATTACTGGGCGTAAAGCGCGCGTAGGCGGCTTACTAAGCCAGATGTGAAAGCCCCGGGCTCAACCTGGGAACTGCATTTGGAACTGGTTCGCTAGAGTACAGTAGAGGGTGGTGGAATTTCCAGTGTAGCGGTGAAATGCGTAGAGATTGGAAGGAACATCAGTGGCGAAGGCGGCCACCTGGACTGATACTGACGCTGAGGTGCGAAAGCGTGGGGAGCA
>ASV_1356: Domain - Bacteria; Phylum - Pseudomonadota; Class - Gammaproteobacteria; Order - Oceanospirillales; Family - Oceanospirillaceae; Genus - Neptuniibacter; Species - Neptuniibacter caesariensis
ATTGCACAATGGGCGCAAGCCTGATGCAGCCATGCCGCGTGTGTGAAGAAGGCCCTAGGGTTGTAAAGCACTTTCAGCAGTGAGGAAAGGCTAGTAGTTAATACCTGCTAGCTGTGACGTTAACTGCAGAAGAAGCACCGGCTAACTCCGTGCCAGCAGCCGCGGTAATACGGAGGGTGCGAGCGTTAATCGGAATTACTGGGCGTAAAGCGCGCGTAGGTGGATTGGTCAGTCAGATGTGAAAGCCCAGGGCTCAACCTTGGAACTGCACCTGATACTGCCAATCTAGAATACGGTAGAGGGTAGTGGAATTTCCTGTGTAGCGGTGAAATGCGTAGATATAGGAAGGAACACCAGTGGCGAAGGCGACTACCTGGACCGATATTGACACTGAGGTGCGAAAGCGTGGGGAGCA
>ASV_1357: Domain - Bacteria; Phylum - Pseudomonadota; Class - Gammaproteobacteria; Order - Oceanospirillales; Family - Oceanospirillaceae; Genus - Marinomonas; Species - Marinomonas communis
ATTGCACAATGGGCGCAAGCCTGATGCAGCCATGCCGCGTGTGTGAAGAAGGCCTTAGGGTTGTAAAGCACTTTCAGGAGTGAGGAAGGGTATGCAGTTAATACCTGTATATTTTGACGTTAACTCCAGAAGAAGCACCGGCTAACTCTGTGCCAGCAGCCGCGGTAATACAGAGGGTGCGAGCGTTAATCGGAATTACTGGGCGTAAAGCGCGCGTAGGCGGTTTGTTAAGTCGGATGTGAAATCCCAGGGCTCAACCTTGGAATGGCACCCGATACTGGCAGGCTAGAGTACGGTAGAGGGGTGTGGAATTTCCTGTGTAGCGGTGAAATGCGTAGATATAGGAAGGAACATCAGTGGCGAAGGCGACACCCTGGACCGATACTGACGCTGAGGTGCGAAAGCGTGGGGAGCA
>ASV_1358: Domain - Bacteria; Phylum - Campylobacterota; Class - Epsilonproteobacteria; Order - Campylobacterales; Family - Arcobacteraceae; Genus - NA; Species - NA
ATTGCACAATGGGGGAAACCCTGATGCAGCAACGCCGCGTGGAGGATGACACATTTCGGTGCGTAAACTCCTTTTATATAGGAAGATAATGACGGTACTATATGAATAAGCGCCGGCTAACTCCGTGCCAGCAGCCGCGGTAATACGGAGGGCGCAAGCGTTACTCGGAATCACTGGGCGTAAAGAGCGTGTAGGCGGGTAAATAAGTTTGAAGTGAAATCCTATGGCTCAACCATAGAACTGCTTTGAAAACTGTTTACCTAGAATATGGGAGAGGTAGATGGAATTTCTGGTGTAGGGGTAAAATCCGTAGAGATCAGAAGGAATACCGATTGCGAAGGCGATCTACTGGAACATTATTGACGCTGAGACGCGAAAGCGTGGGGAGCA
>ASV_1359: Domain - Bacteria; Phylum - Pseudomonadota; Class - Gammaproteobacteria; Order - Alteromonadales; Family - Colwelliaceae; Genus - Thalassotalea; Species - NA
ATTGCACAATGGGCGCAAGCCTGATGCAGCCATGCCGCGTGTGTGAAGAAGGCTCTAGGGTTGTAAAGCACTTTCAGCAGGGAGGAAAGGTGCGTAGTTAATAGCTGCGTACTGTGACGTTACCTGCAGAAGAAGCACCGGCTAACTCCGTGCCAGCAGCCGCGGTAATACGGAGGGTGCGAGCGTTAATCGGAATTACTGGGCGTAAAGCGTGCGTAGGCGGATAGTTAAGCGAGATGTGAAATCCCGGGGCTCAACCTCGGAACTGCATTTCGAACTGGCTGTCTAGAGTCTTGTAGAGGGTGGTGGAATTTCCAGTGTAGCGGTGAAATGCGTAGAGATTGGAAGGAACATCAGTGGCGAAGGCGGCCACCTGGACAAAGACTGACGCTGAGGCACGAAAGCGTGGGGAGCG
>ASV_136: Domain - Bacteria; Phylum - Bacteroidota; Class - Flavobacteriia; Order - Flavobacteriales; Family - Flavobacteriaceae; Genus - Allomuricauda; Species - NA
ATTGGACAATGGGCGGGAGCCTGATCCAGCCATGCCGCGTGCAGGATGACGGCCCTATGGGTTGTAAACTGCTTTTGTACGGGAAGAAACCTGTCCACGTGTGGACAGCTGACGGTACCGTAAGAATAAGGACCGGCTAACTCCGTGCCAGCAGCCGCGGTAATACGGAGGGTCCGAGCGTTATCCGGAATCATTGGGTTTAAAGGGTCCGTAGGCGGGCCTATAAGTCAGGGGTGAAAGGCCACGGCTCAACCGTGGGACTGCCCTTGATACTGTAGGTCTTGAGTTATGGTGGAGTTGCCGGAACATGTGGTGTAGCGGTGAAATGCATAGATATCACATAGAACACCGATCGCGAAGGCAGGTGACTAACCATATACTGACGCTGATGGACGAAAGCGTGGGGAGCG
>ASV_1360: Domain - Bacteria; Phylum - Pseudomonadota; Class - Gammaproteobacteria; Order - Cellvibrionales; Family - Cellvibrionaceae; Genus - Pseudoteredinibacter; Species - Pseudoteredinibacter isoporae
ATTGCACAATGGGCGAAAGCCTGATGCAGCCATGCCGCGTGTGTGAAGAAGGCTCTAGGGTCGTAAAGCACTTCCAGTAGGGAGGAAAGGAGTGTAGTTAATACCTGCATTCTGTGACGTTACCTACAGAAGAAGCACCGGCTAACTCCGTGCCAGCAGCCGCGGTAATACGGAGGGTGCAAGCGTTAATCGGAATTACTGGGCGTAAAGCGCGCGTAGGCGGTTTGTTAAGCTAGTTGTGAAAGCCCAGGGCTCAACCTTGGAATTGCAATTAGAACTGGCAAGCTAGAGTGCAGCAGAGGATAGTGGAATTTCTAGTGTAGCGGTGAAATGCGTAGATATTAGAAGGAACACCAGTGGCGAAGGCGACTGTCTGGGCTGACACTGACGCTGAGGTGCGAAAGCGTGGGGAGCA
>ASV_1361: Domain - Bacteria; Phylum - Pseudomonadota; Class - Gammaproteobacteria; Order - Alteromonadales; Family - Colwelliaceae; Genus - NA; Species - NA
ATTGCACAATGGGGGAAACCCTGATGCAGCCATGCCGCGTGTGTGAAGAAGGCCTTCGGGTTGTAAAGCACTTTCAGTGGGGAGGAAAGGGTGATGCTTAATACGTATCATCTGTGACGTTACCCACAGAAGAAGCACCGGCTAACTCCGTGCCAGCAGCCGCGGTAATACGGAGGGTGCGAGCGTTAATCGGAATTACTGGGCGTAAAGCGTGCGTAGGCGGATAGTTAAGCGGAATGTGAAAGCCCCGGGCTCAACCTGGGAACTGCATTGCGAACTGGCAAGCTAGAGTACAGTAGAGGGTAGTGGAATTTCCTGTGTAGCGGTGAAATGCGTAGAGATTGGAAGGAACATCAGTGGCGAAGGCGGCCACCTGGACAAAGACTGACGCTGAGGCACGAAAGCGTGGGGAGCG
>ASV_1362: Domain - Bacteria; Phylum - Bacteroidota; Class - Flavobacteriia; Order - Flavobacteriales; Family - Flavobacteriaceae; Genus - NA; Species - NA
ATTGGACAATGGAGGCAACTCTGATCCAGCCATGCCGCGTGCAGGAAGACTGCCCTATGGGTTGTAAACTGCTTTTATACAGGAAGAAACTACTCTACGTGTAGAGTTCTGACGGTACTGTAAGAATAAGGATCGGCTAACTCCGTGCCAGCAGCCGCGGTAATACGGAGGATCCAAGCGTTATCCGGAATCATTGGGTTTAAAGGGTCCGTAGGTGGATTAGTCAGTCAGAGGTGAAATCCTGCAGCTTAACTGTAGAACTGCCTTTGATACTGCTAATCTTGAGTCATTGTGAAGTAGTTAGAATATGTAGTGTAGCGGTGAAATGCATAGATATTACATAGAATACCGATTGCGAAGGCAGATTACTAACAATGTACTGACACTGATGGACGAAAGCGTGGGTAGCG
>ASV_1363: Domain - Bacteria; Phylum - Bacteroidota; Class - Flavobacteriia; Order - Flavobacteriales; Family - Flavobacteriaceae; Genus - Seonamhaeicola; Species - NA
ATTGGACAATGGGCGGAAGCCTGATCCAGCCATGCCGCGTGCAGGAAGACTGCCCTATGGGTTGTAAACTGCTTTTGTACGGGAAGAAACCCTCCTTCGTGAAGGAGCTTGACGGTACCGTAAGAATAAGCATCGGCTAACTCCGTGCCAGCAGCCGCGGTAATACGGAGGATGCAAGCGTTATCCGGAATCATTGGGTTTAAAGGGTCCGTAGGTGGATTAGTCAGTCAGAGGTGAAATCCTGCAGCTCAACTGTAGAACTGCCTTTGATACTGCTAGTCTTGAGTCATTATGAAGTGGTTAGAATGTGTAGTGTAGCGGTGAAATGCATAGATATTACACAGAATACCGATTGCGAAGGCAGATCACTAATAATGTACTGACACTGATGGACGAAAGCGTGGGGAGCG
>ASV_1364: Domain - Bacteria; Phylum - Bacteroidota; Class - Flavobacteriia; Order - Flavobacteriales; Family - Flavobacteriaceae; Genus - NA; Species - NA
ATTGGACAATGGGCGGGAGCCTGATCCAGCCATGCCGCGTGCAGGATGACTGCCCTATGGGTTGTAAACTGCTTTTATACGGGAAGAAACGCACCTACGTGTAGGTGTCTGACGGTACCGTAAGAATAAGGACCGGCTAACTCCGTGCCAGCAGCCGCGGTAATACGGAGGGTCCGAGCGTTATCCGGAATCATTGGGTTTAAAGGGTCCGTAGGCGGGCCTATAAGTCAGAGGTGAAAGGCCACGGCTCAACCGTGGGACTGCCTTTGATACTGTAGGTCTTGAGTCATAGTGGGGTTGCCGGAACATGTGGTGTAGCGGTGAAATGCATAGATATCACATAGAACACCGATCGCGAAGGCAGGTGGCCAACTATGTACTGACGCTGATGGACGAAAGCGTGGGGAGCG
>ASV_1365: Domain - Bacteria; Phylum - Bacteroidota; Class - Flavobacteriia; Order - Flavobacteriales; Family - Flavobacteriaceae; Genus - Dokdonia; Species - Dokdonia lutea
ATTGCACAATGGGGGAAACCCTGATGCAGCCATGCCGCGTGTGTGAAGAAGGCCTTCGGGTTGTAAAGTACTTTCAGCAGTGAGGAAGGGATGTACGTTAATAGCGTGCATTTTTGACGTTAGCTGCAGAAGAAGCACCGGCTAACTCCGTGCCAGCAGCCGCGGTAATACGGAGGGTGCAAGCGTTATCCGGAATCATTGGGTTTAAAGGGTCCGTAGGCGGGTTTATAAGTCAGTGGTGAAATGCTGTGGCTCAACCATAGCACTGCCATTGATACTGTAGATCTTGAATCGTTGTGAAGTGGTTAGAATATGTAGTGTAGCGGTGAAATGCTTAGATATTACATAGAATACCGATTGCGAAGGCAGATCACTAACAACGTATTGACGCTGATGGACGAAAGCGTAGGTAGCG
>ASV_1366: Domain - Bacteria; Phylum - Pseudomonadota; Class - Alphaproteobacteria; Order - Hyphomicrobiales; Family - Phyllobacteriaceae; Genus - Aliihoeflea; Species - Aliihoeflea aestuarii
ATTGGACAATGGGCGCAAGCCTGATCCAGCCATGCCGCGTGAGTGATGAAGGCCCTAGGGTTGTAAAGCTCTTTCACCGGTGAAGATAATGACGGTAACCGGAGAAGAAGCCCCGGCTAACTTCGTGCCAGCAGCCGCGGTAATACGAAGGGGGCTAGCGTTGTTCGGAATTACTGGGCGTAAAGCGCACGTAGGCGGATATTTAAGTGAGGGGTGAAATCCCAGGGCTCAACCCTGGAACTGCCTCTCATACTGGGTATCTCGAGTTCGAGAGAGGTGAGTGGAATTGCGAGTGTAGAGGTGAAATTCGTAGATATTCGCAGGAACACCAGTGGCGAAGGCGGCTCACTGGCTCGATACTGACGCTGAGGTGCGAAAGCGTGGGGAGCA
>ASV_1367: Domain - Bacteria; Phylum - Bacteroidota; Class - Flavobacteriia; Order - Flavobacteriales; Family - Flavobacteriaceae; Genus - NA; Species - NA
ATTGGACAATGGGGGGAACCCTGATCCAGCAATGCCATGTGTGTGAAGAAGGCTCTAGGGTTGTAAAGCACTTTAGTTGGGGAGGAAAGCCTATAAGTTAATAGCTTGTGGGAAGGACGTTACCCAAAGAATAAGGACCGGCTAACTCCGTGCCAGCAGCCGCGGTAATACGGAGGATGCAAGCGTTATCCGGAATCATTGGGTTTAAAGGGTCCGTAGGTGGATTAGTCAGTCAGAGGTGAAATCCTGCAGCTTAACTGTAGAACTGCCTTTGATACTGCTAATCTTGAGTCATTGTGAAGTAGTTAGAATATGTAGTGTAGCGGTGAAATGCATAGATATTACATAGAATACCGATTGCGAAGGCAGATTACTAACAATGTACTGACACTGATGGACGAAAGCGTGGGTAGCG
>ASV_1368: Domain - Bacteria; Phylum - Bacteroidota; Class - Saprospiria; Order - Saprospirales; Family - Lewinellaceae; Genus - Lewinella; Species - NA
ATTGGTCAATGGAGGCAACTCTGAACCAGCCATGCCGCGTGTGTGATGAAGGCCCTTTGGGTTGTAAAGCACTTTTATATAGGAAGAATGACAGGGATTTATCCTTGGAGAGACGGTACTATAGGAATAAGCACCGGCTAACTCCGTGCCAGCAGCCGCGGTAATACGGAGGGTGCAAGCGTTATCCGGAATCACTGGGTTTAAAGGGTGCGTAGGCGGTTAGTTAAGTCAGAGGTGAAAGCCCGGCGCTCAACGTCGGAATTGCCTTTGATACTGGCTAACTTGAATCAGGTTGAGGTGGGCGGAATGTGGCATGTAGCGGTGAAATGCATAGATATGCCATAGAACACCAATTGCGAAGGCAGCTCACTGGCCCTGCATTGACGCTGAGGCACGAAAGCGTGGGGAGCG
>ASV_1369: Domain - Bacteria; Phylum - Bacteroidota; Class - Flavobacteriia; Order - Flavobacteriales; Family - Flavobacteriaceae; Genus - Dokdonia; Species - NA
ATTGCACAATGGGGGAAACCCTGATGCAGCCATGCCGCGTGTGTGAAGAAGGCCTTCGGGTTGTAAAGCACTTTCAGTTGCGAGGAAAGGTTGGTAGTTAATACCTGCCAACTGTGACGTTAACAACAGAAGAAGCACCGGCTAACTCCGTGCCAGCAGCCGCGGTAATACGGAGGGTGCAAGCGTTATCCGGAATCATTGGGTTTAAAGGGTCCGTAGGCGGGTTTATAAGTCAGTGGTGAAATGCTGTGGCTCAACCATAGCACTGCCATTGATACTGTAGATCTTGAATCGTTGTGAAGTGGTTAGAATATGTAGTGTAGCGGTGAAATGCTTAGATATTACATAGAATACCGATTGCGAAGGCAGATCACTAACAACGTATTGACGCTGATGGACGAAAGCGTAGGTAGCG
>ASV_137: Domain - Bacteria; Phylum - Pseudomonadota; Class - Alphaproteobacteria; Order - Hyphomicrobiales; Family - Cohaesibacteraceae; Genus - Cohaesibacter; Species - Cohaesibacter gelatinilyticus
ATTGGACAATGGGGGCAACCCTGATCCAGCCATGCCGCGTGAGTGATGACGGCCTTAGGGTTGTAAAGCTCTTTCGCTAGGGAAGATAATGACGGTACCTAGTAAAGAAGCCCCGGCTAACTTCGTGCCAGCAGCCGCGGTAATACGAAGGGGGCTAGCGTTGTTCGGAATCACTGGGCGTAAAGCGCGCGTAGGCGGACTTTTAAGTCAGGGGTGAAATCCCGGGGCTCAACCTCGGAACTGCCTTTGATACTGGAAGTCTTGAGTTCGAGAGAGGTGAGTGGAATACCGAGTGTAGAGGTGAAATTCGTAGATATTCGGTGGAACACCAGTGGCGAAGGCGGCTCACTGGCTCGATACTGACGCTGAGGTGCGAAAGCGTGGGGAGCA
>ASV_1370: Domain - Bacteria; Phylum - Bacteroidota; Class - Cytophagia; Order - Cytophagales; Family - Roseivirgaceae; Genus - Roseivirga; Species - Roseivirga misakiensis
ATTGGTCAATGGGCGAGAGCCTGAACCAGCCATGCCGCGTGCAGGAAGACAGCTTTCTGAGTTGTAAACTGCTTTTATATGGGAAGAAAAAGCCTTTGCGAAGGAAATTGCCGGTACCATATGAATAAGCACCGGCTAACTCCGTGCCAGCAGCCGCGGTAATACGGAGGGTGCAAGCGTTGTCCGGATTTATTGGGTTTAAAGGGTGCGTAGGCGGATCTTTAAGTCAGTGGTGAAATCCTGCAGCTTAACTGTAGAACTGCCATTGATACTGGAGGTCTTGAGTATACTAGAGGTAGGCGGAATTTATGGTGTAGCGGTGAAATGCATAGATACCATAAAGAACACCGATAGCGTAGGCAGCTTACTGGAGTATAACTGACGCTGAGGCACGAAAGCATGGGTAGCG
>ASV_1371: Domain - Bacteria; Phylum - Pseudomonadota; Class - Alphaproteobacteria; Order - Rickettsiales; Family - Fokiniaceae; Genus - MD3-55; Species - NA
ATTGGACAATGGGCGCAAGCCTGATCCAGCAACGCCGCGTGAATGATGAAGGCCTTAGGGTTGTAAAATTCTTTCGCTAGGGAAGATAATGACTGTACCTAGTAAAGAAGCCCCGGCTAACTCCGTGCCAGCAGCCGCGGTAATACGGAGGGGGCTAGCGTTGTTCGGAATTATTGGGCGTAAAGCGTGCGTAGGCGGTTTTATAAGTTGAAAGTGAAAGCCTTTGGCTCAACCAAAGAATTGCTTACAAAACTGTAAAACTAGAGTATTAGAGAGGATAGAAGAATTCCTGATGTAGGGGTGAAATCCGTAGATATCAGGAGGAATATCGAAGGCGAAAGCATCTGTCTGGCTAAATACTGACGCTGTTGCACGAAAGCGTGGGGAGCA
>ASV_1372: Domain - Bacteria; Phylum - Pseudomonadota; Class - Gammaproteobacteria; Order - Alteromonadales; Family - Pseudoalteromonadaceae; Genus - Psychrosphaera; Species - NA
ATTGCACAATGGGCGCAAGCCTGATGCAGCCATGCCGCGTGTGTGAAGAAGGCCTTCGGGTTGTAAAGCACTTTCAGTAGGGAGGAAGGTTTAGTAGTTAATACCTGCTAAATTTGACGTTACCTACAGAAGAAGCACCGGCTAACTCCGTGCCAGCAGCCGCGGTAATACGGAGGGTGCGAGCGTTAATCGGAATTACTGGGCGTAAAGCGTACGCAGGCGGTCATTTAAGTCAGATGTGAAAGCCCCGGGCTCAACCTGGGAACTGCATTTGAAACTGGATGACTAGAGTGCGGCAGAGGGTGGTAGAATTTCAGGTGTAGCGGTGAAATGCGTAGAGATCTGAAGGAATACCAATGGCGAAGGCAGCCACCTGGGCCGACACTGACGCTCATGTACGAAAGCGTGGGTAGCA
>ASV_1373: Domain - Bacteria; Phylum - Bacteroidota; Class - Flavobacteriia; Order - Flavobacteriales; Family - Crocinitomicaceae; Genus - Crocinitomix; Species - Crocinitomix algicola
ATTGGTCAATGGAGGCAACTCTGAACCAGCCATGCCGCGTGAAGGAAGAATGTCCTACGGATTGTAAACTTCTTTTATTTGGGAAGAAACCCCCCAACGTGTTGGGGGCTGACGGTACCAAACGAATAAGGACCGGCTAACTCCGTGCCAGCAGCCGCGGTAATACGGAGGGTCCAAGCGTTATCCGGAATCATTGGGTTTAAAGGGTTCGCAGGCGGTTTAATAAGTCAGTGGTGAAATCTCGGGGCTCAACCTCGAAACTGCCATTGATACTGTTAGACTTGAATACAGTTGGAGTAGGCGGAATGTGTAGTGTAGCGGTGAAATGCTTAGATATTACACAGAACACCGATAGCGAAGGCAGCTTACTAAACTGTGATTGACGCTCATGAACGAAAGCGTGGGGAGCG
>ASV_1374: Domain - Bacteria; Phylum - Pseudomonadota; Class - Gammaproteobacteria; Order - Cellvibrionales; Family - Spongiibacteraceae; Genus - Spongiibacter; Species - Spongiibacter marinus
ATTGCGCAATGGGCGAAAGCCTGACGCAGCCATGCCGCGTGTGTGAAGAAGGCCTTCGGGTTGTAAAGCACTTTCAATAGGGAGGAAAGGTTGTAACTTAATACGTTGCAACTGTGACGTTACCTATAGAAGAAGGACCGGCTAACTCCGTGCCAGCAGCCGCGGTAATACGGAGGGTCCGAGCGTTAATCGGAATTACTGGGCGTAAAGCGCGCGTAGGCGGCTTCGTCAGTCAGATGTGAAAGCCCCGGGCTCAACCTGGGAACTGCATTTGATACTGCGGAGCTAGAGTATGGTAGAGGATAGTGGAATTCCAGGTGTAGCGGTGAAATGCGTAGATATCTGGAGGAACATCAGTGGCGAAGGCGACTGTCTGGACCAATACTGACGCTGAGGTGCGAAAGCGTGGGGAGCA
>ASV_1375: Domain - Bacteria; Phylum - Pseudomonadota; Class - Alphaproteobacteria; Order - Maricaulales; Family - Maricaulaceae; Genus - Oceanicaulis; Species - Oceanicaulis stylophorae
CTTGGACAATGGGCGCAAGCCTGATCCAGCCATTCCGCGTGGATGATGAAGGCCCTAGGGTTGTAAAATCCTTTCGGCAGGGAAGATAATGACGGTACCTGCTAAAGAAGCCCCGGCTAACTCCGTGCCAGCAGCCGCGGTAATACGGAGGGGGCTAGCGTTGTTCGGAATTACTGGGCGTAAAGCGCGCGTAGGCGGATCGATCAGTCAGAGGTGAAATCCCGGAGCTCAACTTCGGAACTGCCTTTGATACTGTCGATCTGGAGTCCGGGAGAGGTGCATGGAATTCCGAGTGTAGAGGTGAAATTCGTAGATATTCGGAGGAACACCAGAGGCGAAGGCGATGCACTGGACCGGTACTGACGCTGAGGTGCGAAAGCGTGGGGAGCA
>ASV_1376: Domain - Bacteria; Phylum - Pseudomonadota; Class - Gammaproteobacteria; Order - Oceanospirillales; Family - Oceanospirillaceae; Genus - Bacterioplanes; Species - Bacterioplanes sanyensis
ATTGGACAATGGGCGCAAGCCTGATCCAGCCATGCCGCGTGTGTGAAGAAGGCTCTAGGGTTGTAAAGCACTTTCAGTCGGGAGGAAAGCTTAAAAGTTAATACCTTTTAAGTGTGACGTTACCGACAGAAGAAGCACCGGCTAACTCCGTGCCAGCAGCCGCGGTAATACGGAGGGTGCAAGCGTTAATCGGAATTACTGGGCGTAAAGCGCGCGTAGGTGGTTCGTTAAGTTGGATGTGAAAGCCCAGGGCTCAACCTTGGAACTGCATTCAAAACTGGCGAGCTAGAGTACAGTAGAGGGTAGTGGAATTTCAGGTGTAGCGGTGAAATGCGTAGAGATCTGAAGGAACATCAGTGGCGAAGGCGACTGCCTGGACTGATACTGACACTGAGGTGCGAAAGCGTGGGGAGCA
>ASV_1377: Domain - Bacteria; Phylum - Pseudomonadota; Class - Gammaproteobacteria; Order - Alteromonadales; Family - Pseudoalteromonadaceae; Genus - Pseudoalteromonas; Species - NA
ATTGCACAATGGGCGCAAGCCTGATGCAGCCATGCCGCGTGTGTGAAGAAGGCCTTCGGGTTGTAAAGCACTTTCAGTCGTGAGGAAGAGTTAGTAGTTAATACCTGCTAGCTTTGACGTTAGCGACAGAAGAAGCACCGGCTAACTCCGTGCCAGCAGCCGCGGTAATACGGAGGGTGCGAGCGTTAATCGGAATTACTGGGCGTAAAGCGTACGCAGGCGGTTAGTTAAGTCAGATGTGAAAGCCCCGGGCTCAACCTGGGAACTGCATTTGAAACTGGCTAACTAGAGTGCGGCAGAGGGTGGTAGAATTTCAGGTGTAGCGGTGAAATGCGTAGAGATCTGAAGGAATACCGATGGCGAAGGCAGCCACCTGGGCCGACACTGACGCTCATGTACGAAAGCGTGGGTAGCA
>ASV_1378: Domain - Bacteria; Phylum - Pseudomonadota; Class - Alphaproteobacteria; Order - Rhodobacterales; Family - NA; Genus - NA; Species - NA
CTTAGACAATGGGCGCAAGCCTGATCTAGCCATGCCGCGTGAGCGATGAAGGCCTTAGGGTCGTAAAACTCTTTCGCCAGGGATGATAATGACAGTACCTGGTAAAGAAACCCCGGCTAACTCCGTGCCAGCAGCCGCGGTAATACGGAGGGGGTTAGCGTTGTTCGGAATTACTGGGCGTAAAGCGCGCGTAGGCGGATTAGTAAGTTAGAGGTGAAATCCCGGGGCTCAACCCCGGAACTGCCTTTAATACTGCTAGTCTTGAGTTCGAGAGAGGTGAGTGGAATTCCGAGTGTAGAGGTGAAATTCGTAGATATTCGGAGGAACACCAGTGGCGAAGGCGGCTCACTGGCTCGATACTGACGCTGAGGTGCGAAAGTGTGGGGAGCA
>ASV_1379: Domain - Bacteria; Phylum - Pseudomonadota; Class - Alphaproteobacteria; Order - Rhodobacterales; Family - NA; Genus - NA; Species - NA
CTTGGACAATGGGGGCAACCCTGATCCAGCCATGCCGCGTGAGTGATGAAGGCCTTAGGGTCGTAAAGCTCTTTCGCCAGGGATGATAATGACAGTACCTGGTAAAGAAACCCCGGCTAACTCCGTGCCAGCAGCCGCGGTAATACGGAGGGGGTTAGCGTTGTTCGGAATTACTGGGCGTAAAGCGCGCGTAGGCGGACCAGAAAGTTGGGGGTGAAATCCCGGGGCTCAACCCCGGAACTGCCTCCAAAACTCCTGGTCTTGAGTTCGAGAGAGGTGAGTGGAATTCCGAGTGTAGAGGTGAAATTCGTAGATATTCGGAGGAACACCAGTGGCGAAGGCGGCTCACTGGCTCGATACTGACGCTGAGGTGCGAAAGTGTGGGGAGCA
>ASV_138: Domain - Bacteria; Phylum - Bacteroidota; Class - Flavobacteriia; Order - Flavobacteriales; Family - Flavobacteriaceae; Genus - NA; Species - NA
ATTGGTCAATGGAGGCAACTCTGAACCAGCCATGCCGCGTGCAGGAAGACTGCCCTATGGGTTGTAAACTGCTTTTATACAGGAAGAAACACCTCTACGTGTAGAGGCTTGACGGTACTGTAAGAATAAGGATCGGCTAACTCCGTGCCAGCAGCCGCGGTAATACGGAGGATCCAAGCGTTATCCGGAATCATTGGGTTTAAAGGGTCCGTAGGTGGATTAGTAAGTCAGAGGTGAAATCCTGCAGCTCAACTGTAGAACTGCCTTTGATACTGCTAGTCTTGAGTCATTATGAAGTGGTTAGAATGTGTAGTGTAGCGGTGAAATGCATAGATATTACACAGAATACCGATTGCGAAGGCAGATCACTAATAATGTACTGACACTGATGGACGAAAGCGTGGGGAGCG
>ASV_1380: Domain - Bacteria; Phylum - Bacteroidota; Class - Flavobacteriia; Order - Flavobacteriales; Family - Flavobacteriaceae; Genus - NA; Species - NA
ATTGGACAATGGGCGGAAGCCTGATCCAGCCATGCCGCGTGCAGGAAGACTGCCCTATGGGTTGTAAACTGCTTTTGTACGGGAAGAAACCCTCCTTCGTGAAGGAGCTTGACGGTACCGTAAGAATAAGGATCGGCTAACTCCGTGCCAGCAGCCGCGGTAATACGGAGGATCCAAGCGTTATCCGGAATCATTGGGTTTAAAGGGTCCGTAGGTGGATTAGTAAGTCAGAGGTGAAATCCTGCAGCTCAACTGTAGAACTGCCTTTGATACTGCTAGTCTTGAGTCATTATGAAGTGGTTAGAATGTGTAGTGTAGCGGTGAAATGCATAGATATTACACAGAATACCGATTGCGAAGGCAGATCACTAATAATGTACTGACACTGATGGACGAAAGCGTGGGGAGCG
>ASV_1381: Domain - Bacteria; Phylum - Pseudomonadota; Class - Alphaproteobacteria; Order - Rhodobacterales; Family - Roseobacteraceae; Genus - Roseobacter; Species - Roseobacter cerasinus
CTTAGACAATGGGCGAAAGCCTGATCTAGCCATGCCGCGTGAGTGATGAAGGCCCTAGGGTCGTAAAGCTCTTTCGCCAGGGATGATAATGACAGTACCTGGTAAAGAAACCCCGGCTAACTCCGTGCCAGCAGCCGCGGTAATACGGAGGGGGTTAGCGTTGTTCGGAATTACTGGGCGTAAAGCGCACGTAGGCGGATCAGAAAGTTGGGGGTGAAATCCCGGGGCTCAACCCCGGAACTGCCTCCAAAACTATTGGTCTAGAGTTCGAGAGAGGTGAGTGGAATTCCAAGTGTAGAGGTGAAATTCGTAGATATTTGGAGGAACACCAGTGGCGAAGGCGGCTCACTGGCTCGATACTGACGCTGAGGTGCGAAAGTGTGGGGAGCA
>ASV_1382: Domain - Bacteria; Phylum - Bacteroidota; Class - Flavobacteriia; Order - Flavobacteriales; Family - Flavobacteriaceae; Genus - NA; Species - NA
ATTGGTCAATGGAGGCAACTCTGAACCAGCCATGCCGCGTGAAGGAAGACGGTTCTATGGATTGTAAACTTCTTTTATACTAGAAGAAATGTATATACGTGTATTTACTTGACGGTATAGTATGAATAAGCACCGGCTAACTCCGTGCCAGCAGCCGCGGTAATACGGAGGATGCAAGCGTTATCCGGAATCATTGGGTTTAAAGGGTCCGTAGGTGGATTAGTCAGTCAGAGGTGAAATCCTGCAGCTTAACTGTAGAACTGCCTTTGATACTGCTAATCTTGAGTCATTGTGAAGTAGTTAGAATATGTAGTGTAGCGGTGAAATGCATAGATATTACATAGAATACCGATTGCGAAGGCAGATTACTAACAATGTACTGACACTGATGGACGAAAGCGTGGGTAGCG
>ASV_1383: Domain - Bacteria; Phylum - Pseudomonadota; Class - Alphaproteobacteria; Order - Rhodobacterales; Family - NA; Genus - NA; Species - NA
CTTGGACAATGGGGGCAACCCTGATCCAGCCATGCCGCGTGAGTGATGAAGGCCTTAGGGTCGTAAAGCTCTTTCGCCTGTGAAGATAATGACGGTAGCAGGTAAAGAAACCCCGGCTAACTCCGTGCCAGCAGCCGCGGTAATACGGAGGGGGTTAGCGTTGTTCGGAATTACTGGGCGTAAAGCGTACGTAGGCGGATCAGAAAGTAGGGGGTGAAATCCCGAGGCTCAACCTCGGAACTGCCTCCTAAACTCCTGGTCTTGAGTTCGAGAGAGGTGAGTGGAATTCCAAGTGTAGAGGTGAAATTCGTAGATATTTGGAGGAACACCAGTGGCGAAGGCGGCTCACTGGCTCGATACTGACGCTGAGGTACGAAAGTGTGGGGAGCA
>ASV_1384: Domain - Bacteria; Phylum - Pseudomonadota; Class - Gammaproteobacteria; Order - Alteromonadales; Family - Colwelliaceae; Genus - Thalassotalea; Species - NA
ATTGGACAATGGGGGGAACCCTGATCCAGCAATACCGCGTGTGTGAAGAAGGGTCTAGGCTCGTAAAGCACTTTCAGTAGGGAGGAAAGGATAATGCTTAATACGTATTATCTGTGACGTTACCTACAGAAGAAGCACCGGCTAACTCCGTGCCAGCAGCCGCGGTAATACGGAGGGTGCGAGCGTTAATCGGAATTACTGGGCGTAAAGCGTGCGTAGGCGGATAGTTAAGCGAGATGTGAAATCCCGGGGCTCAACCTCGGAACTGCATTTCGAACTGGCTGTCTAGAGTCTTGTAGAGGGTGGTGGAATTTCCAGTGTAGCGGTGAAATGCGTAGAGATTGGAAGGAACATCAGTGGCGAAGGCGGCCACCTGGACAAAGACTGACGCTGAGGCACGAAAGCGTGGGGAGCG
>ASV_1385: Domain - Bacteria; Phylum - Pseudomonadota; Class - Gammaproteobacteria; Order - Alteromonadales; Family - Colwelliaceae; Genus - Thalassotalea; Species - NA
ATTGCACAATGGGGGAAACCCTGATGCAGCCATGCCGCGTGTGTGAAGAAGGCCTTAGGGTTGTAAAGCTCTTTCGCTAGGGAAGATAATGACGGTACCTAGTAAAGAAGTCCCGGCTAACTCCGTGCCAGCAGCCGCGGTAATACGGAGGGGACTAGCGTTGTTCGGAATTACTGGGCGTAAAGCGTGCGTAGGCGGATAGTTAAGCGAGATGTGAAATCCCGGGGCTCAACCTCGGAACTGCATTTCGAACTGGCTGTCTAGAGTCTTGTAGAGGGTGGTGGAATTTCCAGTGTAGCGGTGAAATGCGTAGAGATTGGAAGGAACATCAGTGGCGAAGGCGGCCACCTGGACAAAGACTGACGCTGAGGCACGAAAGCGTGGGGAGCG
>ASV_1386: Domain - Bacteria; Phylum - Myxococcota; Class - Polyangia; Order - Nannocystales; Family - Nannocystaceae; Genus - NA; Species - NA
ATTGCGCAATGGGCGAAAGCCTGACGCAGCCACGCCGCGTGAGCGATGAAGGCCCTCGGGTCGTAAAGCTCTGTGGGGAGAGAAGAAGAAAGCCTGTGAAGAGCAGGCCTTGACGGTATCTCCTTAGCAAGCACCGGCTAACTCCGTGCCAGCAGCCGCGGTAATACGGAGGGTGCAAACGTTGCTCGGAATCATTGGGCGTAAAGCGCACGTAGGCGGTCCAGCAAGTTGGGTGTGAAAGCCCGGGGCTCAACCCCGGATGTGCACTCAAAACTGCTGGACTTGAGTTCCAGAGGGGGTCGGAGAATTCCCGGTGTAGAGGTGAAATTCGTAGATATCGGGAGGAATACCAGTGGCGAAGGCGCCGACCTGGAGGGAAACTGACGCTGAGGTGCGATAGCGTGGGGAGCG
>ASV_1387: Domain - Bacteria; Phylum - Pseudomonadota; Class - Gammaproteobacteria; Order - Alteromonadales; Family - Alteromonadaceae; Genus - NA; Species - NA
ATTGGACAATGGGCGAGAGCCTGATCCAGCCATGCCGCGTGCAGGAAGACTGCCCTATGGGTTGTAAACTGCTTTTATATAGGAAGAAACACTCCCTCGTGAGGGAGCTTGACGGTACTATAAGAATAAGGACCGGCTAACTCCGTGCCAGCAGCCGCGGTAATACGGAGGGTGCGAGCGTTAATCGGAATTACTGGGCGTAAAGCGCACGCAGGCGGTTTGTTAAGCTAGATGTGAAAGCCCCGGGCTCAACCTGGGATGGTCATTTAGAACTGGCAGACTAGAGTCTTGGAGAGGGGAGTGGAATTCCAGGTGTAGCGGTGAAATGCGTAGATATCTGGAGGAACATCAGTGGCGAAGGCGACTCCCTGGCCAAAGACTGACGCTCATGTGCGAAAGTGTGGGTAGCG
>ASV_1388: Domain - Bacteria; Phylum - Pseudomonadota; Class - Gammaproteobacteria; Order - Cellvibrionales; Family - Halieaceae; Genus - NA; Species - NA
ATTGCGCAATGGGGGAAACCCTGACGCAGCCATGCCGCGTGTGTGAAGAAGGCCCTAGGGTTGTAAAGCACTTTCAATTGGGAGGAAAAGCTAATGGTTAATAACCATCAGCCCTGACGTTACCTTTAGAAGAAGCACCGGCTAACTCCGTGCCAGCAGCCGCGGTAATACGGAGGGTGCAAGCGTTAATCGGAATTACTGGGCGTAAAGCGCGCGTAGGCGGTTTTTTAAGTCGGATGTGAAAGCCCCGGGCTCAACCTGGGAACTGCATCCGATACTGGAAGACTAGAATGCGGGAGAGGGAGGTAGAATTCCATGTGTAGCAGTGAAATGCGTAGATATATGGAGGAATACCAGTGGCGAAGGCGGCCTCCTGGCTCGACATTGACGCTGAGGTGCGAAAGCGTGGGGAGCA
>ASV_1389: Domain - Bacteria; Phylum - Verrucomicrobiota; Class - Verrucomicrobiia; Order - Verrucomicrobiales; Family - Rubritaleaceae; Genus - Rubritalea; Species - NA
CATTCACAATGGGGGAAACCCTGATGGTGCAACGCCGCGTGGAGGATGAAGGCCCTAGGGTCGTAAACTCCTGTCATCTAGGAGTAAGGCATGAGAGTTAAAAGCTGCTCATGTTTGATAGTACTAGAAGAGGAAGGGACGGCTAACTTCGTGCCAGCAGCCGCGGTAATACGAAGGTCCCGAGCGTTATTCGGAATCACTGGGCGTAAAGGGAGCGTAGGCTGCGTGGTAAGTCAGATGTGAAAGCCCAAGGCTCAACCTTGGAACTGCATTCGATACTGCCATGCTAGAGTAGTGGAGGGGTAATCGGAATTTTCGGTGTAGCAGTGAAATGCGTGGATATCGAAAGGAAGACCAATGGCGAAGGCAGATTACTGGACACTTACTGACGCTGAGGCTCGAAGGCTAGGGGAGCG
>ASV_139: Domain - Bacteria; Phylum - Pseudomonadota; Class - Alphaproteobacteria; Order - Rhodobacterales; Family - NA; Genus - NA; Species - NA
CTTGGACAATGGGGGCAACCCTGATCCAGCCATGCCGCGTGAGTGATGAAGGCCTTAGGGTCGTAAAGCTCTTTCGCCAGGGATGATAATGACAGTACCTGGTAAAGAAACCCCGGCTAACTCCGTGCCAGCAGCCGCGGTAATACGGAGGGGGTTAGCGTTGTTCGGAATTACTGGGCGTAAAGCGCGCGTAGGCGGACCAGAAAGTTGGGGGTGAAATCCCGGGGCTCAACCCCGGAACTGCCTCCAAAACTCCTGGTCTAGAGTTCGAGAGAGGTGAGTGGAATTCCGAGTGTAGAGGTGAAATTCGTAGATATTCGGAGGAACACCAGTGGCGAAGGCGGCTCACTGGCTCGATACTGACGCTGAGGTGCGAAAGTGTGGGGAGCA
>ASV_1390: Domain - Bacteria; Phylum - Pseudomonadota; Class - Alphaproteobacteria; Order - Rhodobacterales; Family - Roseobacteraceae; Genus - Shimia; Species - Shimia marina
CTTAGACAATGGGCGCAAGCCTGATCTAGCCATGCCGCGTGAGTGATGAAGGCCTTAGGGTCGTAAAGCTCTTTCGCCAGGGATGATAATGACAGTACCTGGTAAAGAAACCCCGGCTAACTCCGTGCCAGCAGCCGCGGTAATACGGAGGGGGTTAGCGTTGTTCGGAATTACTGGGCGTAAAGCGCGCGTAGGCGGGTTGTTAAGTTAGAGGTGAAATCCCGGGGCTCAACCCCGGAACTGCCTTTAATACTGGCAACCTAGAGTTCGAGAGAGGTGAGTGGAATTCCGAGTGTAGAGGTGAAATTCGTAGATATTCGGAGGAACACCAGTGGCGAAGGCGGCTCACTGGCTCGATACTGACGCTGAGGTGCGAAAGTGTGGGGAGCA
>ASV_1391: Domain - Bacteria; Phylum - Pseudomonadota; Class - Alphaproteobacteria; Order - Rhodobacterales; Family - Roseobacteraceae; Genus - Ruegeria; Species - NA
CTTGGACAATGGGGGCAACCCTGATCCAGCCATGCCGCGTGAGTGATGAAGGCCTTAGGGTCGTAAAGCTCTTTCGCCTGTGAAGATAATGACGGTAGCAGGTAAAGAAACCCCGGCTAACTCCGTGCCAGCAGCCGCGGTAATACGGAGGGGGTTAGCGTTGTTCGGAATTACTGGGCGTAAAGCGCACGTAGGCGGATCGGAAAGTTGGGGGTGAAATCCCGGGGCTCAACCCCGGAACTGCCTCCAAAACTATCGGTCTAGAGTTCGAGAGAGGTGAGTGGAATTCCGAGTGTAGAGGTGAAATTCGTAGATATTCGGAAGAACACCAGTGGCGAAGGCGGCTCACTGGCTCGGTACTGACGCTGAGGTGCGAAAGCGTGGGGAGCA
>ASV_1392: Domain - Bacteria; Phylum - Pseudomonadota; Class - Alphaproteobacteria; Order - Rickettsiales; Family - Fokiniaceae; Genus - MD3-55; Species - NA
ATTGGACAATAGGCGAAAGCCTGATCCAGCGACGTCACGTGAATGATGAAGGCCTTAGGGTTGTAAAATTCTTTTAGTGGAGAAGATAATGACGGTATCCACAGAAAAAGTCCCGGCTAACTTCGTGCCAGCAGCCGCGGTAATACGAAGGGGGCAAGCGTTACTCGGAATTATTGGGCGTAAAGCGTGCGTAGGCGGTTTTATAAGTTGAAAGTGAAAGCCTTTGGCTCAACCAAAGAATTGCTTACAAAACTGTAAAACTAGAGTATTAGAGAGGATAGAAGAATTCCTGATGTAGGGGTGAAATCCGTAGATACTCAGAGGAACACCAAAAGCGAAGGCAGCTTACTGGAACTATATTGACGCTCATGAACGAAAGCGTGGGTAGCG
>ASV_1393: Domain - Bacteria; Phylum - Spirochaetota; Class - Spirochaetia; Order - Spirochaetales; Family - Spirochaetaceae; Genus - Spirochaeta 2; Species - NA
CTTCCGCAATGGGCGCAAGCCTGACGGAGCGACGCCGCGTGGGTGAGGAATGCCGAGAGGTTGTAAAGCCCTTTTTTCATAGAAGAATAAGCCTAAGAGGTAATGCTTGGGTGATGACGTTATATGAGGAATAAGCACCGGCCAATTACGTGCCAGCAGCCGCGGTAACACGTAAGGTGCGAGCGTTGTTCGGAATTATTGGGCGTAAAGGGCTCGTAGGCGGTCTGCCAAGTCTTTCGTGAAAGACCGGGGCTCAACCCTGGGGATGCGAGGGAAACTGGCAAGCTAGAATCCTGGATGGGGTACTGGAATTCCTGGTGTAGGGGTGAAATCTGTTGATATCAGGAAGAACACCAGTGGCGAAGGCGACTCACTGGACAGTTATTGACGCTGAGGTGCGAAAGCGTGGGGAGCA
>ASV_1394: Domain - Bacteria; Phylum - Pseudomonadota; Class - Gammaproteobacteria; Order - Oceanospirillales; Family - Oceanospirillaceae; Genus - Spongiispira; Species - Spongiispira norvegica
ATTGCACAATGGGCGCAAGCCTGATGCAGCCATGCCGCGTGTGTGAAGAAGGCTCTAGGGTTGTAAAGCACTTTCAGCAGTGAGGAAAGGTTAGTAGTTAATACCTGCTAGCTGTGACGTTAACTGCAGAAGAAGCACCGGCTAACTCCGTGCCAGCAGCCGCGGTAATACGGAGGGTGCAAGCGTTAATCGGAATTACTGGGCGTAAAGCGTACGTAGGTGGTTTGTTAAGTTGGATGTGAAAGCCCCGGGCTCAACCTGGGAACTGCATTCAAAACTGGCGAACTAGAGTATGGTAGAGGTAAGTGGAATTTCCTGTGTAGCGGTGAAATGCGTAGAGATGGGAAGGAACATCAGTGGCGAAGGCGACTTACTGGACCAATACTGACACTGAGGTACGAAAGCGTGGGTAGCA
>ASV_1395: Domain - Bacteria; Phylum - Pseudomonadota; Class - Gammaproteobacteria; Order - Alteromonadales; Family - Alteromonadaceae; Genus - Alteromonas; Species - NA
ATTGCACAATGGGGGAAACCCTGATGCAGCCATGCCGCGTGTGTGAAGAAGGCCTTCGGGTTGTAAAGCACTTTCAGTCGTGAGGAAGGGTTAGTAGTTAATACCTGCTAGCCGTGACGTTAACAACAGAAGAAGCACCGGCTAACTCCGTGCCAGCAGCCGCGGTAATACGGAGGGTGCGAGCGTTAATCGGAATTACTGGGCGTAAAGCGCACGCAGGCGGTTTGTTAAGCTAGATGTGAAAGCCCCGGGCTCAACCTGGGATGGTCATTTAGAACTGGCAGACTAGAGTCTTGGAGAGGGGAGTGGAATTCCAGGTGTAGCGGTGAAATGCGTAGATATCTGGAGGAACATCAGTGGCGAAGGCGACTCCCTGGCCAAAGACTGACGCTCATGTGCGAAAGTGTGGGTAGCG
>ASV_1396: Domain - Bacteria; Phylum - Pseudomonadota; Class - Alphaproteobacteria; Order - Rickettsiales; Family - AB1; Genus - NA; Species - NA
CTTAGACAATGGGGGCAACCCTGATCTAGCCATGCCGCGTGAGTGAAGAAGGCCTTAGGGTTGTAAAGCTCTTTCACCTGTGAGGATGATGACAGTAGCAGGATAAGAAGGACCGGCTAACTCCGTGCCAGCAGCCGCGGTAAGACGGAGGGTCCTAGCGTTGTTCGGAATGACTGGGCGTAAAGGGTACGTAGGCGGTTTGGTCAGTTAGATGTGAAAGCCCAGGGCTTAACCTTGGAATTGCATTTAATACTGCCAGACTTGAGATCGGAAGAGGAAAGCGGAATTTCTAGTGTAGAGGTGAAATTCGTAGATATTAGAAGGAACATCAGAGGCGAAGGCGGCTTTCTGGTCCGATACTGACGCTGAGGTACGAAAGCGTGGGGAGCA
>ASV_1397: Domain - Bacteria; Phylum - Bacteroidota; Class - Flavobacteriia; Order - Flavobacteriales; Family - Flavobacteriaceae; Genus - NA; Species - NA
ATTGGACAATGGTCGGGAGACTGATCCAGCCATGCCGCGTGCAGGATGACTGCCCTATGGGTTGTAAACTGCTTTTACATGGGAAGAAACCTATCTACGTGTAGATAGCTGACGGTACCATGAGAATAAGGACCGGCTAACTCCGTGCCAGCAGCCGCGGTAATACGGAGGGTCCGAGCGTTATCCGGAATCATTGGGTTTAAAGGGTCCGTAGGCGGGATGTTAAGTCAGTGGTGAAAGTTTGCGGCTCAACCGTAAAATTGCCATTGATACTGACGTTCTTGAATTAGTATGAAGTGGTTAGAATAAGTAGTGTAGCGGTGAAATGCATAGATATTACTTAGAATACCAATTGCGAAGGCAGATCACTAATACTATATTGACGCTGAGGGACGAAAGCGTGGGGAGCG
>ASV_1398: Domain - Bacteria; Phylum - Pseudomonadota; Class - Gammaproteobacteria; Order - Alteromonadales; Family - Colwelliaceae; Genus - Thalassotalea; Species - NA
ATTGGACAATGGGCGGGAGCCTGATCCAGCCATGCCGCGTGCAGGATGACGGCCCTATGGGTTGTAAACTGCTTTTGTACGGGAAGAAACCTGTCCACGTGTGGACAGCTGACGGTACCGTAAGAATAAGGACCGGCTAACTCCGTGCCAGCAGCCGCGGTAATACGGAGGGTGCGAGCGTTAATCGGAATTACTGGGCGTAAAGCGTGCGTAGGCGGATAGTTAAGCGAGATGTGAAATCCCGGGGCTCAACCTCGGAACTGCATTTCGAACTGGCTGTCTAGAGTCTTGTAGAGGGTGGTGGAATTTCCAGTGTAGCGGTGAAATGCGTAGAGATTGGAAGGAACATCAGTGGCGAAGGCGGCCACCTGGACAAAGACTGACGCTGAGGCACGAAAGCGTGGGGAGCG
>ASV_1399: Domain - Bacteria; Phylum - Pseudomonadota; Class - Gammaproteobacteria; Order - Alteromonadales; Family - Colwelliaceae; Genus - Thalassotalea; Species - NA
ATTGCACAATGGGGGAAACCCTGATGCAGCCATGCCGCGTGTGTGAAGAAGGCCTTCGGGTTGTAAAGCACTTTCAGTGGGGAGGAAAGGGTGATGCTTAATACGTATCATCTGTGACGTTACCCACAGAAGAAGCACCGGCTAACTCTGTGCCAGCAGCCGCGGTAATACAGAGGGTGCAAGCGTTAATCGGAATTACTGGGCGTAAAGCGTGCGTAGGCGGATAGTTAAGCGAGATGTGAAATCCCGGGGCTCAACCTCGGAACTGCATTTCGAACTGGCTGTCTAGAGTCTTGTAGAGGGTGGTGGAATTTCCAGTGTAGCGGTGAAATGCGTAGAGATTGGAAGGAACATCAGTGGCGAAGGCGGCCACCTGGACAAAGACTGACGCTGAGGCACGAAAGCGTGGGGAGCG
>ASV_14: Domain - Bacteria; Phylum - Pseudomonadota; Class - Alphaproteobacteria; Order - Rhodobacterales; Family - Roseobacteraceae; Genus - NA; Species - NA
CTTGGACAATGGGCGCAAGCCTGATCCAGCCATGCCGCGTGAGTGATGAAGGCCTTAGGGTCGTAAAGCTCTTTCGCCAGGGATGATAATGACAGTACCTGGTAAAGAAACCCCGGCTAACTCCGTGCCAGCAGCCGCGGTAATACGGAGGGGGTTAGCGTTGTTCGGAATTACTGGGCGTAAAGCGCGCGTAGGCGGATTAGTCAGTTAGAGGTGAAATCCCGGGGCTCAACCCCGGAACTGCCTTTAATACTGCTAGTCTTGAGTTCGAGAGAGGTGAGTGGAATTCCGAGTGTAGAGGTGAAATTCGTAGATATTCGGAGGAACACCAGTGGCGAAGGCGGCTCACTGGCTCGATACTGACGCTGAGGTGCGAAAGTGTGGGGAGCA
>ASV_140: Domain - Bacteria; Phylum - Pseudomonadota; Class - Gammaproteobacteria; Order - Alteromonadales; Family - Pseudoalteromonadaceae; Genus - Pseudoalteromonas; Species - NA
ATTGCACAATGGGCGCAAGCCTGATGCAGCCATGCCGCGTGTGTGAAGAAGGCCTTCGGGTTGTAAAGCACTTTCAGTAAGGAGGAAAGGTTAAGTGTTAATAGCGCTTAGCTGTGACGTTACTTACAGAAGAAGCACCGGCTAACTCCGTGCCAGCAGCCGCGGTAATACGGAGGGTGCGAGCGTTAATCGGAATTACTGGGCGTAAAGCGTACGCAGGCGGTTTGTTAAGCGAGATGTGAAAGCCCCGGGCTCAACCTGGGAACTGCATTTCGAACTGGCAAACTAGAGTGTGATAGAGGGTGGTAGAATTTCAGGTGTAGCGGTGAAATGCGTAGAGATCTGAAGGAATACCGATGGCGAAGGCAGCCACCTGGGTCAACACTGACGCTCATGTACGAAAGCGTGGGGAGCA
>ASV_1400: Domain - Bacteria; Phylum - Myxococcota; Class - Polyangia; Order - Nannocystales; Family - Nannocystaceae; Genus - Plesiocystis; Species - Plesiocystis pacifica
ATTGCGCAATGGGCGAAAGCCTGACGCAGCCACGCCGCGTGAGCGATGAAGGTTTTCGGATCGTAAAGCTCTGTGGAGGGAGAAGAAGAAAGTCAGTGAAGAGCTGACCCTGACGGTATCCCTTTAGCAAGCACCGGCTAACTCCGTGCCAGCAGCCGCGGTAATACGGAGGGTGCAAACGTTGCTCGGAATCATTGGGCGTAAAGCGCGCGTAGGCGGCTTGGCAAGTTGGATGTGAAAGCCCTGGGCTCAACCCAGGAAGTGCATCCAAAACTGCCTCGCTTGAATCTCGGAGGGGGTCAGGGAATTCTCGGTGTAGAGGTGAAATTCGTAGATATCGGGAGGAACACCAGTGGCGAAGGCGCTGACCTGGACGATGATTGACGCTGAGGTGCGAAAGCATGGGGAGCG
>ASV_1401: Domain - Bacteria; Phylum - Pseudomonadota; Class - Alphaproteobacteria; Order - Hyphomicrobiales; Family - Hyphomicrobiaceae; Genus - NA; Species - NA
ATTGGACAATGGGCGAAAGCCTGATCCAGCCATGCCGCGTGAGTGACGAAGGCCTTAGGGTTGTAAAGCTCTTTTGGCGGGGACGATAATGACGGTACCCGCAGAATAAGCCCCGGCTAACTTCGTGCCAGCAGCCGCGGTAATACGAAGGGGGCTAGCGTTGTTCGGAATCACTGGGCGTAAAGCGCACGTAGGCTGACTGGTCAGTTGGGGGTGAAATCCCGGGGCTCAACCCCGGAACTGCCTTCAATACTGCCAGTCTTGAGTCCGAGAGAGGTGAGTGGAATTCCTAGTGTAGAGGTGAAATTCGTAGATATTAGGAAGAACACCAGTGGCGAAGGCGGCTCACTGGCTCGGTACTGACGCTGAGGTGCGAAAGCGTGGGGAGCA
>ASV_1402: Domain - Bacteria; Phylum - Pseudomonadota; Class - Alphaproteobacteria; Order - Hyphomicrobiales; Family - Boseaceae; Genus - Bosea; Species - NA
ATTGGACAATGGGCGCAAGCCTGATCCAGCCATGCCGCGTGAGTGATGAAGGCCTTAGGGTTGTAAAGCTCTTTTGTCCGGGAAGATAATGACTGTACCGGAAGAATAAGCCCCGGCTAACTTCGTGCCAGCAGCCGCGGTAATACGAAGGGGGCTAGCGTTGCTCGGAATCACTGGGCGTAAAGGGCGCGTAGGCGGACTCTTAAGTCGGGGGTGAAAGCCCAGGGCTCAACCCTGGAATTGCCTTCGATACTGAGAGTCTTGAGTTCGGAAGAGGTTGGTGGAACTGCGAGTGTAGAGGTGAAATTCGTAGATATTCGCAAGAACACCAGTGGCGAAGGCGGCCAACTGGTCCGATACTGACGCTGAGGCGCGAAAGCGTGGGGAGCA
>ASV_1403: Domain - Bacteria; Phylum - Bacteroidota; Class - Saprospiria; Order - Saprospirales; Family - Saprospiraceae; Genus - NA; Species - NA
ATTGGACAATGGGCGGAAGCCTGATCCAGCCATCCCGCGTGCAGGATGAATGCCCTATGGGTTGTAAACTGCTTTTGTTAGGGAAGAATAGTACCGACGTGTCGGTATATGACGGTACCTAAAGAATAAGCACCGGCTAACTCCGTGCCAGCAGCCGCGGTAATACGGAGGGTGCAAGCGTTATCCGGAATCACTGGGTTTAAAGGGTGCGTAGGCGGAATTATAAGTCAGAAGTGAAATCTTAGAGCATAACTGTAAAATTGCTTTTGAAACTGTAATTCTTGAATAAGGTTGAGGTTAGCGGAATGTGACATGTAGCGGTGAAATGCATAGATATGTCATAGAACACCAATTGCGAAGGCAGCTAGCTAGACCTATATTGACGCTGAGGCACGAAAGCGTGGGGAGCG
>ASV_1404: Domain - Bacteria; Phylum - Pseudomonadota; Class - Gammaproteobacteria; Order - Vibrionales; Family - Vibrionaceae; Genus - NA; Species - NA
ATTGCACAATGGGCGCAAGCCTGATGCAGCCATGCCGCGTGTGTGAAGAAGGCCTTCGGGTTGTAAAGCACTTTCAGTCAGGAGGAAAGGTTAGTAGTTAATACCTGCTAGCTGTGACGTTACTGACAGAAGAAGCACCGGCTAACTCCGTGCCAGCAGCCGCGGTAATACGGAGGGTGCGAGCGTTAATCGGAATTACTGGGCGTAAAGCGCATGCAGGTGGTTTGTTAAGTCAGATGTGAAAGCCCGGGGCTCAACCTCGGAATTGCATTTGAAACTGGCAGACTAGAGTACTGTAGAGGGGGGTAGAATTTCAGGTGTAGCGGTGAAATGCGTAGAGATCTGAAGGAATACCGGTGGCGAAGGCGGCCCCCTGGACAGATACTGACACTCAGATGCGAAAGCGTGGGGAGCA
>ASV_1405: Domain - Bacteria; Phylum - Bacteroidota; Class - Flavobacteriia; Order - Flavobacteriales; Family - Cryomorphaceae; Genus - Acidiluteibacter; Species - Acidiluteibacter ferrifornacis
ATTGCACAATGGACGAAAGTCTGATGCAGCCATGCCGCGTGCAGGATGACGGCCCTACGGGTTGTAAACTGCTTTTATATAGGAAGAAACCTCTTTACGTGTAAAGAGCTGACGGTACTATAAGAATAAGGACCGGCTAACTCCGTGCCAGCAGCCGCGGTAATACGGAGGGTCCAAGCGTTATCCGGATTTATTGGGTTTAAAGGGTACGTAGGCGGAATTTTAAGTCAGTAGTGAAAGCCCATCGCTTAACGATGGAACTGCTATTGATACTGAAGTTCTTGAATATAGTTGAAGTAGGCGGAATACGGCATGTAGCGGTGAAATGCATAGATATGCCGTGGAACACCAATCGCGAAGGCAGCTTACTAAGCTACTATTGACGCTAAGGTACGAAAGCGTGGGGAGCG
>ASV_1406: Domain - Bacteria; Phylum - Campylobacterota; Class - Epsilonproteobacteria; Order - Campylobacterales; Family - Arcobacteraceae; Genus - NA; Species - NA
ATTGCACAATGGGGGAAACCCTGATGCAGCAACGCCGCGTGGAGGATGACACATTTCGGTGCGTAAACTCCTTTTATATAGGAAGATAATGACGGTACTATATGAATAAGCACCGGCTAACTCCGTGCCAGCAGCCGCGGTAATACGGAGGGTGCAAGCGTTACTCGGAATCACTGGGCGTAAAGAGCGTGTAGGCGGGTTAATAAGTTTGAAGTGAAATCCTATGGCTCAACCATAGAACTGCTTTGAAAACTGTTAACCTAGAATATGGGAGAGGTAGATGGAATTTCTGGTGTAGGGGTAAAATCCGTAGAGATCAGAAGGAATACCGATTGCGAAGGCGATCTACTGGAACATTATTGACGCTGAGACGCGAAAGCGTGGGGAGCA
>ASV_1407: Domain - Bacteria; Phylum - Bacteroidota; Class - Flavobacteriia; Order - Flavobacteriales; Family - Flavobacteriaceae; Genus - Seonamhaeicola; Species - Seonamhaeicola aphaedonensis
ATTGGACAATGGGCGGAAGCCTGATCCAGCCATGCCGCGTGCAGGAAGACTGCCCTATGGGTTGTAAACTGCTTTTGTACGGGAAGAAACCCTCCTTCGTGAAGGAGCTTGACGGTACCGTAAGAATAAGCATCGGCTAACTCCGTGCCAGCAGCCGCGGTAATACGGAGGATGCAAGCGTTATCCGGAATCATTGGGTTTAAAGGGTCCGTAGGTGGATTAGTCAGTCAGAGGTGAAATCCTGCAGCTTAACTGTAGAACTGCCTTTGATACTGGTTGACTTGAGTTATACGGAAGTAGGTAGAATGTGTAGTGTAGCGGTGAAATGCATAGATATTACATAGAATACCGATTGCGAAGGCAGATTACTAACAATGTACTGACACTGATGGACGAAAGCGTGGGTAGCG
>ASV_1408: Domain - Bacteria; Phylum - Pseudomonadota; Class - Gammaproteobacteria; Order - Alteromonadales; Family - Colwelliaceae; Genus - Thalassotalea; Species - NA
ATTGCACAATGGGGGCAACCCTGATCTAGCCATGCCGCGTGAGTGATGAAGGCCCTAGGGTCGTAAAGCTCTTTCGCCAGGGATGATAATGACAGTACCTGGTAAAGAAACCCCGGCTAACTCCGTGCCAGCAGCCGCGGTAATACGGAGGGTGCGAGCGTTAATCGGAATTACTGGGCGTAAAGCGTGCGTAGGCGGATAGTTAAGCGAGATGTGAAATCCCGGGGCTCAACCTCGGAACTGCATTTCGAACTGGCTGTCTAGAGTCTTGTAGAGGGTGGTGGAATTTCCAGTGTAGCGGTGAAATGCGTAGAGATTGGAAGGAACATCAGTGGCGAAGGCGGCCACCTGGACAAAGACTGACGCTGAGGCACGAAAGCGTGGGGAGCG
>ASV_1409: Domain - Bacteria; Phylum - Pseudomonadota; Class - Alphaproteobacteria; Order - Rhodobacterales; Family - Roseobacteraceae; Genus - NA; Species - NA
CTTAGACAATGGGCGCAAGCCTGATCTAGCCATGCCGCGTGAGTGATGAAGGCCTTAGGGTCGTAAAGCTCTTTCGCCAGGGATGATAATGACAGTACCTGGTAAAGAAACCCCGGCTAACTCCGTGCCAGCAGCCGCGGTAATACGGAGGGGGTTAGCGTTGTTCGGAATTACTGGGCGTAAAGCGTACGTAGGCGGATTAGAAAGTTGGGGGTGAAATCCCGGGGCTCAACCCCGGAACTGCCTCCAAAACTACTAGTCTAGAGTTCGAGAGAGGTGAGTGGAACTCCGAGTGTAGAGGTGAAATTCGTAGATATTCGGAGGAACACCAGTGGCGAAGGCGGCTCACTGGCTCGATACTGACGCTGAGGTGCGAAAGTGTGGGGAGCA
>ASV_141: Domain - Bacteria; Phylum - Pseudomonadota; Class - Gammaproteobacteria; Order - Vibrionales; Family - Vibrionaceae; Genus - Vibrio; Species - Vibrio neptunius
ATTGCACAATGGGCGCAAGCCTGATGCAGCCATGCCGCGTGTATGAAGAAGGCCTTCGGGTTGTAAAGTACTTTCAGCAGTGAGGAAGGTGATGTCGTTAATAGCGGCATCATTTGACGTTAGCTGCAGAAGAAGCACCGGCTAACTCCGTGCCAGCAGCCGCGGTAATACGGAGGGTGCGAGCGTTAATCGGAATTACTGGGCGTAAAGCGCATGCAGGTGGTTTGTTAAGTCAGATGTGAAAGCCCGGGGCTCAACCTCGGAATTGCATTTGAAACTGGCAGACTAGAGTACTGTAGAGGGGGGTAGAATTTCAGGTGTAGCGGTGAAATGCGTAGAGATCTGAAGGAATACCGGTGGCGAAGGCGGCCCCCTGGACAGATACTGACACTCAGATGCGAAAGCGTGGGGAGCA
>ASV_1410: Domain - Bacteria; Phylum - Pseudomonadota; Class - Alphaproteobacteria; Order - Kordiimonadales; Family - Kordiimonadaceae; Genus - Kordiimonas; Species - NA
ATTGGACAATGGGGGCAACCCTGATCCAGCGATGCCGCGTGAGTGATGAAGGCCTTAGGGTTGTAAAACTCTTTCAGGGGTGAAGATAATGACGGTAACCCCAGAAGAAGCTCCGGCTAACTCCGTGCCAGCAGCCGCGGTAATACGGAGGGAGCTAGCGTTGTTCGGAATTACTGGGCGTAAAGCGCGCGTAGGCGGCTTGGCAAGTTGGGGGTGAAATCCCGGAGCTTAACTCCGGAACTGCCTCCAAAACTGCTGAGCTAGAATCCTGGAGAGGTGAGCGGAATTCCTAGTGTAGAGGTGAAATTCGTAGATATTAGGAAGAACACCAGTGGCGAAGGCGGCTCACTGGACAGGTATTGACGCTGAGGTGCGAAAGCGTGGGGAGCA
>ASV_1411: Domain - Bacteria; Phylum - Bacteroidota; Class - Saprospiria; Order - Saprospirales; Family - Saprospiraceae; Genus - Aureispira; Species - Aureispira maritima
ATTGGTCAATGGAGGAAACTCTGAACCAGCCATGCCGCGTGTGTGATGAAGGCCCTATGGGTTGTAAAGCACTTTTGTATAGGAAGAATGACGGGGATTTATCCCTGGAGAGACGGTACTATAAGAATAAGCACCGGCTAACTCCGTGCCAGCAGCCGCGGTAATACGGAGGGTGCAAGCGTTATCCGGAATCACTGGGTTTAAAGGGTACGTAGGCGGTTTACTAAGTCAGACGTCAAAGGCCGTAGCTAAACTACGGTACGCGTTTGAAACTGGTAGACTTGAATATGTTTGAAGTGTGTAGAATGGGTCATGTAGCGGTGAAATGCATAGATATGACTTAGAATACCAAAAGCGAAGGCAGCACACTAAGGCATTATTGACGCTGATGTACGAAAGCGTGGGTAGCG
>ASV_1412: Domain - Bacteria; Phylum - Pseudomonadota; Class - Alphaproteobacteria; Order - Rhodobacterales; Family - NA; Genus - NA; Species - NA
CTTGGACAATGGGCGCAAGCCTGATCCAGCCATGCCGCGTGAGTGATGAAGGCCTTAGGGTCGTAAAGCTCTTTCGCCAGAGATGATAATGACAGTATCTGGTAAAGAAACCCCGGCTAACTCCGTGCCAGCAGCCGCGGTAATACGGAGGGGGTTAGCGTTGTTCGGAATTACTGGGCGTAAAGCGCGCGTAGGCGGATTAGTAAGTTAGAGGTGAAATCCCGGGGCTCAACCCCGGAACTGCCTCCAAAACTATCAGTCTAGAGTTCGAGAGAGGTGAGTGGAATTCCGAGTGTAGAGGTGAAATTCGTAGATATTCGGAGGAACACCAGTGGCGAAGGCGGCTCACTGGCTCGATACTGACGCTGAGGTGCGAAAGTGTGGGGAGCA
>ASV_1413: Domain - Bacteria; Phylum - Pseudomonadota; Class - Gammaproteobacteria; Order - Thiotrichales; Family - Fastidiosibacteraceae; Genus - Cysteiniphilum; Species - Cysteiniphilum litorale
ATTGGACAATGGGGGAAACCCTGATCCAGCAATACCACGTGTGTGAAGAAGGCCTTAGGGTTGTAAAGCACTTTAGTTAGGGAGGAAGGCAATTAGGTTAAGAGCTAAATTGTTTGACGTTACCTAAAGAATAAGCACCGGCTAACTCCGTGCCAGCAGCCGCGGTAATACGGAGGGTGCGAGCGTTAATCGGAATTACTGGGCGTAAAGGGTTCGTAGGTGGTTAGATAAGTCAGATGTGAAAGCCCTGGGCTCAACCTGGGAACTGCATTTGATACTGTTTAACTAGAGTTTACTAGAGGATTGGGGAATTTCCGGTGTAGCGGTGAAATGCGTAGAGATCGGAAGGAACATCAATGGCGAAGGCAACAATCTGGGGTTAAACTGACACTGAGGGACGAAAGCGTGGGTAGCA
>ASV_1414: Domain - Bacteria; Phylum - Bacteroidota; Class - Saprospiria; Order - Saprospirales; Family - NA; Genus - NA; Species - NA
ATTGGACAATGGGCGGAAGCCTGATCCAGCCATCCCGCGTGCAGGATGACGGCCCTATGGGTTGTAAACTGCTTTTGTTAGGGAAGAAACCTATCTTTTTAAAGATAGCTGACGGTACCTTTCGAATAAGCACCGGCTAACTCCGTGCCAGCAGCCGCGGTAATACGGAGGGTGCAAGCGTTATCCGGAATCACTGGGTTTAAAGGGTGCGTAGGCGGCCTGATAAGTCAGAGGTGAAAGCCCACAGCTTAACTGTGGAATTGCCTTTGATACTGTTGGGCTTGAATTAGGTTGAGGTTAGCGGAATGTGACATGTAGCGGTGAAATGCATAGATATGTCATAGAACACCAATTGCGAAGGCAGCTGGCTAGACCTTAATTGACGCTGAGGCACGAAAGCGTGGGGAGCG
>ASV_1415: Domain - Bacteria; Phylum - Campylobacterota; Class - Epsilonproteobacteria; Order - Campylobacterales; Family - Sulfurovaceae; Genus - Sulfurovum; Species - NA
ATTGCACAATGGGGGGAACCCTGATGCAGCAACGCCGCGTGGAGGAAGAGGCATTTCGGTGTGTAAACTCCTTTTATATAGGAAGATAATGACGGTACTATATGAATAAGCACCGGCTAACTCCGTGCCAGCAGCCGCGGTAATACGGAGGGTGCAAGCGTTACTCGGAATCACTGGGCGTAAAGCGCATGCAGGCGGGTAAATAAGTTGGAAGTGAAAGCCTATGGCTCAACCATAGAACTGCTTCCAAAACTGTTTACCTAGAGTCTGGGAGGGGAAGATGGAATTAGTTGTGTAGGGGTAAAATCCGTAGAGATAACTAGGAATACCAAAAGCGAAGGCGATCTTCTGGAACAGTACTGACGCTGAGATGCGAAAGCGTGGGGAGCA
>ASV_1416: Domain - Bacteria; Phylum - Pseudomonadota; Class - Alphaproteobacteria; Order - Rickettsiales; Family - Fokiniaceae; Genus - MD3-55; Species - NA
ATTGCACAATGGGCGCAAGCCTGATGCAGCCATGCCGCGTGTGTGAAGAAGGCCCTAGGGTTGTAAAGCACTTTCAGCAGTGAGGAAAGGTTAGTAGTTAATACCTGCTAGCTGTGACGTTAACTGCAGAAGAAGCACCGGCTAACTCCGTGCCAGCAGCCGCGGTAATACGAAGGGGGCAAGCGTTACTCGGAATTATTGGGCGTAAAGCGTGCGTAGGCGGTTTTATAAGTTGAAAGTGAAAGCCTTTGGCTCAACCAAAGAATTGCTTACAAAACTGTAAAACTAGAGTATTAGAGAGGATAGAAGAATTCCTGATGTAGGGGTGAAATCCGTAGATATCAGGAGGAATATCGAAGGCGAAAGCATCTGTCTGGCTAAATACTGACGCTGTTGCACGAAAGCGTGGGGAGCA
>ASV_1417: Domain - Bacteria; Phylum - Pseudomonadota; Class - Alphaproteobacteria; Order - Rickettsiales; Family - Fokiniaceae; Genus - MD3-55; Species - NA
ATTGCACAATGGGCGCAAGCCTGATGCAGCCATGCCGCGTGTGTGAAGAAGGCCTTAGGGTTGTAAAGCACTTTCAGCGAGGAGGAAAGGGGATAAGTTAATACCTTGTCTCTGTGACGTTACTCGCAGAAGAAGCACCGGCTAACTTCGTGCCAGCAGCCGCGGTAATACGAAGGGGGCAAGCGTTACTCGGAATTATTGGGCGTAAAGCGTGCGTAGGCGGTTTTATAAGTTGAAAGTGAAAGCCTTTGGCTCAACCAAAGAATTGCTTACAAAACTGTAAAACTAGAGTATTAGAGAGGATAGAAGAATTCCTGATGTAGGGGTGAAATCCGTAGATATCAGGAGGAATATCGAAGGCGAAAGCATCTGTCTGGCTAAATACTGACGCTGTTGCACGAAAGCGTGGGGAGCA
>ASV_1418: Domain - Bacteria; Phylum - Pseudomonadota; Class - Alphaproteobacteria; Order - Rhodobacterales; Family - NA; Genus - NA; Species - NA
CTTAGACAATGGGGGCAACCCTGATCTAGCCATGCCGCGTGAGTGATGAAGGCCCTAGGGTCGTAAAGCTCTTTCGCCAGAGATGATAATGACAGTATCTGGTAAAGAAACCCCGGCTAACTCCGTGCCAGCAGCCGCGGTAATACGGAGGGGGTTAGCGTTGTTCGGAATTACTGGGCGTAAAGCGCACGTAGGCGGACTGGAAAGTTGGGGGTGAAATCCCGGGGCTCAACCCCGGAACTGCCTTCAAAACTTCCAATCTAGAGATCGAGAGAGGTGAGTGGAATTCCGAGTGTAGAGGTGAAATTCGTAGATATTCGGAGGAACACCAGTGGCGAAGGCGGCTCACTGGCTCGATACTGACGCTGAGGTGCGAAAGCGTGGGGAGCA
>ASV_1419: Domain - Bacteria; Phylum - Pseudomonadota; Class - Gammaproteobacteria; Order - Oceanospirillales; Family - Oceanospirillaceae; Genus - NA; Species - NA
ATTGCACAATGGGCGCAAGCCTGATGCAGCCATGCCGCGTGTGTGAAGAAGGCCTTAGGGTTGTAAAGCACTTTCAGCAGTGAGGAAAGGTTGTAAGTTAATACCTTGCAACTGTGACGTTACCTTCAGAAGAAGCACCGGCTAACTCCGTGCCAGCAGCCGCGGTAATACGGAGGGTGCAAGCGTTAATCGGAATTACTGGGCGTAAAGCGCGCGTAGGTGGTTTGTTAAGCGGAATGTGAAAGCCCCGGGCTCAACCTGGGAACTGCATTGCGAACTGGCAGACTAGAGTACAGTAGAGGGTAGTGGAATTTCCTGTGTAGCGGTGAAATGCGTAGAGATGGGAAGGAACATCAGTGGCGAAGGCGACTGCCTGGACTGATACTGACACTGAGGTGCGAAAGCGTGGGGAGCA
>ASV_142: Domain - Bacteria; Phylum - Pseudomonadota; Class - Betaproteobacteria; Order - Nitrosomonadales; Family - NA; Genus - NA; Species - NA
TTTGGACAATGGGGGCAACCCTGATCCAGCCATTCCGCGTGAGTGAAGAAGGCCTTCGGGTTGTAAAGCTCTTTCACAAGTAAAGAAACGGTATAGGTTAATAGCCTATGCTAATGACGGTAACTTGAGAAGAAGCACCGGCTAACTACGTGCCAGCAGCCGCGGTAATACGTAGGGTGCGAGCGTTAATCGGAATTACTGGGCGTAAAGCGTGCGCAGGCTGTTTGGTAAGTCAGATGTGAAATCCCCGAGCTCAACTTGGGAACTGCGTTTGAAACTACCAGACTAGAATATGTCAGAGGGGGGTAGAATTCCACGTGTAGCAGTGAAATGCGTAGAGATGTGGAGGAATACCGATGGCGAAGGCAGCCCCCTGGGATAATATTGACGCTCATGCACGAAAGCGTGGGGAGCG
>ASV_1420: Domain - Bacteria; Phylum - Pseudomonadota; Class - Gammaproteobacteria; Order - Vibrionales; Family - Vibrionaceae; Genus - Photobacterium; Species - Photobacterium alginatilyticum
ATTGCACAATGGGGGAAACCCTGATGCAGCCATGCCGCGTGTGTGAAGAAGGCCTTCGGGTTGTAAAGCACTTTCAGTCGTGAGGAAGGGTGTGCAGTTAATAGCTGTCCATTTTGACGTTAGCGACAGAAGAAGCACCGGCTAACTCCGTGCCAGCAGCCGCGGTAATACGGAGGGTGCGAGCGTTAATCGGAATTACTGGGCGTAAAGCGCATGCAGGCGGTCTGTTAAGCAAGATGTGAAAGCCCGGGGCTCAACCTCGGAACAGCATTTTGAACTGGCAGACTAGAGTCTTGTAGAGGGGGGTAGAATTTCAGGTGTAGCGGTGAAATGCGTAGAGATCTGAAGGAATACCGGTGGCGAAGGCGGCCCCCTGGACAAAGACTGACGCTCAGATGCGAAAGCGTGGGGAGCA
>ASV_1421: Domain - Bacteria; Phylum - Pseudomonadota; Class - Gammaproteobacteria; Order - Alteromonadales; Family - NA; Genus - NA; Species - NA
ATTGCACAATGGGGGAAACCCTGATGCAGCCATGCCGCGTGTGTGAAGAAGGCCTTCGGGTTGTAAAGCACTTTCAGTGGGGAGGAAAGGGTGATGCTTAATACGTATCATCTGTGACGTTACCCACAGAAGAAGCACCGGCTAACTCCGTGCCAGCAGCCGCGGTAATACGGAGGGTGCGAGCGTTAATCGGAATTACTGGGCGTAAAGCGTGCGTAGGCGGATAGTTAAGCGAGATGTGAAATCCCGGGGCTCAACCTCGGAATTGCATTTGAAACTGGCAGACTAGAGTACTGTAGAGGGGGGTAGAATTTCAGGTGTAGCGGTGAAATGCGTAGAGATTGGAAGGAACATCAGTGGCGAAGGCGGCCACCTGGACAAAGACTGACGCTGAGGCACGAAAGCGTGGGGAGCG
>ASV_1422: Domain - Bacteria; Phylum - Pseudomonadota; Class - Gammaproteobacteria; Order - Alteromonadales; Family - Colwelliaceae; Genus - Thalassotalea; Species - NA
ATTGCACAATGGAGGAAACTCTGATGCAGCAACGCCGCGTGGAGGATGACACTTTTCGGAGCGTAAACTCCTTTTATATAGGAAGATAATGACGGTACTATATGAATAAGCACCGGCTAACTCCGTGCCAGCAGCCGCGGTAATACGGAGGGTGCGAGCGTTAATCGGAATTACTGGGCGTAAAGCGTGCGTAGGCGGATAGTTAAGCGAGATGTGAAATCCCGGGGCTCAACCTCGGAACTGCATTTCGAACTGGCTGTCTAGAGTCTTGTAGAGGGTGGTGGAATTTCCAGTGTAGCGGTGAAATGCGTAGAGATTGGAAGGAACATCAGTGGCGAAGGCGGCCACCTGGACAAAGACTGACGCTGAGGCACGAAAGCGTGGGGAGCG
>ASV_1423: Domain - Bacteria; Phylum - Pseudomonadota; Class - Gammaproteobacteria; Order - Vibrionales; Family - Vibrionaceae; Genus - Vibrio; Species - NA
ATTGCACAATGGGCGCAAGCCTGATGCAGCCATGCCGCGTGTGTGAAGAAGGCCTTCGGGTTGTAAAGCACTTTCAGCAGTGAGGAAGGTATATACGTTAATAGCGTATGTATTTGACGTTAGCTGCAGAAGAAGCACCGGCTAACTCCGTGCCAGCAGCCGCGGTAATACGGAGGGTGCGAGCGTTAATCGGAATTACTGGGCGTAAAGCGCATGCAGGTGGTTTGTTAAGTCAGATGTGAAAGCCCGGGGCTCAACCTCGGAACTGCATTTGAAACTGGCAAACTAGAGTACTGTAGAGGGGGGTAGAATTTCAGGTGTAGCGGTGAAATGCGTAGAGATCTGAAGGAATACCAGTGGCGAAGGCGGCCCCCTGGACAGATACTGACACTCAGATGCGAAAGCGTGGGGAGCA
>ASV_1424: Domain - Bacteria; Phylum - Bacteroidota; Class - Flavobacteriia; Order - Flavobacteriales; Family - Flavobacteriaceae; Genus - NA; Species - NA
ATTGGGCAATGGAGGCAACTCTGACCCAGCCATGCCGCGTGCAGGAAGACTGCCCTATGGGTTGTAAACTGCTTTTATACAGGAAGAAACAGTCCTACGTGTAGGACCTTGACGGTACTGTAAGAATAAGCACCGGCTAACTCCGTGCCAGCAGCCGCGGTAATACGGAGGGTGCAAGCGTTATCCGGAATCATTGGGTTTAAAGGGTCCGCAGGCGGTCAATTAAGTCAGAGGTGAAATCCCACAGCTTAACTGTGGAACTGCCTTTGATACTGGTTGACTTGAGTTATACGGAAGTAGATAGAATGTGTAGTGTAGCGGTGAAATGCATAGATATTACACAGAATACCAATTGCGAAGGCAGATTACTAACAATTGATTGACGCTGATGAACGAAAGCGTGGGTAGCG
>ASV_1425: Domain - Bacteria; Phylum - Bacteroidota; Class - Flavobacteriia; Order - Flavobacteriales; Family - Flavobacteriaceae; Genus - Seonamhaeicola; Species - Seonamhaeicola aphaedonensis
ATTGGACAATGGGCGGAAGCCTGATCCAGCCATGCCGCGTGCAGGAAGACTGCCCTATGGGTTGTAAACTGCTTTTGTACGGGAAGAAACCCTCCTTCGTGAAGGAGCTTGACGGTACCGTAAGAATAAGCATCGGCTAACTCCGTGCCAGCAGCCGCGGTAATACGGAGGATGCAAGCGTTATCCGGAATCATTGGGTTTAAAGGGTCCGTAGGTGGATTAGTCAGTCAGAGGTGAAATCCTGCAGCTTAACTGTAGAACTGCCTTTGATACTGCTAATCTTGAGTCATTGTGAAGTAGTTAGAATATGTAGTGTAGCGGTGAAATGCATAGATATTACACAGAATACCAATTGCGAAGGCAGATTACTAACAATGTACTGACACTGATGGACGAAAGCGTGGGTAGCG
>ASV_1426: Domain - Bacteria; Phylum - Verrucomicrobiota; Class - Opitutia; Order - Opitutales; Family - Puniceicoccaceae; Genus - NA; Species - NA
CTTGGACAATGGGCGCAAGCCTGATCCAGCCATGCCGCGTGAGTGATGAAGGCCTTAGGGTCGTAAAGCTCTTTCGCCAGGGATGATAATGACAGTACCTGGTAAAGAAACCCCGGCTAACTCCGTGCCAGCAGCCGCGGTAATACGGAGACTGCAAGCGTTACTCGGATTCACTGGGCGTAAAGGGTGCGTAGGCCGCCAAGCGTGTCGGGTGTGAAATCTCGGGGCTCAACCTCGAAACTGCGCCCGAAACTGTTTGGCTAGAGTATTGGAGAGGTAAGCGGAATTCCAGGTGTAGCGGTGAAATGCGTAGATATCTGGAGGAACACCAATGGCGAAGGCAGCTTACTGGACAATAACTGACGCTGAGGCACGAAAGCATGGGTAGCG
>ASV_1427: Domain - Bacteria; Phylum - Pseudomonadota; Class - Alphaproteobacteria; Order - Rhodobacterales; Family - Roseobacteraceae; Genus - NA; Species - NA
CTTGGACAATGGGCGCAAGCCTGATCCAGCCATGCCGCGTGAGTGATGAAGGCCCTAGGGTCGTAAAGCTCTTTCGCCAGGGATGATAATGACAGTACCTGGTAAAGAAACCCCGGCTAACTCCGTGCCAGCAGCCGCGGTAATACGGAGGGGGTTAGCGTTGTTCGGAATTACTGGGCGTAAAGCGCACGTAGGCGGATTGGAAAGTATGGGGTGAAATCCCAGGGCTCAACCCTGGAACTGCCTCATAAACTCCCAGTCTAGAGTTCGAGAGAGGTGAGTGGAATTCCGAGTGTAGAGGTGAAATTCGTAGATATTCGGAGGAACACCAGTGGCGAAGGCGGCTCACTGGCTCGATACTGACGCTGAGGTGCGAAAGTGTGGGGAGCA
>ASV_1428: Domain - Bacteria; Phylum - Bacteroidota; Class - Flavobacteriia; Order - Flavobacteriales; Family - Flavobacteriaceae; Genus - Seonamhaeicola; Species - NA
ATTGGACAATGGGCGCAAGCCTGATCCAGCCATCCCGCGTGCAGGATGACTGCCCTATGGGTTGTAAACTGCTTTTATGTGAGAAGAACCACTTGGATTTATCTGAGTTTGACGGTATCACAGGAATAAGCACCGGCTAACTCCGTGCCAGCAGCCGCGGTAATACGGAGGGTGCAAGCGTTATCCGGAATCATTGGGTTTAAAGGGTCCGTAGGTGGATTAGTCAGTCAGAGGTGAAATCCTGCAGCTTAACTGTAGAACTGCCTTTGATACTGCTAATCTTGAGTCATTGTGAAGTAGTTAGAATATGTAGTGTAGCGGTGAAATGCATAGATATTACATAGAATACCGATTGCGAAGGCAGATTACTAACAATGTACTGACACTGATGGACGAAAGCGTGGGTAGCG
>ASV_1429: Domain - Bacteria; Phylum - Pseudomonadota; Class - Alphaproteobacteria; Order - Rhodobacterales; Family - Rhodobacteraceae; Genus - NA; Species - NA
ATTGGACAATGGGCGAAAGCCTGATCCAGCAATGCCGCGTGAGTGATGAATGCCCTATGGGTTGTAAAGCTCTTTTGTCAGGGAAGATAATGACGGTACCTGAAGAATAAGCACCGACTAACTACGTGCCAGCAGTCGCGGTAATACGGAGGGGGTTAGCGTTGTTCGGAATTACTGGGCGTAAAGCGCGCGTAGGCGGATTAGTAAGTTAGAGGTGAAATCCCGGGGCTCAACCCCGGAACTGCCTTTAATACTGCTAGTCTTGAGTTCGAGAGAGGTGAGTGGAATTCCGAGTGTAGAGGTGAAATTCGTAGATATTCGGAGGAACACCAGTGGCGAAGGCGGCTCACTGGCTCGATACTGACGCTGAGGTGCGAAAGTGTGGGGAGCA
>ASV_143: Domain - Bacteria; Phylum - Chlamydiota; Class - Chlamydiia; Order - Parachlamydiales; Family - Waddliaceae; Genus - Waddlia; Species - NA
CTTTCGCAATGGGCGAAAGCCTGACGAAGCGACGCCGTGTGAATGAAGAAGGCCCTCGGGTCGTAAAGTTCTTTCGCAAGGGAACAAGAGAAGGTAGCTAATATCAACCTGATTTGAGCGTACCTTGTAAAGAAGCACCGGCTAACTCCGTGCCAGCAGCTGCGGTAATACGGAGGGTGCAAGCATTAATCGGATTTATTGGGCGTAAAGGGGGCGCAGGCGGGAATATAAGTCAGACGTGAAATCCCAGGGCTCAACCCTGGAACTGCGTTTGAAACTATATTTCTTGAGGCAGGGCGGAGAAAACGGAATTCCACATGTAGCGGTGAAATGCGTAGATATGTGGAAGAACACCGGTGGCGAAGGCGGTTTTCTAGCTCTGACCTGACGCTGAGGCCCGAAAGCTAGGGGAGCG
>ASV_1430: Domain - Bacteria; Phylum - Pseudomonadota; Class - Gammaproteobacteria; Order - Oceanospirillales; Family - NA; Genus - NA; Species - NA
ATTGCACAATGGGCGCAAGCCTGATGCAGCCATGCCGCGTGTGTGAAGAAGGCTTTCGGGTTGTAAAGCACTTTCAGTAGGGAGGAAGGCTACAAGGTTAATACCCTTGTAGATTGACGTTACCTACAGAAGAAGCACCGGCTAACTCCGTGCCAGCAGCCGCGGTAATACGGAGGGTGCAAGCGTTAATCGGAATTACTGGGCGTAAAGCGCGCGTAGGCGGCTTACTAAGCCAGATGTGAAAGCCCCGGGCTCAACCTGGGAACTGCATTTGGAACTGGTTCGCTAGAGTACAGTAGAGGGTGGTGGAATTTCCAGTGTAGCGGTGAAATGCGTAGAGATTGGAAGGAACATCAGTGGCGAAGGCGGCCACCTGGACTGATACTGACGCTGAGGTGCGAAAGCGTGGGGAGCA
>ASV_1431: Domain - Bacteria; Phylum - Pseudomonadota; Class - Gammaproteobacteria; Order - Alteromonadales; Family - Colwelliaceae; Genus - Thalassotalea; Species - NA
ATTGCACAATGGGGGAAACCCTGATGCAGCCATGCCGCGTGTGTGAAGAAGGCTCTAGGGTCGTAAAGCACTTTCAGTAGGGAGGAAAGGGATGTAGTTAATACCTGCATTCTGTGACGTTACCTACAGAAGAAGCACCGGCTAACTCCGTGCCAGCAGCCGCGGTAATACGGAGGGTGCAAGCGTTAATCGGAATTACTGGGCGTAAAGCGTGCGTAGGCGGATAGTTAAGCGAGATGTGAAATCCCGGGGCTCAACCTCGGAACTGCATTTCGAACTGGCTGTCTAGAGTCTTGTAGAGGGTGGTGGAATTTCCAGTGTAGCGGTGAAATGCGTAGAGATTGGAAGGAACATCAGTGGCGAAGGCGGCCACCTGGACAAAGACTGACGCTGAGGCACGAAAGCGTGGGGAGCG
>ASV_1432: Domain - Bacteria; Phylum - Bacteroidota; Class - Flavobacteriia; Order - Flavobacteriales; Family - Flavobacteriaceae; Genus - NA; Species - NA
ATTGGACAATGGGCGAGAGCCTGATCCAGCCATGCCGCGTGCAGGAAGACTGCCCTATGGGTTGTAAACTGCTTTTATATAGGAAGAAACACTCCCTCGTGAGGGAGCTTGACGGTACTATAAGAATAAGGACCGGCTAACTCCGTGCCAGCAGCCGCGGTAATACGGAGGGTGCAAGCGTTATCCGGAATCATTGGGTTTAAAGGGTCCGTAGGCGGGTTTATAAGTCAGTGGTGAAATGCTGTGGCTCAACCATAGCACTGCCATTGATACTGTAGATCTTGAATCGTTGTGAAGTGGTTAGAATATGTAGTGTAGCGGTGAAATGCTTAGATATTACATAGAATACCGATTGCGAAGGCAGATCACTAACAACGTATTGACGCTGATGGACGAAAGCGTAGGTAGCG
>ASV_1433: Domain - Bacteria; Phylum - Verrucomicrobiota; Class - Opitutia; Order - Puniceicoccales; Family - Coraliomargaritaceae; Genus - Coraliomargarita; Species - Coraliomargarita akajimensis
CATTCACAATGGGCGAAAGCCTGATGGTGCGACGCCGCGTGGGGGATGAAGGTCTTCGGATTGTAAACCCCTGTCATTAAGGAGCAAAAACTGGGTTCATAGCCTAGCTTGAGTTAACTTAAAGAGGAAGCAGTGGCTAACTCCGTGCCAGCAGCCGCGGTAATACGGAGACTGCGAGCGTTACTCGGATTCACTGGGCGTAAAGGGTGCGTAGGCCGCCAAGCGTGTCGGGTGTGAAATCTCGGGGCTCAACCTCGAAACTGCGCCCGAAACTGTTTGGCTAGAGTATTGGAGAGGTAAGCGGAATTCCAGGTGTAGCGGTGAAATGCGTAGATATCTGGAGGAACACCAATGGCGAAGGCAGCTTACTGGACAATAACTGACGCTGAGGCACGAAAGCATGGGTAGCG
>ASV_1434: Domain - Bacteria; Phylum - Bacteroidota; Class - Flavobacteriia; Order - Flavobacteriales; Family - Flavobacteriaceae; Genus - Dokdonia; Species - NA
ATTGGACAATGGGGGCAACCCTGATCCAGCGATGCCGCGTGAGTGATGAAGGCCTTAGGGTTGTAAAACTCTTTCAGGTGGGATGATAATGACAGTACCACCAGAAGAAGCTCCGGCTAACTCCGTGCCAGCAGCCGCGGTAATACGGAGGGTGCAAGCGTTATCCGGAATCATTGGGTTTAAAGGGTCCGTAGGCGGGTTTATAAGTCAGTGGTGAAATGCTGTGGCTCAACCATAGCACTGCCATTGATACTGTAGATCTTGAATCGTTGTGAAGTGGTTAGAATATGTAGTGTAGCGGTGAAATGCTTAGATATTACATAGAATACCGATTGCGAAGGCAGATCACTAACAACGTATTGACGCTGATGGACGAAAGCGTAGGTAGCG
>ASV_1435: Domain - Bacteria; Phylum - Pseudomonadota; Class - Gammaproteobacteria; Order - Thiotrichales; Family - Fastidiosibacteraceae; Genus - Cysteiniphilum; Species - Cysteiniphilum litorale
ATTGGACAATGGGGGCAACCCTGATCCAGCAATACCACGTGTGTGAAGAAGGCCTTAGGGTTGTAAAGCACTTTAGTTAGGGAGGAAGGTTGTTAGGTTAAGAGCTAGACAATTTGACGTTACCTAAAGAATAAGCACCGGCTAACTCCGTGCCAGCAGCCGCGGTAATACGGAGGGTGCGAGCGTTAATCGGAATTACTGGGCGTAAAGGGTTCGTAGGTGGTTAGATAAGTCAGATGTGAAAGCCCTGGGCTCAACCTGGGAACTGCATTTGATACTGTTTAACTAGAGTTTACTAGAGGATTGGGGAATTTCCGGTGTAGCGGTGAAATGCGTAGAGATCGGAAGGAACATCAATGGCGAAGGCAACAATCTGGGGTTAAACTGACACTGAGGGACGAAAGCGTGGGTAGCA
>ASV_1436: Domain - Bacteria; Phylum - Pseudomonadota; Class - Alphaproteobacteria; Order - Rhodobacterales; Family - Paracoccaceae; Genus - NA; Species - NA
CTTGGACAATGGGGGCAACCCTGATCCAGCCATGCCGCGTGAGCGATGAAGGCCTTAGGGTTGTAAAGCTCTTTCACCGGTGAAGATAATGACGGTAGCCGGAGAAGAAGCCCCGGCTAACTCCGTGCCAGCAGCCGCGGTAATACGGAGGGGGCTAGCGTTGTTCGGAATTACTGGGCGTAAAGCGCGCGTAGGCGGGCTGTTAAGTCGGGGGTGAAATCCCGGGGCTCAACCCCGGAACTGCCCTCGATACTGGCAGCCTAGAGATCGAGAGAGGCGAGTGGAATACCGAGTGTAGAGGTGAAATTCGTAGATATTCGGTGGAACACCAGTGGCGAAGGCGGCTCGCTGGCTCGATACTGACGCTGAGGTGCGAAAGCGTGGGGAGCA
>ASV_1437: Domain - Bacteria; Phylum - Pseudomonadota; Class - Alphaproteobacteria; Order - Rhodobacterales; Family - NA; Genus - NA; Species - NA
ATTGGACAATGGGCGAAAGCCTGATCCAGCAATACCGCGTGAGTGATGAAGGCCCTAGGGTTGTAAAACTCTTTCAGTAGGGAAGATAATGACGGTACCTACAGAAGAAGCACCGGCTAACTCCGTGCCAGCAGCCGCGGTAATACGGAGGGGGTTAGCGTTGTTCGGAATTACTGGGCGTAAAGCGCGCGTAGGCGGATTAGTAAGTTAGAGGTGAAATCCCGGGGCTCAACCCCGGAACTGCCTTTAATACTGCTAGTCTTGAGTTCGAGAGAGGTGAGTGGAATTCCGAGTGTAGAGGTGAAATTCGTAGATATTCGGAGGAACACCAGTGGCGAAGGCGGCTCACTGGCTCGATACTGACGCTGAGGTGCGAAAGTGTGGGGAGCA
>ASV_1438: Domain - Bacteria; Phylum - Pseudomonadota; Class - Alphaproteobacteria; Order - Rickettsiales; Family - Fokiniaceae; Genus - MD3-55; Species - NA
ATTGCACAATGGAGGAAACTCTGATGCAGCAACGCCGCGTGGAGGATGACGCATTTCGGTGTGTAAACTCCTTTTATATAGGAAGATAATGACGGTACTATATGAATAAGCACCGGCTAACTCCGTGCCAGCAGCCGCGGTAATACGAAGGGGGCAAGCGTTACTCGGAATTATTGGGCGTAAAGCGTGCGTAGGCGGTTTTATAAGTTGAAAGTGAAAGCCTTTGGCTCAACCAAAGAATTGCTTACAAAACTGTAAAACTAGAGTATTAGAGAGGATAGAAGAATTCCTGATGTAGGGGTGAAATCCGTAGATATCAGGAGGAATATCGAAGGCGAAAGCATCTGTCTGGCTAAATACTGACGCTGTTGCACGAAAGCGTGGGGAGCA
>ASV_1439: Domain - Bacteria; Phylum - Pseudomonadota; Class - Alphaproteobacteria; Order - Rickettsiales; Family - Fokiniaceae; Genus - MD3-55; Species - NA
ATTGCGCAATGGGGGAAACCCTGACGCAGCCATGCCGCGTGAGTGACGAAGGCCTTAGGGTTGTAAAGCTCTTTCAGATGCGAAGATAATGACGGTAACATCAGAAGAAGCTCCGGCTAAATTCGTGCCAGCAGCCGCGGTAATACGAATGGAGCAAGCGTTGTTCGGAATCACTGGGCGTAAAGCGTGCGTAGGCGGTTTTATAAGTTGAAAGTGAAAGCCTTTGGCTCAACCAAAGAATTGCTTACAAAACTGTAAAACTAGAGTATTAGAGAGGATAGAAGAATTCCTGATGTAGGGGTGAAATCCGTAGATATCAGGAGGAATATCGAAGGCGAAAGCATCTGTCTGGCTAAATACTGACGCTGTTGCACGAAAGCGTGGGGAGCA
>ASV_144: Domain - Bacteria; Phylum - Pseudomonadota; Class - Gammaproteobacteria; Order - Alteromonadales; Family - Colwelliaceae; Genus - Thalassotalea; Species - Thalassotalea coralli
ATTGCACAATGGGCGCAAGCCTGATGCAGCCATGCCGCGTGTGTGAAGAAGGCTCTAGGGTTGTAAAGCACTTTCAGAAGGGAGGAAAGGTTGTAAGTTAATACCTTGCAACTGTGACGTTACCTTCAGAAGAAGCACCGGCTAACTCCGTGCCAGCAGCCGCGGTAATACGGAGGGTGCGAGCGTTAATCGGAATTACTGGGCGTAAAGCGTGCGTAGGCGGATAGTTAAGCGAGATGTGAAATCCCGGGGCTCAACCTCGGAACTGCATTTCGAACTGGCTGTCTAGAGTCTTGTAGAGGGTGGTGGAATTTCCAGTGTAGCGGTGAAATGCGTAGAGATTGGAAGGAACATCAGTGGCGAAGGCGGCCACCTGGACAAAGACTGACGCTGAGGCACGAAAGCGTGGGGAGCG
>ASV_1440: Domain - Bacteria; Phylum - Pseudomonadota; Class - Gammaproteobacteria; Order - Alteromonadales; Family - Colwelliaceae; Genus - Thalassotalea; Species - NA
ATTGCACAATGGGGGAAACCCTGATGCAGCCATGCCGCGTGTGTGAAGAAGGCCTTCGGGTTGTAAAGCACTTTCAGTCGTGAGGAAAGGGTAGTAGCTAATATCTGCTATCTGTGACGTTAGCGACAGAAGAAGCACCGGCTAACTCCGTGCCAGCAGCCGCGGTAATACGGAGGGTGCGAGCGTTAATCGGAATTACTGGGCGTAAAGCGTGCGTAGGCGGATTGTTAAGTCAGATGTGAAATCCCGGGGCTCAACCTCGGAACTGCATTTGAAACTGGCAGTCTAGAGTATTGTAGAGGGTGGTGGAATTTCCAGTGTAGCGGTGAAATGCGTAGAGATTGGAAGGAACATCAGTGGCGAAGGCGGCCACCTGGACAAATACTGACGCTGAGGCACGAAAGCGTGGGGAGCG
>ASV_1441: Domain - Bacteria; Phylum - Bacteroidota; Class - Flavobacteriia; Order - Flavobacteriales; Family - Flavobacteriaceae; Genus - Mesoflavibacter; Species - Mesoflavibacter zeaxanthinifaciens
ATTGGACAATGGAGGCAACTCTGATCCAGCCATGCCGCGTGCAGGAAGACTGCCCTATGGGTTGTAAACTGCTTTTATACAGGAAGAAACACCTCTACGTGTAGAGATTTGACGGTACTGTAAGAATAAGGATCGGCTAACTCCGTGCCAGCAGCCGCGGTAATACGGAGGATCCAAGCGTTATCCGGAATCATTGGGTTTAAAGGGTCCGTAGGTGGATAATTAAGTCAGAGGTGAAATCCTGCAGCTTAACTGTAGAATTGCCTTTGATACTGGTTATCTTGAGTTATTATGAAGTGGTTAGAATATGTAGTGTAGCGGTGAAATGCATAGATATTACATAGAATACCAATTGCGAAGGCAGATCACTAATAATATACTGACACTGATGGACGAAAGCGTGGGGAGCG
>ASV_1442: Domain - Bacteria; Phylum - Pseudomonadota; Class - Alphaproteobacteria; Order - Rickettsiales; Family - Fokiniaceae; Genus - MD3-55; Species - NA
ATTGGACAATAGGCGAAAGCCTGATCCAGCGACGTCACGTGAATGATGAAGGCCTTAGGGTTGTAAAATTCTTTTAGTGGAGAAGATAATGACGGTATACACAGAAAAAGTCCAGGCTAACTTCGTGCCAGCAGCCGCGGTAATACGAAGGGGGCAAGCGTTACTCGGAATTATTGGGCGTAAAGCGTGCGTAGGCGGTTTTATAAGTTGAAAGTGAAAGCCTTTGGCTCAACCAAAGAATTGCTTACAAAACTGTAAAACTAGAGTATTAGAGAGGATAGAAGAATTCCTGATGTAGGGGTGAAATCCGTAGATATCAGGAGGAATATCGAAGGCGAAAGCATCTGTCTGGCTAAATACTGACGCTGTTGCACGAAAGCGTGGGGAGCA
>ASV_1443: Domain - Bacteria; Phylum - Pseudomonadota; Class - Gammaproteobacteria; Order - Alteromonadales; Family - Alteromonadaceae; Genus - Alteromonas; Species - NA
ATTGCACAATGGGGGAAACCCTGATGCAGCCATGCCGCGTGTGTGAAGAAGGCCTTCGGGTTGTAAAGCACTTCCAGTTGTGAGGAAAAGTTGGTAGTTAATACCTGCCAGCCGTGACGTTAACAACAGAAGAAGCACCGGCTAACTCCGTGCCAGCAGCCGCGGTAATACGGAGGGTGCGAGCGTTAATCGGAATTACTGGGCGTAAAGCGCACGCAGGCGGTTTGTTAAGCTAGATGTGAAAGCCCCGGGCTCAACCTGGGATGGTCATTTAGAACTGGCAGACTAGAGTCTTGGAGAGGGGAGTGGAATTCCAGGTGTAGCGGTGAAATGCGTAGATATCTGGAGGAACATCAGTGGCGAAGGCGACTCCCTGGCCAAAGACTGACGCTCATGTGCGAAAGTGTGGGTAGCG
>ASV_1444: Domain - Bacteria; Phylum - Bacteroidota; Class - Flavobacteriia; Order - Flavobacteriales; Family - Flavobacteriaceae; Genus - Polaribacter; Species - NA
ATTGGACAATGGGCGGAAGCCTGATCCAGCCATGCCGCGTGCAGGAAGACTGCCCTATGGGTTGTAAACTGCTTTTGTACGGGAAGAAACCCTCCTTCGTGAAGGAGCTTGACGGTACCGTAAGAATAAGCATCGGCTAACTCCGTGCCAGCAGCCGCGGTAATACGGAGGATGCAAGCGTTATCCGGAATCATTGGGTTTAAAGGGTCCGCAGGCGGTCAATTAAGTCAGAGGTGAAATCCCATCGCTTAACGATGGAACTGCCTTTGATACTGGTTGACTTGAGTTATACGGAAGTAGATAGAATGTGTAGTGTAGCGGTGAAATGCATAGAGATTACACAGAATACCGATTGCGAAGGCAGTCTACTACGTATATACTGACGCTCATGGACGAAAGCGTGGGGAGCG
>ASV_1445: Domain - Bacteria; Phylum - Actinomycetota; Class - Thermoleophilia; Order - Solirubrobacterales; Family - Parviterribacteraceae; Genus - Parviterribacter; Species - Parviterribacter kavangonensis
CTTGCGCAATGCGCGAAAGCGTGACGCAGCAACGCCGCGTGAGGGAAGACGGCCTTCGGGTTGTAAACCTCTTTCAGTTGGGACGAAGGTTCGCCGGTGAATAGCCGGCTGGACTGACGGTACCTTCAGAAGAAGCCCCGGCTAACTACGTGCCAGCAGCCGCGGTAATACGTAGGGGGCTAGCGTTGTCCGGAATCATTGGGCGTAAAGCGCGTGTAGGCGGCTCGATAAGTCCGCTCTGAAAGCCCGGGGCTCAACCCCGGGAGGCGGGTGGATACTGTCGAGCTCGAGTCCGGAAGAGGCAAGTGGAATTCCCGGTGTAGCGGTGAAATGCGCAGATATCGGGAGGAACACCAATGGCGAAGGCAGCTTGCTGGGACGGTACTGACGCTGAGACGCGAAAGCGTGGGGAGCA
>ASV_1446: Domain - Bacteria; Phylum - Bacteroidota; Class - Flavobacteriia; Order - Flavobacteriales; Family - Flavobacteriaceae; Genus - Dokdonia; Species - Dokdonia lutea
ATTGGACAATGGAGGCAACTCTGATCCAGCCATGCCGCGTGCAGGAAGACTGCCCTATGGGTTGTAAACTGCTTTTATACAGGAAGAAACTACTCTACGTGTAGAGTTCTGACGGTACTGTAAGAATAAGCACCGGCTAACTCCGTGCCAGCAGCCGCGGTAATACGGAGGGTGCAAGCGTTATCCGGAATCATTGGGTTTAAAGGGTCCGTAGGCGGGTTTATAAGTCAGTGGTGAAATGCTGTGGCTCAACCATAGCACTGCCATTGATACTGTAGATCTTGAATCGTTGTGAAGTGGTTAGAATATGTAGTGTAGCGGTGAAATGCTTAGATATTACATAGAATACCGATTGCGAAGGCAGATCACTAACAACGTATTGACGCTGATGGACGAAAGCGTAGGTAGCG
>ASV_1447: Domain - Bacteria; Phylum - Pseudomonadota; Class - Gammaproteobacteria; Order - Alteromonadales; Family - Colwelliaceae; Genus - Thalassotalea; Species - NA
ATTGCACAATGGGGGAAACCCTGATGCAGCCATGCCGCGTGTGTGAAGAAGGCCTTCGGGTTGTAAAGCACTTTCAGTTGTGAGGAAAAGTTAGTAGTTAATACCTGCTAACCGTGACGTTAACAACAGAAGAAGCACCGGCTAACTCCGTGCCAGCAGCCGCGGTAATACGGAGGGTGCGAGCGTTAATCGGAATTACTGGGCGTAAAGCGTGCGTAGGCGGATAGTTAAGCGAGATGTGAAATCCCGGGGCTCAACCTCGGAACTGCATTTCGAACTGGCTGTCTAGAGTCTTGTAGAGGGTGGTGGAATTTCCAGTGTAGCGGTGAAATGCGTAGAGATTGGAAGGAACATCAGTGGCGAAGGCGGCCACCTGGACAAAGACTGACGCTGAGGCACGAAAGCGTGGGGAGCG
>ASV_1448: Domain - Bacteria; Phylum - Bacteroidota; Class - Saprospiria; Order - Saprospirales; Family - Saprospiraceae; Genus - NA; Species - NA
ATTGGACAATGGGGGCAACCCTGATCCAGCGATGCCGCGTGAGTGAAGAAGGCCTTCGGGTTGTAAAACTCTTTCACCTGTGACGATGATGACGGTAGCAGGAGAAGAAGCACCGGCTAACTCCGTGCCAGCAGCCGCGGTAATACGGAGGGTGCAAGCGTTATCCGGAATCACTGGGTTTAAAGGGTACGTAGGCGGTTGTGTAAGTCAGACGTTAAAGGCTGTGGCTAAACCATGGTACGCGTTTGAAACTGCATAACTTGAATATGTTCGAGGTGCATGGAATGAGTCATGTAGCGGTGAAATGCATAGATATGACTTAGAACACCAATTGCGAAGGCAGTGCACTAGGGCATCATTGACGCTGAGGTACGAAAGCGTGGGTAGCG
>ASV_1449: Domain - Bacteria; Phylum - Pseudomonadota; Class - Alphaproteobacteria; Order - Rhodobacterales; Family - NA; Genus - NA; Species - NA
CTTGGACAATGGGGGCAACCCTGATCCAGCCATGCCGCGTGAGTGATGAAGGCCCTAGGGTCGTAAAGCTCTTTCGCCAGGGATGATAATGACAGTACCTGGTAAAGAAACCCCGGCTAACTCCGTGCCAGCAGCCGCGGTAATACGGAGGGGGTTAGCGTTGTTCGGAATTACTGGGCGTAAAGCGCGCGTAGGCGGATTGGAAAGTTGGGGGTGAAATCCCGGGGCTCAACCCCGGAACTGCCTCCAAAACTATCAGTCTAGAGTTCGAGAGAGGTGAGTGGAATTCCGAGTGTAGAGGTGAAATTCGTAGATATTCGGAGGAACACCAGTGGCGAAGGCGGCTCACTGGCTCGATACTGACGCTGAGGTGCGAAAGTGTGGGGAGCA
>ASV_145: Domain - Bacteria; Phylum - Pseudomonadota; Class - Gammaproteobacteria; Order - Thiotrichales; Family - Fastidiosibacteraceae; Genus - Cysteiniphilum; Species - Cysteiniphilum litorale
ATTGGACAATGGGGGAAACCCTGATCCAGCAATACCACGTGTGTGAAGAAGGCCTTAGGGTTGTAAAGCACTTTAGTTAGGGAGGAAGACAATTAGGTTAAGAGCTAAATTGTTTGACGTTACCTAAAGAATAAGCACCGGCTAACTCCGTGCCAGCAGCCGCGGTAATACGGAGGGTGCGAGCGTTAATCGGAATTACTGGGCGTAAAGGGTTCGTAGGTGGTTAGATCAGTCAGATGTGAAAGCCCTGGGCTTAACCTAGGAATTGCATTTGATACTGTTTAACTAGAGTTCACTAGAGGATTGGGGAATTTCCGGTGTAGCGGTGAAATGCGTAGAGATCGGAAGGAACATCAATGGCGAAGGCAACAATCTGGGGTTGAACTGACACTGAGGGACGAAAGCGTGGGTAGCA
>ASV_1450: Domain - Bacteria; Phylum - Pseudomonadota; Class - Gammaproteobacteria; Order - Alteromonadales; Family - Colwelliaceae; Genus - Thalassotalea; Species - NA
ATTGCACAATGGGGGAAACCCTGATGCAGCCATGCCGCGTGTGTGAAGAAGGCCTTCGGGTTGTAAAGCACTTTCAGTGGGGAGGAAAGGGTGATGCTTAATACGTATCATCTGTGACGTTACCCACAGAAGAAGCACCGGCTAATTCAGTGCCAGCAGCCGCGGTAATACGGAGGGTGCGAGCGTTAATCGGAATTACTGGGCGTAAAGCGTGCGTAGGCGGATAGTTAAGCGAGATGTGAAATCCCGGGGCTCAACCTCGGAACTGCATTTCGAACTGGCTGTCTAGAGTCTTGTAGAGGGTGGTGGAATTTCCAGTGTAGCGGTGAAATGCGTAGAGATTGGAAGGAACATCAGTGGCGAAGGCGGCCACCTGGACAAAGACTGACGCTGAGGCACGAAAGCGTGGGGAGCG
>ASV_1451: Domain - Bacteria; Phylum - Pseudomonadota; Class - Alphaproteobacteria; Order - Rickettsiales; Family - Fokiniaceae; Genus - MD3-55; Species - NA
ATTGGACAATGGGCGAAAGCCTGATCCAGCGACGCCGCGTGAGTGATGAAGGCCTTAGGGTTGTAAAGCTCTTTCAGTAGGGAAGATAATGACGGTACCTACAGAAGAAGCTCCGGCTAACTTCGTGCCAGCAGCCGCGGTAATACGAAGGGGGCAAGCGTTACTCGGAATTATTGGGCGTAAAGCGTGCGTAGGCGGTTTTATAAGTTGAAAGTGAAAGCCTTTGGCTCAACCAAAGAATTGCTTACAAAACTGTAAAACTAGAGTATTAGAGAGGATAGAAGAATTCCTGATGTAGGGGTGAAATCCGTAGATATCAGGAGGAATATCGAAGGCGAAAGCATCTGTCTGGCTAAATACTGACGCTGTTGCACGAAAGCGTGGGGAGCA
>ASV_1452: Domain - Bacteria; Phylum - Bacteroidota; Class - Flavobacteriia; Order - Flavobacteriales; Family - Flavobacteriaceae; Genus - NA; Species - NA
ATTGGACAATGGGCGGAAGCCTGATCCAGCCATGCCGCGTGCAGGAAGACTGCCCTATGGGTTGTAAACTGCTTTTATACAGGAAGAAACCGCTCTACGTGTAGAGCTCTGACGGTACTGTAAGAATAAGGATCGGCTAACTCCGTGCCAGCAGCCGCGGTAATACGGAGGATCCAAGCGTTATCCGGAATCATTGGGTTTAAAGGGTCCGTAGGTGGATAATTAAGTCAGAGGTGAAAGTCTGCAGCTCAACTGTAGAATTGCCTTTGATACTGGTTATCTTGAGTTATTATGAAGTAGTTAGAATATGTAGTGTAGCGGTGAAATGCATAGATATTACATAGAATACCAATTGCGAAGGCAGATTACTAATAATATACTGACACTGATGGACGAAAGCGTGGGGAGCG
>ASV_1453: Domain - Bacteria; Phylum - Pseudomonadota; Class - Alphaproteobacteria; Order - Rhodobacterales; Family - NA; Genus - NA; Species - NA
CTTAGACAATGGGGGCAACCCTGATCTAGCCATGCCGCGTGTGTGATGAAGGCCTTAGGGTCGTAAAGCACTTTCGCCAGGGATGATAATGACAGTATCTGGTAAAGAAACCCCGGCTAACTCCGTGCCAGCAGCCGCGGTAATACGGAGGGGGTTAGCGTTGTTCGGAATTACTGGGCGTAAAGCGCGCGTAGGCGGATTAGTAAGTTAGAGGTGAAATCCCGGGGCTCAACCCCGGAACTGCCTTTAATACTGCTAGTCTTGAGTTCGAGAGAGGTGAGTGGAATTCCGAGTGTAGAGGTGAAATTCGTAGATATTCGGAGGAACACCAGTGGCGAAGGCGGCTCACTGGCTCGATACTGACGCTGAGGTGCGAAAGTGTGGGGAGCA
>ASV_1454: Domain - Bacteria; Phylum - Pseudomonadota; Class - Alphaproteobacteria; Order - Hyphomonadales; Family - Hyphomonadaceae; Genus - Hyphomonas; Species - NA
CTTGCACAATGGGCGAAAGCCTGATGCAGCCATGCCGCGTGAATGATGAAGGCCTTAGGGTTGTAAAATTCTTTCGCTAGGGATGATAATGACAGTACCTAGTAAAGAAGCCCCGGCTAACTTCGTGCCAGCAGCCGCGGTAATACGAAGGGGGCTAGCGTTGTTCGGAATTACTGGGCGTAAAGCGCGCGTAGGCGGACTTTTAAGTCAGATGTGAAATCCCGGGGCTCAACCCCGGAACTGCATTTGAAACTGGAAGTCTAGAGACCAGGAGAGGTTAGCGGAATACCGAGTGTAGAGGTGAAATTCGTAGATATTCGGTGGAACACCAGTGGCGAAGGCGACTAACTGGACTGATACTGACGCTGAGGTGCGAAAGTGTGGGGAGCA
>ASV_1455: Domain - Bacteria; Phylum - Pseudomonadota; Class - Alphaproteobacteria; Order - Hyphomonadales; Family - Hyphomonadaceae; Genus - Ponticaulis; Species - NA
CTTGCACAATGGGCGAAAGCCTGATGCAGCCATGCCGCGTGAATGATGAAGGCCTTAGGGTTGTAAAATTCTTTCGCTAGGGACGATAATGACGGTACCTAGTAAAGAAGCCCCGGCTAACTTCGTGCCAGCAGCCGCGGTAATACGAAGGGGGCTAGCGTTGTTCGGAATTACTGGGCGTAAAGCGCGCGTAGGCGGACCACCAAGTTGGATGTGAAATCCCGATGCTCAACATCGGAACTGCATTCAAAACTGTTGGTCTAGAGGCCAGGAGAGGTCAGTGGAATACCGAGTGTAGAGGTGAAATTCGTAGATATTCGGTGGAACACCAGTGGCGAAGGCGACTGACTGGACTGGTACTGACGCTGAGGTGCGAAAGTGTGGGGAGCA
>ASV_1456: Domain - Bacteria; Phylum - Pseudomonadota; Class - Gammaproteobacteria; Order - Vibrionales; Family - Vibrionaceae; Genus - Vibrio; Species - NA
ATTGCACAATGGGCGCAAGCCTGATGCAGCCATGCCGCGTGTATGAAGAAGGCCTTCGGGTTGTAAAGTACTTTCAGTCGTGAGGAAGGTAGTGTAGTTAATAGCTGCATTATTTGACGTTAGCGACAGAAGAAGCACCGGCTAACTCCGTGCCAGCAGCCGCGGTAATACGGAGGGTGCGAGCGTTAATCGGAATTACTGGGCGTAAAGCGCATGCAGGTGGTTTGTTAAGTCAGATGTGAAAGCCCGGGGCTCAACCTCGGAATTGCATTTGAAACTGGCAGACTAGAGTACTGTAGAGGGGGGTAGAATTTCAGGTGTAGCGGTGAAATGCGTAGAGATCTGAAGGAATACCGGTGGCGAAGGCGGCCCCCTGGACAGATACTGACACTCAGATGCGAAAGCGTGGGGAGCA
>ASV_1457: Domain - Bacteria; Phylum - Pseudomonadota; Class - Gammaproteobacteria; Order - Vibrionales; Family - Vibrionaceae; Genus - Vibrio; Species - NA
ATTGCACAATGGGCGCAAGCCTGATGCAGCCATGCCGCGTGTATGAAGAAGGCCTTCGGGTTGTAAAGTACTTTCAGCAGTGAGGAAGGTATCGTAGTTAATAGCTGCGGTATTTGACGTTAGCTGCAGAAGAAGCACCGGCTAACTCCGTGCCAGCAGCCGCGGTAATACGGAGGGTGCGAGCGTTAATCGGAATTACTGGGCGTAAAGCGCATGCAGGTGGTTTGTTAAGTCAGATGTGAAAGCCCGGGGCTCAACCTCGGAATTGCATTTGAAACTGGCAGACTAGAGTACTGTAGAGGGGGGTAGAATTTCAGGTGTAGCGGTGAAATGCGTAGAGATCTGAAGGAATACCGGTGGCGAAGGCGGCCCCCTGGACAGATACTGACACTCAGATGCGAAAGCGTGGGGAGCA
>ASV_1458: Domain - Bacteria; Phylum - Pseudomonadota; Class - Gammaproteobacteria; Order - Alteromonadales; Family - Alteromonadaceae; Genus - NA; Species - NA
ATTGCACAATGGGCGCAAGCCTGATGCAGCCATGCCGCGTGTGTGAAGAAGGCCTTCGGGTTGTAAAGCACTTTCAGCAGTGAGGAAGGTATATACGTTAATAGCGTATGTATTTGACGTTAGCTGCAGAAGAAGCACCGGCTAACTCCGTGCCAGCAGCCGCGGTAATACGGAGGGTGCGAGCGTTAATCGGAATTACTGGGCGTAAAGCGCACGCAGGCGGTTTGTTAAGCTAGATGTGAAAGCCCCGGGCTCAACCTGGGATGGTCATTTAGAACTGGCAGACTAGAGTCTTGGAGAGGGGAGTGGAATTCCAGGTGTAGCGGTGAAATGCGTAGATATCTGGAGGAACATCAGTGGCGAAGGCGACTCCCTGGCCAAAGACTGACGCTCATGTGCGAAAGTGTGGGTAGCG
>ASV_1459: Domain - Bacteria; Phylum - Bacteroidota; Class - Flavobacteriia; Order - Flavobacteriales; Family - Flavobacteriaceae; Genus - NA; Species - NA
ATTGGACAATGGGGGCAACCCTGATCCAGCCATGCCGCGTGCAGGAAGACTGCCCTATGGGTTGTAAACTGCTTTTATACAGGAAGAAACACCTCTACGTGTAGAGGCTTGACGGTACTGTAAGAATAAGGATCGGCTAACTCCGTGCCAGCAGCCGCGGTAATACGGAGGATCCAAGCGTTATCCGGAATCATTGGGTTTAAAGGGTCCGTAGGCGGGTTTATAAGTCAGTGGTGAAAGTTTGCAGCTTAACTGTAAAATTGCCATTGATACTGTAGATCTTGAATTAGTGTGAAGTGGTTAGAATGTGTAGTGTAGCGGTGAAATGCATAGATATTACACAGAATACCAATTGCGAAGGCAGATCACTAACACTATATTGACGCTGAGGGACGAAAGCGTGGGGAGCG
>ASV_146: Domain - Bacteria; Phylum - Pseudomonadota; Class - Gammaproteobacteria; Order - Oceanospirillales; Family - Oceanospirillaceae; Genus - NA; Species - NA
ATTGCACAATGGGCGCAAGCCTGATGCAGCCATGCCGCGTGTGTGAAGAAGGCTCTAGGGTTGTAAAGCACTTTCAGAAGGGAGGAAAGGTTGTCCGTTAATACCTGGCAACTGTGACGTTACCTTCAGAAGAAGCACCGGCTAACTCCGTGCCAGCAGCCGCGGTAATACGGAGGGTGCAAGCGTTAATCGGAATTACTGGGCGTAAAGCGCGCGTAGGTGGCTTGTTAAGCGGAATGTGAAAGCCCCGGGCTCAACCTGGGAACTGCATTGCGAACTGGCAAGCTAGAGTACAGTAGAGGGTAGTGGAATTTCCTGTGTAGCGGTGAAATGCGTAGAGATGGGAAGGAACATCAGTGGCGAAGGCGACTGCCTGGACTGATACTGACACTGAGGTGCGAAAGCGTGGGGAGCA
>ASV_1460: Domain - Bacteria; Phylum - Myxococcota; Class - Polyangia; Order - Nannocystales; Family - Nannocystaceae; Genus - NA; Species - NA
ATTGCGCAATGGGCGAAAGCCTGACGCAGCCACGCCGCGTGAGCGATGAAGGTCTTCGGATCGTAAAGCTCTGTGGAGGGAGAAGAAAAAGGGCGGTGAAGAGCCGTTCATGACGGTATCCCTTTAGCAAGCACCGGCTAACTCCGTGCCAGCAGCCGCGGTAATACGGAGGGTGCAAACGTTGCTCGGAATCATTGGGCGTAAAGCGCGCGTAGGCGGTTTGCCAAGTTGGATGTGAAAGCCCTGGGCTCAACCCGGGAAGTGCATCCAAAACTGGTAGACTTGAATCTCGGAGGGGGTCAGAGAATTCCCGGTGTAGAGGTGAAATTCGTAGATATCGGGAGGAATACCAGTGGCGAAGGCGCTGGCCTGGACGAAGATTGACGCTGAGGCGCGAAAGCGTGGGTAGCA
>ASV_1461: Domain - Bacteria; Phylum - Pseudomonadota; Class - Gammaproteobacteria; Order - Alteromonadales; Family - Colwelliaceae; Genus - NA; Species - NA
ATTGCACAATGGGCGCAAGCCTGATGCAGCCATGCCGCGTGTATGAAGAAGGCCTTCGGGTTGTAAAGTACTTTCAGCAGTGAGGAAGGTTCATGCGTTAATAGCGTATGGATTTGACGTTAGCTGCAGAAGAAGCACCGGCTAACTCCGTGCCAGCAGCCGCGGTAATACGGAGGGTGCGAGCGTTAATCGGAATTACTGGGCGTAAAGCGTGCGTAGGCGGATAGTTAAGCGAGATGTGAAATCCCGGGGCTCAACCTCGGAACTGCATTTCGAACTGGCTGTCTAGAGTCTTGTAGAGGGTGGTGGAATTTCCAGTGTAGCGGTGAAATGCGTAGAGATTGGAAGGAACATCAGTGGCGAAGGCGGCCACCTGGACAAAGACTGACGCTGAGGCACGAAAGCGTGGGGAGCG
>ASV_1462: Domain - Bacteria; Phylum - Pseudomonadota; Class - Alphaproteobacteria; Order - Rhodobacterales; Family - Roseobacteraceae; Genus - NA; Species - NA
CTTAGACAATGGGCGCAAGCCTGATCTAGCCATGCCGCGTGTGTGATGAAGGCCCTAGGGTCGTAAAGCACTTTCGCCAGGGATGATAATGACAGTACCTGGTAAAGAAACCCCGGCTAACTCCGTGCCAGCAGCCGCGGTAATACGGAGGGGGTTAGCGTTGTTCGGAATTACTGGGCGTAAAGCGCACGTAGGCGGACCAGAAAGTTGGGGGTGAAATCCCGGGGCTCAACCCCGGAACTGCCTCCAAAACTCCTGGTCTAGAGTTCGAGAGAGGTGAGTGGAATTCCAAGTGTAGAGGTGAAATTCGTAGATATTTGGAGGAACACCAGTGGCGAAGGCGGCTCACTGGCTCGATACTGACGCTGAGGTGCGAAAGTGTGGGGAGCA
>ASV_1463: Domain - Bacteria; Phylum - Pseudomonadota; Class - Alphaproteobacteria; Order - Rhodobacterales; Family - Roseobacteraceae; Genus - NA; Species - NA
ATTGGACAATGGGGGCAACCCTGATCTAGCCATGCCGCGTGTGTGATGAAGGCCTTAGGGTCGTAAAGCACTTTCGCCAGGGATGATAATGACAGTACCTGGTAAAGAAACCCCGGCTAACTCCGTGCCAGCAGCCGCGGTAATACGGAGGGGGTTAGCGTTGTTCGGAATTACTGGGCGTAAAGCGCGCGTAGGCGGACCAGTCAGTCAGAGGTGAAATCCCGGGGCTCAACCCCGGAACTGCCTTTGATACTGCTGGTCTTGAGGTCGAGAGAGGTGAGTGGAATTCCGAGTGTAGAGGTGAAATTCGTAGATATTCGGAGGAACACCAGTGGCGAAGGCGGCTCACTGGCTCGATACTGACGCTGAGGTGCGAAAGCGTGGGGAGCA
>ASV_1464: Domain - Bacteria; Phylum - Verrucomicrobiota; Class - Opitutia; Order - Puniceicoccales; Family - Coraliomargaritaceae; Genus - Coraliomargarita; Species - NA
CATTCACAATGGGGGCAACCCTGATGGTGCAACGCCGCGTGGGGGATGAAGGCCTTCGGGTCGTAAACCTCTGTCACCGAGGAGCAACAAGCAGGTTCATAGCCTGCCCTGAGTTAACTCGGAGAGGAAGCAGTGGCTAACTCCGTGCCAGCAGCCGCGGTAATACGGAGACTGCAAGCGTTACTCGGATTCACTGGGCGTAAAGGGTGCGTAGGCCGCCAAGCGTGTCGGGTGTGAAATCTCGGGGCTCAACCTCGAAACTGCGCCCGAAACTGTTTGGCTAGAGTATTGGAGAGGTAAGCGGAATTCCAGGTGTAGCGGTGAAATGCGTAGATATAGGAAGGAACACCAGTGGCGAAGGCGACTACCTGGACCGATATTGACACTGAGGTGCGAAAGCGTGGGGAGCA
>ASV_1465: Domain - Bacteria; Phylum - Bacteroidota; Class - Flavobacteriia; Order - Flavobacteriales; Family - Flavobacteriaceae; Genus - Winogradskyella; Species - NA
ATTGGACAATGGGCGAAAGCCTGATCCAGCCATGCCGCGTGCAGGAAGACTGCCCTATGGGTTGTAAACTGCTTTTATACGGGAAGAAACCTATCTACGTGTAGATGGCTGACGGTACCGTAAGAATAAGGATCGGCTAACTCCGTGCCAGCAGCCGCGGTAATACGGAGGATCCAAGCGTTATCCGGAATCATTGGGTTTAAAGGGTCCGTAGGTGGATTAGTAAGTCAGAGGTGAAAGCCTGCAGCTCAACTGTAGAACTGCCTTTGATACTGCTAGTCTTGAATTATTGTGAAGTGGTTAGAATATGTAGTGTAGCGGTGAAATGCATAGATATTACATAGAATACCGATTGCGAAGGCAGATCACTAACAATATATTGACACTGATGGACGAAAGCGTGGGGAGCG
>ASV_1466: Domain - Bacteria; Phylum - Verrucomicrobiota; Class - Opitutia; Order - Puniceicoccales; Family - Coraliomargaritaceae; Genus - Coraliomargarita; Species - NA
CATTCACAATGGGGGCAACCCTGATGGTGCAACGCCGCGTGAGGGATGAAGGCCTTCGGGTCGTAAACCTCTGTCACCGGGGAGCAACAAGCAGGTTAATAGCCTGCCCTGAGTTAACCCGGAGAGGAAGCAGTGGCTAACTCCGTGCCAGCAGCCGCGGTAATACGGAGACTGCAAGCGTTACTCGGATTCACTGGGCGTAAAGGGTGCGTAGGCCGCCAAGCGTGTCGGGTGTGAAATCTCGGGGCTCAACCTCGAAACTGCGCCCGAAACTGTTTGGCTAGAGTATTGGAGAGGTAAGCGGAATTCCAGGTGTAGCGGTGAAATGCGTAGATATCTGGAGGAACACCAATGGCGAAGGCAGCTTACTGGACAATAACTGACGCTGAGGCACGAAAGCATGGGTAGCG
>ASV_1467: Domain - Bacteria; Phylum - Bacteroidota; Class - Flavobacteriia; Order - Flavobacteriales; Family - Flavobacteriaceae; Genus - NA; Species - NA
ATTGGACAATGGAGGCAACTCTGATCCAGCCATGCCGCGTGCAGGAAGACTGCCCTATGGGTTGTAAACTGCTTTTATACAGGAAGAATAAGGAGTACGTGTACTCTGATGACGGTACTGTAAGAATAAGCACCGGCTAACTCCGTGCCAGCAGCCGCGGTAATACGGAGGGTGCAAGCGTTATCCGGAATCATTGGGTTTAAAGGGTTCGTAGGCTGTTATTTAAGTCAGAGCTGAAATTTTGTCGCTTAACGATAAAACTGGCTTTGATACTGGGTAACTTGAATAATTGTGAAGTAGTTAGAATGTGTAGTGTAGCGGTGAAATGCATAGATATTACACAGAATACCAATTGCGAAGGCAGATTACTAACAATTTATTGACGCTGATGAACGAAAGCGTGGGTAGCG
>ASV_1468: Domain - Bacteria; Phylum - Bacteroidota; Class - Flavobacteriia; Order - Flavobacteriales; Family - Flavobacteriaceae; Genus - Seonamhaeicola; Species - Seonamhaeicola aphaedonensis
ATTGGACAATGGGCGGAAGCCTGATCCAGCCATGCCGCGTGCAGGAAGACTGCCCTATGGGTTGTAAACTGCTTTTGTACGGGAAGAAACCCTCCTTCGTGAAGGAGCTTGACGGTACCGTAAGAATAAGCATCGGCTAACTCCGTGCCAGCAGCCGCGGTAATACGGAGGATGCAAGCGTTATCCGGAATCATTGGGTTTAAAGGGTCCGTAGGTGGATTAGTCAGTCAGAGGTGAAATCCTGCAGCTTAACTGTAGAACTGCCTTTGATACTGCTAATCTTGAGTCATTGTGAAGTAGTTAGAATATGTAGTGTAGCGGTGAAATGCATAGATATTACATAGAATACCGATTGCGAAGGCAGATCACTAACAATATATTGACACTGATGGACGAAAGCGTGGGGAGCG
>ASV_1469: Domain - Bacteria; Phylum - Pseudomonadota; Class - Alphaproteobacteria; Order - Rhodobacterales; Family - Roseobacteraceae; Genus - NA; Species - NA
CTTGGACAATGGGCGCAAGCCTGATCCAGCCATGCCGCGTGAGTGATGAAGGCCTTAGGGTCGTAAAGCTCTTTCGCCAGAGATGATAATGACAGTATCTGGTAAAGAAACCCCGGCTAACTCCGTGCCAGCAGCCGCGGTAATACGGAGGGGGTTAGCGTTGTTCGGAATTACTGGGCGTAAAGCGCGCGTAGGCGGACCAGAAAGTTAGGGGTGAAATCCCGGGGCTCAACCCCGGAACTGCCTTTAATACTGCTAGTCTTGAGTTCGAGAGAGGTGAGTGGAATTCCGAGTGTAGAGGTGAAATTCGTAGATATTCGGAGGAACACCAGTGGCGAAGGCGGCTCACTGGCTCGATACTGACGCTGAGGTGCGAAAGTGTGGGGAGCA
>ASV_147: Domain - Bacteria; Phylum - Bacteroidota; Class - Saprospiria; Order - Saprospirales; Family - Saprospiraceae; Genus - Aureispira; Species - Aureispira maritima
ATTGGTCAATGGAGGCAACTCTGAACCAGCCATGCCGCGTGTGTGATGAAGGCCCTTTGGGTTGTAAAGCCCTTTTATATAGGAAGAATGACAGGGATTTATCCTTGGAGAGACGGTACTATAGGAATAAGCACCGGCTAACTCCGTGCCAGCAGCCGCGGTAATACGGAGGGTGCAAGCGTTATCCGGAATCACTGGGTTTAAAGGGTACGTAGGCGGTTGTGTAAGTCAGACGTTAAAGGCTGTGGCTAAACCATGGTACGCGTTTGAAACTGCATAACTTGAATATGTTCGAGGTGCATGGAATGAGTCATGTAGCGGTGAAATGCATAGATATGACTTAGAACACCAATTGCGAAGGCAGTGCACTAGGGCATCATTGACGCTGAGGTACGAAAGCGTGGGTAGCG
>ASV_1470: Domain - Bacteria; Phylum - Pseudomonadota; Class - Alphaproteobacteria; Order - Rhodobacterales; Family - Paracoccaceae; Genus - Paracoccus; Species - NA
ATTGCACAATGGGGGAAACCCTGATGCAGCCATGCCGCGTGTGTGAAGAAGGCCTTCGGGTTGTAAAGCACTTTCAGTGGGGAGGAAAGGGTGATGCTTAATACGTATCATCTGTGACGTTACCCACAGAAGAAACCCCGGCTAACTCCGTGCCAGCAGCCGCGGTAATACGGAGGGGGTTAGCGTTGTTCGGAATTACTGGGCGTAAAGCGCACGTAGGCGGATCGGAAAGTTGGGGGTGAAATCCCGGGGCTCAACCCCGGAACTGCCTCCAAAACTATCGGTCTAGAGTTCGAGAGAGGTGAGTGGAATTCCGAGTGTAGAGGTGAAATTCGTAGATATTCGGAGGAACACCAGTGGCGAAGGCGGCTCACTGGCTCGATACTGACGCTGAGGTGCGAAAGTGTGGGGAGCA
>ASV_1471: Domain - Bacteria; Phylum - Pseudomonadota; Class - Alphaproteobacteria; Order - Rhodobacterales; Family - NA; Genus - NA; Species - NA
CTTGGACAATGGGCGCAAGCCTGATCCAGCCATGCCGCGTGAGTGATGAAGGCCTTAGGGTCGTAAAGCTCTTTCGCCAGAGATGATAATGACAGTATCTGGTAAAGAAACCCCGGCTAACTCCGTGCCAGCAGCCGCGGTAATACGGAGGGGGTTAGCGTTGTTCGGAATTACTGGGCGTAAAGCGCGCGTAGGCGGATTAGTAAGTTAGAGGTGAAATCCCGGGGCTCAACCCCGGAACTGCCTTTAAAACTCCCAGTCTTGAGTTCGAGAGAGGTGAGTGGAACTCCGAGTGTAGAGGTGAAATTCGTAGATATTCGGAAGAACACCAGTGGCGAAGGCGGCTCACTGGCTCGATACTGACGCTGAGGTGCGAAAGTGTGGGGAGCA
>ASV_1472: Domain - Bacteria; Phylum - Pseudomonadota; Class - Gammaproteobacteria; Order - Alteromonadales; Family - Colwelliaceae; Genus - NA; Species - NA
ATTGCACAATGGGCGCAAGCCTGATGCAGCCATGCCGCGTGTGTGAAGAAGGCCTTCGGGTTGTAAAGCACTTTCAGTTGTGAGGAAAGGTTGGTAGTTAATACCTGCAAGCTGTGACGTTAGCAACAGAAGAAGCACCGGCTAACTCCGTGCCAGCAGCCGCGGTAATACGGAGGGTGCGAGCGTTAATCGGAATTACTGGGCGTAAAGCGTGCGTAGGCGGATAGTTAAGCGAGATGTGAAATCCCGGGGCTCAACCTCGGAACTGCATTTCGAACTGGCTGTCTAGAGTCTTGTAGAGGGTGGTGGAATTTCCAGTGTAGCGGTGAAATGCGTAGAGATTGGAAGGAACATCAGTGGCGAAGGCGGCCACCTGGACAAAGACTGACGCTGAGGCACGAAAGCGTGGGGAGCG
>ASV_1473: Domain - Bacteria; Phylum - Bacteroidota; Class - Flavobacteriia; Order - Flavobacteriales; Family - Flavobacteriaceae; Genus - Dokdonia; Species - Dokdonia lutea
ATTGGTCAATGGGGGCAACCCTGAACCAGCCATGCCGCGTGCGGGAAGAAGGCGTTCTGCGTTGTAAACCGCTTTTATATAGGAAGAAAAGACCATGCGTGGTTCTATGACGGTACTATATGAATAAGCACCGGCTAACTCCGTGCCAGCAGCCGCGGTAATACGGAGGGTGCAAGCGTTATCCGGAATCATTGGGTTTAAAGGGTCCGTAGGCGGGTTTATAAGTCAGTGGTGAAATGCTGTGGCTCAACCATAGCACTGCCATTGATACTGTAGATCTTGAATCGTTGTGAAGTGGTTAGAATATGTAGTGTAGCGGTGAAATGCTTAGATATTACATAGAATACCGATTGCGAAGGCAGATCACTAACAACGTATTGACGCTGATGGACGAAAGCGTAGGTAGCG
>ASV_1474: Domain - Bacteria; Phylum - Pseudomonadota; Class - Gammaproteobacteria; Order - Oceanospirillales; Family - Oceanospirillaceae; Genus - Amphritea; Species - Amphritea japonica
ATTGCACAATGGGCGCAAGCCTGATGCAGCCATGCCGCGTGTGTGAAGAAGGCCTTAGGGTTGTAAAGCACTTTCAGCAGTGAGGAAAGGTTAGTAGTTAATACCTGCTAGCTGTGACGTTAACTGCAGAAGAAGGACCGGCTAACTCCGTGCCAGCAGCCGCGGTAATACGGAGGGTCCGAGCGTTAATCGGAATTACTGGGCGTAAAGCGCGCGTAGGCGGTTTGTTAAGTCAGATGTGAAAGCCCAGGGCTCAACCCTGGAACTGCACCTGATACTGGCAAACTAGAGTACAGAAGAGGGTGGTGGAATTTCCTGTGTAGCGGTGAAATGCGTAGATATAGGAAGGAACACCAGTGGCGAAGGCGACCACCTGGTCTGATACTGACGCTGAGGTGCGAAAGCGTGGGGAGCA
>ASV_1475: Domain - Bacteria; Phylum - Bacteroidota; Class - Flavobacteriia; Order - Flavobacteriales; Family - Flavobacteriaceae; Genus - NA; Species - NA
ATTGGACAATGGACGAAAGTCTGATCCAGCTATGCCGCGTGCAGGATGACGGCCCTATGGGTTGTAAACTGCTTTTATACAGGAAGAAAAACTCCGACGTGTCGGAACTTGACGGTACTGTAAGAATAAGGATCGGCTAACTCCGTGCCAGCAGCCGCGGTAATACGGAGGATCCAAGCGTTATCCGGAATCATTGGGTTTAAAGGGTCCGTAGGCGGTTTTTTAAGTCAGAGGTGAAATCCTGCAGCTCAACTGTAGAATTGCCTTTGATACTGAAAGACTTGAGTTATTGTGAAGTGGTTAGAATGTGTGGTGTAGCGGTGAAATGCATAGATATCACACAGAATACCAATTGCGAAGGCAGATCACTAACAATATACTGACGCTCAGGGACGAAAGCGTGGGTAGCG
>ASV_1476: Domain - Bacteria; Phylum - Actinomycetota; Class - Acidimicrobiia; Order - Acidimicrobiales; Family - Iamiaceae; Genus - Actinomarinicola; Species - Actinomarinicola tropica
CTTGCGCAATGGGGGAAACCCTGACGCAGCAACGCCGCGTGTGGGATGACGGCTTTCGGGTTGTAAACCACTTTCAGTGATGACGAAAATGACGGTAATCACAGAAGAAGGTCCGGCCAACTACGTGCCAGCAGCCGCGGTAACACGTAGGGACCGAGCGTTGTCCGGATTTATTGGGCGTAAAGAGCTCGTAGGCGGTTCTGTAAGTCGGATGTGAAAACTCAGGGCTCAACCCTGAGACGCCATCTGATACTGCAGTGACTAGAGTCCGGTAGAGGAAGATGGAATTCCTGGTGTAGCGGTGGAATGCGCAGATATCAGGAGGAACACCAATGGCGAAGGCAGTCTTCTGGGCCGGTACTGACGCTGAGGAGCGAAAGCATGGGGAGCA
>ASV_1477: Domain - Bacteria; Phylum - Bacteroidota; Class - Cytophagia; Order - Cytophagales; Family - Amoebophilaceae; Genus - Candidatus Amoebophilus; Species - NA
ATTGGTCAATGGGCGCAAGCCTGAACCAGCCATGCCGCGTGCAGGATGACGGCCCTCAGGGTTGTAAACTGCTTTTGTACGGGAACAAAAAGCGCCTGCGGGCGTCATTGAGTGTACCGTAAGAATAAGCACCGGCTAACTCCGTGCCAGCAGCCGCGGTAATACGGAGGGTGCAAGCGTTATCCGGATTTACTGGGTTTAAAGGGTGCGTAGGCGGCTCCTTAAGTCAGTGGTGAAAGCCTGGCGCTTAACGCCAGAACTGCCATTGATACTGGGGAGCTTGAGTCAAGAAGAGGTAAGCAGAATTCATGGTGTAGCGGTGAAATGCTTAGATACCATGAGGAATTCCAATAGCGAAGGCAGCTTACTGGTCTTGTACTGACGCTGAGGCACGAAAGCGTGGGGAGCG
>ASV_1478: Domain - Bacteria; Phylum - Bacteroidota; Class - Cytophagia; Order - Cytophagales; Family - Microscillaceae; Genus - Microscilla; Species - Microscilla marina
ATTGGTCAATGGACGAGAGTCTGAACCAGCCATGCCGCGTGTAGGAAGAAGGCGTTCTGCGTCGTAAACTACTTTTATATAGGAAGAAAAAGTTTCTGCGGAAATAATTGACGGTACTATATGAATAAGCACCGGCTAACTACGTGCCAGCAGCCGCGGTAATACGTAGGGTGCAAGCGTTGTCCGGATTTATTGGGTTTAAAGGGTGCGTAGGCGGAAGCTTAAGTCTTGGGTGAAATCCCACCGCTCAACGGTGGAACTGCCTGAGAAACTGGGTTTCTTGAGTATAGTTGAGGTAGCTGGAATTGGTGGTGTAGCGGTGAAATGCATAGATACCACCAGGAACACCTATTGCGAAGGCAGGTTACTAAGCTATAACTGACGCTGAGGCACGAAAGCGTGGGGAGCG
>ASV_1479: Domain - Bacteria; Phylum - Pseudomonadota; Class - Alphaproteobacteria; Order - Rickettsiales; Family - Fokiniaceae; Genus - MD3-55; Species - NA
ATTGCGCAATGGGCGAAAGCCTGACGCAGCCATGCCGCGTGTGTGAAGAAGGCCTTCGGGTTGTAAAGCACTTTCAATTGGGAGGAAAGGTTTGTAGTTAATAGCTGCAAGCTGTGACGTTACCTTTAGAAGAAGCACCGGCTAACTTCGTGCCAGCAGCCGCGGTAATACGAAGGGGGCAAGCGTTACTCGGAATTATTGGGCGTAAAGCGTGCGTAGGCGGTTTTATAAGTTGAAAGTGAAAGCCTTTGGCTCAACCAAAGAATTGCTTACAAAACTGTAAAACTAGAGTATTAGAGAGGATAGAAGAATTCCTGATGTAGGGGTGAAATCCGTAGATATCAGGAGGAATATCGAAGGCGAAAGCATCTGTCTGGCTAAATACTGACGCTGTTGCACGAAAGCGTGGGGAGCA
>ASV_148: Domain - Bacteria; Phylum - Pseudomonadota; Class - Gammaproteobacteria; Order - Alteromonadales; Family - Colwelliaceae; Genus - Thalassotalea; Species - NA
ATTGCACAATGGGGGAAACCCTGATGCAGCCATGCCGCGTGTGTGAAGAAGGCCTTCGGGTTGTAAAGCACTTTCAGTGGGGAGGAAAGGGTGATGCTTAATACGTATCATCTGTGACGTTACCCACAGAAGAAGCACCGGCTAACTCCGTGCCAGCAGCCGCGGTAATACGGAGGGTGCGAGCGTTAATCGGAATTACTGGGCGTAAAGCGTGCGTAGGCGGATAGTTAAGCGAGATGTGAAATCCCGGGGCTCAACCTCGGAACTGCATTTCGAACTGGCTGTCTAGAGTCTTGTAGAGGGTGGTGGAATTTCCAGTGTAGCGGTGAAATGCGTAGAGATGGGAAGGAACATCAGTGGCGAAGGCGACTGCCTGGACTGATACTGACACTGAGGTGCGAAAGCGTGGGGAGCA
>ASV_1480: Domain - Bacteria; Phylum - Pseudomonadota; Class - Gammaproteobacteria; Order - Oceanospirillales; Family - Oceanospirillaceae; Genus - NA; Species - NA
ATTGCACAATGGGCGCAAGCCTGATGCAGCCATGCCGCGTGTGTGAAGAAGGCTTTCGGGTTGTAAAGCACTTTCAGCAGCGAGGAAAGGTTAGTAGTTAATACCTGCTAGCTGTGACGTTAACTGCAGAAGAAGCACCGGCTAATTTAGTGCCAGCAGCCGCGGTAATACTAAAGGTGCAAGCGTTAATCGGAATTACTGGGCGTAAAGCGCGCGTAGGTGGTTTGTTAAGCGGAATGTGAAAGCCCAGGGCTCAACCTTGGAACTGCATTGCGAACTGACAAACTAGAGTACGGTAGAGGTGAGTGGAATTTCCTGTGTAGCGGTGAAATGCGTAGAGATGGGAAGGAACATCAGTGGCGAAGGCGGCCACCTGGACTGATACTGACACTGAGGTGCGAAAGCGTGGGGAGCA
>ASV_1481: Domain - Bacteria; Phylum - Pseudomonadota; Class - Gammaproteobacteria; Order - Vibrionales; Family - Vibrionaceae; Genus - Vibrio; Species - Vibrio nigripulchritudo
ATTGCACAATGGGCGCAAGCCTGATGCAGCCATGCCGCGTGTGTGAAGAAGGCCTTCGGGTTGTAAAGCACTTTCAGCAGTGAGGAAGGGTGTGTATTTAATAGATGCACATTTTGACGTTAGCTGCAGAAGAAGCACCGGCTAACTCCGTGCCAGCAGCCGCGGTAATACGGAGGGTGCGAGCGTTAATCGGAATTACTGGGCGTAAAGCGCATGCAGGTGGTTTGTTAAGTCAGATGTGAAAGCCCGGGGCTCAACCTCGGAACTGCATTTGAAACTGGCAGGCTAGAGTACTGTAGAGGGGGGTAGAATTTCAGGTGTAGCGGTGAAATGCGTAGAGATCTGAAGGAATACCGGTGGCGAAGGCGGCCCCCTGGACAGATACTGACACTCAGATGCGAAAGCGTGGGGAGCA
>ASV_1482: Domain - Bacteria; Phylum - Pseudomonadota; Class - Gammaproteobacteria; Order - Alteromonadales; Family - Colwelliaceae; Genus - NA; Species - NA
ATTGCACAATGGGCGCAAGCCTGATGCAGCCATGCCGCGTGTGTGAAGAAGGCCTTCGGGTTGTAAAGCACTTTCAGTCGTGAGGAAGGTGGTAGTGTTAATAGCACTATCATTTGACGTTAGCGACAGAAGAAGCACCGGCTAACTCCGTGCCAGCAGCCGCGGTAATACGGAGGGTGCGAGCGTTAATCGGAATTACTGGGCGTAAAGCGTGCGTAGGCGGATAGTTAAGCGAGATGTGAAATCCCGGGGCTCAACCTCGGAACTGCATTTCGAACTGGCTGTCTAGAGTCTTGTAGAGGGTGGTGGAATTTCCAGTGTAGCGGTGAAATGCGTAGAGATTGGAAGGAACATCAGTGGCGAAGGCGGCCACCTGGACAAAGACTGACGCTGAGGCACGAAAGCGTGGGGAGCG
>ASV_1483: Domain - Bacteria; Phylum - Pseudomonadota; Class - Gammaproteobacteria; Order - Oceanospirillales; Family - Alcanivoracaceae; Genus - Marinicella; Species - Marinicella litoralis
ATTGGACAATGGGCGCAAGCCTGATCCAGCAATACCGCGTGTGTGAAGAAGGCCTTCGGGTTGTAAAGCACTTTTATGTGGGAAGAAGGTGCACTGGTTAATAGCCGGTGTACTTGACGGTACCACAGGAATAAGCACCGGCTAACTCCGTGCCAGCAGCCGCGGTAATACGGAGGGTGCGAGCGTTAATCGGAATTACTGGGCGTAAAGGGTACGTAGGCGGCTTGATAAGTCAGATGTGAAATCCCCGGGCTTAACCTGGGAACTGCATTTGAAACTGTCTGGCTAGAGTGAGTGAGAGGTTAGTGGAATTCAAGGCGTAGCGGTGAAATGCGTAGAGGTCTTGAGGAACATCAGTGGCGAAGGCGACTGACTGGCACTACACTGACGCTGAGGTACGAAAGCGTGGGGAGCG
>ASV_1484: Domain - Bacteria; Phylum - Bacillota; Class - Bacilli; Order - Bacillales; Family - Staphylococcaceae; Genus - Staphylococcus; Species - NA
CTTCCGCAATGGGCGAAAGCCTGACGGAGCAACGCCGCGTGAGTGATGAAGGTCTTCGGATCGTAAAACTCTGTTATTAGGGAAGAACAAATGTGTAAGTAACTATGCACGTCTTGACGGTACCTAATCAGAAAGCCACGGCTAACTACGTGCCAGCAGCCGCGGTAATACGTAGGTGGCAAGCGTTATCCGGAATTATTGGGCGTAAAGCGCGCGTAGGCGGTTTTTTAAGTCTGATGTGAAAGCCCACGGCTCAACCGTGGAGGGTCATTGGAAACTGGAAAACTTGAGTGCAGAAGAGGAAAGTGGAATTCCATGTGTAGCGGTGAAATGCGCAGAGATATGGAGGAACACCAGTGGCGAAGGCGACTTTCTGGTCTGTAACTGACGCTGATGTGCGAAAGCGTGGGGATCA
>ASV_1485: Domain - Bacteria; Phylum - Bacteroidota; Class - Saprospiria; Order - Saprospirales; Family - Lewinellaceae; Genus - NA; Species - NA
ATTGGACAATGGGCGCAAGCCTGATCCAGCTATCCCGCGTGCAGGATGACGGCCCTATGGGTTGTAAACTGCTTTTATACAGGAAGAAACGCTTCCATTTATGGGAGCCTGACGGTACTGTACGAATAAGCACCGGCTAACTCCGTGCCAGCAGCCGCGGTAATACGGAGGGTGCAAGCGTTATCCGGAATCACTGGGTTTAAAGGGTGCGTAGGCGGCGCTATAAGTCAGAGGTGAAAGGCCACCGCTTAACGGTGGGACTGCCTTTGATACTGTAGTGCTTGAATCAGGTTGAGGTAGGCGGAATGTGACATGTAGCGGTGAAATGCTTAGATATGTCATAGAACACCAATTGCGAAGGCAGCTTGCTAGACCTTGATTGACGCTGAGGCACGAAAGCGTGGGGAGCG
>ASV_1486: Domain - Bacteria; Phylum - Myxococcota; Class - Myxococcia; Order - Myxococcales; Family - Myxococcaceae; Genus - P3OB-42; Species - NA
TTTGCGCAATGGGCGAAAGCCTGACGCAGCGACGCCGCGTGTGCGATGAAGGCCCTTGGGTCGTAAAGCACTGTCAACAGGGACGAAAATCCGGCGGGTAATATCCGTCGGCCTTGACGGTACCTGTGAAGGAAGCACCGGCTAACTCTGTGCCAGCAGCCGCGGTAATACAGAGGGTGCAAACGTTGTTCGGAATTACTGGGCGTAAAGCGCGTGTAGGCGGCATGTTAAGTCGACTGTGAAAGCCCATAGCTCAACTATGGAAGTGCAGTCGATACTGGCAAGCTCGAGTCCCGGAGAGGATGATGGAATTCCCAGTGTAGAGGTGAAATTCGTAGATATTGGGAGGAACACCGGTGGCGAAGGCGACCATCTGGACGGGTACTGACGCTGAGACGCGAAAGCGTGGGGAGCA
>ASV_1487: Domain - Bacteria; Phylum - Bacteroidota; Class - Flavobacteriia; Order - Flavobacteriales; Family - Flavobacteriaceae; Genus - NA; Species - NA
CTTGGACAATGGGCGCAAGCCTGATCCAGCCATGCCGCGTGAGTGATGAAGGCCTTAGGGTCGTAAAGCTCTTTCGCCAGAGATGATAATGACAGTATCTGGTAAAGAAACCCCGGCTAACTCCGTGCCAGCAGCCGCGGTAATACGGAGGGTCCGAGCGTTATCCGGAATCATTGGGTTTAAAGGGTCCGTAGGCGGGCCGTTAAGTCAGGGGTGAAAGTCTGCGGCTCAACCGTAGAACTGCCTTTGATACTGGCGGTCTTGAGTCGTTGTGGAGTTGCCGGAACATGTGGTGTAGCGGTGAAATGCATAGATATCACATAGAACACCGATCGCGAAGGCAGGTAACTAACAACGTACTGACGCTGATGGACGAAAGCGTGGGTAGCG
>ASV_1488: Domain - Bacteria; Phylum - Planctomycetota; Class - Phycisphaerae; Order - Phycisphaerales; Family - Phycisphaeraceae; Genus - Phycisphaera; Species - Phycisphaera mikurensis
ATTCCGCAATGCGCGAAAGCGTGACGGAGCAATGCCGCGTGCAGGACGAAGCCCCTCGGGGTGTAAACTGCTGTCAGGGTTTAGGAATACATGACCAGACCCAAAGGAAGGACCGGCTAACTCTGTGCCAGCAGCCGCGGTAATACAGAGGGTCCAAGCGTTGATCGGAATCACTGGGCTTAAAGGGTGCGCAGGCGGAAAGACAAGTGCGTTGTGAAATCCCACGGCTCAACCGTGGAACTGCTTCGCAGACTGTCTTTCTTGAGCATGACAGAGGTCGTCGGAACTCTAGGTGGAGCGGTGGAATGCGTAGATATCTAGAGGAACGCCAAACGTGAAGACAGACGACTGGGTCATCGCTGACGCTCAGGCACGAAAGCGTGGGTAGCG
>ASV_1489: Domain - Bacteria; Phylum - Verrucomicrobiota; Class - Opitutia; Order - Puniceicoccales; Family - Coraliomargaritaceae; Genus - Coraliomargarita; Species - NA
CATTCACAATGGGGGCAACCCTGATGGTGCAACGCCGCGTGGGGGATGAAGGCCTTCGGGTCGTAAACCTCTGCCACCGAGGAGCAACAAGCAGGTTCATAGCCTGCCCTGAGTTAACTCGGAGAGGAAGCAGTGGCTAACTCCGTGCCAGCAGCCGCGGTAATACGGAGACTGCAAGCGTTACTCGGATTCACTGGGCGTAAAGGGTGCGTAGGCCGCCAAGCGGGTCGGGTGTGAAATCTCGGGGCTCAACCTCGAAACTGCGCCCGAAACTGTTTGGCTAGAGTATTGGAGAGGTAAGCGGAATTCCAGGTGTAGCGGTGAAATGCGTAGATATCTGGAGGAACACCAATGGCGAAGGCAGCTTACTGGACAATAACTGACGCTGAGGCACGAAAGCATGGGTAGCG
>ASV_149: Domain - Bacteria; Phylum - Campylobacterota; Class - Epsilonproteobacteria; Order - Campylobacterales; Family - Arcobacteraceae; Genus - NA; Species - NA
ATTGCACAATGGGGGAAACCCTGATGCAGCAACGCCGCGTGGAGGATGACACATTTCGGTGCGTAAACTCCTTTTATATAGGAAGATAATGACGGTACTATATGAATAAGCGCCGGCTAACTCCGTGCCAGCAGCCGCGGTAATACGGAGGGCGCAAGCGTTACTCGGAATCACTGGGCGTAAAGAGCGTGTAGGCGGGTTAATAAGTTTGAAGTGAAATCCTATGGCTCAACCATAGAACTGCTTTGAAAACTGTTAACCTAGAGTATGGGAGAGGTAGATGGAATTTCTGGTGTAGGGGTAAAATCCGTAGAGATCAGAAGGAATACCGATTGCGAAGGCGATCTACTGGAACATTACTGACGCTGAGACGCGAAAGCGTGGGGAGCA
>ASV_1490: Domain - Bacteria; Phylum - Pseudomonadota; Class - Gammaproteobacteria; Order - Alteromonadales; Family - Colwelliaceae; Genus - Thalassotalea; Species - NA
ATTGCACAATGGGCGCAAGCCTGATGCAGCCATGCCGCGTGAATGATGAAGGCCTTAGGGTTGTAAAATTCTTTCGCCAAGGATGATAATGACAGTACTTGGTAAAGAAGCCCCGGCTAACTTCGTGCCAGCAGCCGCGGTAATACGGAGGGTGCGAGCGTTAATCGGAATTACTGGGCGTAAAGCGTGCGTAGGCGGATAGTTAAGCGAGATGTGAAATCCCGGGGCTCAACCTCGGAACTGCATTTCGAACTGGCTGTCTAGAGTCTTGTAGAGGGTGGTGGAATTTCCAGTGTAGCGGTGAAATGCGTAGAGATTGGAAGGAACATCAGTGGCGAAGGCGGCCACCTGGACAAAGACTGACGCTGAGGCACGAAAGCGTGGGGAGCG
>ASV_1491: Domain - Bacteria; Phylum - Pseudomonadota; Class - Gammaproteobacteria; Order - Alteromonadales; Family - Colwelliaceae; Genus - NA; Species - NA
ATTGCACAATGGGCGCAAGCCTGATGCAGCCATGCCGCGTGTGTGAAGAAGGCCTTCGGGTTGTAAAGCACTTTCAGTCGTGAGGAAGGTAGTGTAGTTAATAGCTGCATTACTTGACGTTAGCGACAGAAGAAGCACCGGCTAACTCCGTGCCAGCAGCCGCGGTAATACGGAGGGTGCGAGCGTTAATCGGAATTACTGGGCGTAAAGCGTGCGTAGGCGGATAGTTAAGCGAGATGTGAAATCCCGGGGCTCAACCTCGGAACTGCATTTCGAACTGGCTGTCTAGAGTCTTGTAGAGGGTGGTGGAATTTCCAGTGTAGCGGTGAAATGCGTAGAGATTGGAAGGAACATCAGTGGCGAAGGCGGCCACCTGGACAAAGACTGACGCTGAGGCACGAAAGCGTGGGGAGCG
>ASV_1492: Domain - Bacteria; Phylum - Bacteroidota; Class - Flavobacteriia; Order - Flavobacteriales; Family - Flavobacteriaceae; Genus - NA; Species - NA
ATTGGACAATGGGCGAGAGCCTGATCCAGCCATGCCGCGTGCAGGAAGACTGCCCTATGGGTTGTAAACTGCTTTTATATAGGAAGAAACACTCCCTCGTGAGGGAGCTTGACGGTACTATAAGAATAAGGACCGGCTAACTCCGTGCCAGCAGCCGCGGTAATACGGAGGGTCCGAGCGTTATCCGGAATCATTGGGTTTAAAGGGTCCGTAGGCGGGATGTTAAGTCAGTGGTGAAAGTTTGCGGCTCAACCGTAAAATTGCCATTGATACTGACGTTCTTGAATTAGTATGAAGTGGTTAGAATAAGTAGTGTAGCGGTGAAATGCATAGATATTACATAGAATACCGATTGCGAAGGCAGATCACTAATTATATACTGACGCTGAGGGACGAAAGCGTGGGGAGCG
>ASV_1493: Domain - Bacteria; Phylum - Pseudomonadota; Class - Gammaproteobacteria; Order - Alteromonadales; Family - Colwelliaceae; Genus - Thalassotalea; Species - NA
ATTGGTCAATGGAGGAAACTCTGAACCAGCCATGCCGCGTGTGTGATGAAGGCCCTTTGGGTTGTAAAGCACTTTCAGTGGGGAGGAAAGGGTGATGCTTAATACGTATCATCTGTGACGTTACCCACAGAAGAAGCACCGGCTAACTCCGTGCCAGCAGCCGCGGTAATACGGAGGGTGCGAGCGTTAATCGGAATTACTGGGCGTAAAGCGTGCGTAGGCGGATAGTTAAGCGAGATGTGAAATCCCGGGGCTCAACCTCGGAACTGCATTTCGAACTGGCTGTCTAGAGTCTTGTAGAGGGTGGTGGAATTTCCAGTGTAGCGGTGAAATGCGTAGAGATTGGAAGGAACATCAGTGGCGAAGGCGGCCACCTGGACAAAGACTGACGCTGAGGCACGAAAGCGTGGGGAGCG
>ASV_1494: Domain - Bacteria; Phylum - Pseudomonadota; Class - Gammaproteobacteria; Order - Cellvibrionales; Family - Cellvibrionaceae; Genus - Pseudoteredinibacter; Species - Pseudoteredinibacter isoporae
ATTGCACAATGGGGGAAACCCTGATGCAGCCATGCCGCGTGTGTGAAGAAGGCCTTCGGGTTGTAAAGCACTTTCAGTGGGGAGGAAAGGGTGATGCTTAATACGTATCATCTGTGACGTTACCCACAGAAGAAGCACCGGCTAACTCCGTGCCAGCAGCCGCGGTAATACGGAGGGTGCAAGCGTTAATCGGAATTACTGGGCGTAAAGCGCGCGTAGGCGGTTTGTTAAGCTAGTTGTGAAAGCCCAGGGCTCAACCTTGGAACTGCAATTAGAACTGGCAAGCTAGAGTGCAGCAGAGGATAGTGGAATTTCTAGTGTAGCGGTGAAATGCGTAGATATTAGAAGGAACACCAGTGGCGAAGGCGACTGTCTGGGCTGACACTGACGCTGAGGTGCGAAAGCGTGGGGAGCA
>ASV_1495: Domain - Bacteria; Phylum - Pseudomonadota; Class - Gammaproteobacteria; Order - Alteromonadales; Family - Colwelliaceae; Genus - Thalassotalea; Species - NA
ATTGGACAATGGGGGCAACCCTGATCCAGCAATGCCATGTGTGTGAAGAAGGCCTTAGGGTTGTAAAGCACTTTAGTTGGGGAAGAAGTTATGTTGGTTAATAGCTAATTTAATTGACGTTACCCAAAAAATAAGGACCGGCTAACTCCGTGCCAGCAGCCGCGGTAATACGGAGGGTGCGAGCGTTAATCGGAATTACTGGGCGTAAAGCGTGCGTAGGCGGATAGTTAAGCGAGATGTGAAATCCCGGGGCTCAACCTCGGAACTGCATTTCGAACTGGCTGTCTAGAGTCTTGTAGAGGGTGGTGGAATTTCCAGTGTAGCGGTGAAATGCGTAGAGATTGGAAGGAACATCAGTGGCGAAGGCGGCCACCTGGACAAAGACTGACGCTGAGGCACGAAAGCGTGGGGAGCG
>ASV_1496: Domain - Bacteria; Phylum - Pseudomonadota; Class - Gammaproteobacteria; Order - Alteromonadales; Family - Colwelliaceae; Genus - Thalassotalea; Species - NA
ATTGGACAATGGGGGCAACCCTGATCCAGCAATGCCATGTGTGTGAAGAAGGCCTTCGGGTTGTAAAGCACTTTAGTTGGGGAAAAAGTTATGTTGGTTAATAGCTGATGTAATTGACGTTACCCAAAGAATAAGGACCGGCTAACTCCGTGCCAGCAGCCGCGGTAACACGGGGGGTCCGAGCGTTAATCGGAATTACTGGGCGTAAAGCGTGCGTAGGCGGATAGTTAAGCGAGATGTGAAATCCCGGGGCTCAACCTCGGAACTGCATTTCGAACTGGCTGTCTAGAGTCTTGTAGAGGGTGGTGGAATTTCCAGTGTAGCGGTGAAATGCGTAGAGATTGGAAGGAACATCAGTGGCGAAGGCGGCCACCTGGACAAAGACTGACGCTGAGGCACGAAAGCGTGGGGAGCG
>ASV_1497: Domain - Bacteria; Phylum - Bacteroidota; Class - Cytophagia; Order - Cytophagales; Family - Roseivirgaceae; Genus - Roseivirga; Species - NA
ATTGGTCAATGGGCGAGAGCCTGAACCAGCCATGCCGCGTGCAGGAAGACGGCCTTCTGGGTTGTAAACTGCTTTTATATGGGAAGAAAAAGGCCATGCGTGGCAAATTGCCGGTACCATATGAATAAGCACCGGCTAACTCCGTGCCAGCAGCCGCGGTAATACGGAGGGTGCAAGCGTTGTCCGGATTTATTGGGTTTAAAGGGTGCGTAGGCGGGTCTTTAAGTCAGTGGTGAAAGCCTGCAGCTTAACTGTAGAACTGCCATTGATACTGGAGGCCTTGAGTATACTAGAGGTAGGCGGAATTTATGGTGTAGCGGTGAAATGCATAGATACCATAAAGAACACCGATAGCGTAGGCAGCTTACTGGAGTGTAACTGACGCTGATGCACGAAAGCATGGGTAGCG
>ASV_1498: Domain - Bacteria; Phylum - Pseudomonadota; Class - Gammaproteobacteria; Order - Alteromonadales; Family - Shewanellaceae; Genus - Shewanella; Species - NA
ATTGCACAATGGGGGAAACCCTGATGCAGCCATGCCGCGTGTGTGAAGAAGGCCTTCGGGTTGTAAAGCACTTTCAGTGGGGAGGAAAGGGTGATGCTTAATACGTATCATCTGTGACGTTACCCACAGAAGAAGCACCGGCTAACTCCGTGCCAGCAGCCGCGGTAATACGGAGGGTGCGAGCGTTAATCGGAATTACTGGGCGTAAAGCGTGCGTAGGCGGATAGTTAAGCGAGATGTGAAATCCCGGGGCTCAACCTCGGAACTGCATTTCGAACTGGCTGTCTAGAGTCTTGTAGAGGGGGGTAGAATTTCAGGTGTAGCGGTGAAATGCGTAGAGATCTGAAGGAATACCGGTGGCGAAGGCGGCCCCCTGGACAAAGACTGACGCTCAGATGCGAAAGCGTGGGGAGCA
>ASV_1499: Domain - Bacteria; Phylum - Pseudomonadota; Class - Gammaproteobacteria; Order - Alteromonadales; Family - Colwelliaceae; Genus - Thalassotalea; Species - Thalassotalea ponticola
ATTGCACAATGGGGGAAACCCTGATGCAGCCATGCCGCGTGTGTGAAGAAGGCCTTCGGGTTGTAAAGCACTTTCAGCGAGGAGGAAGGGTTAGTAGTTAATACCTGCTAGCTTTGACGTTACTCGCAGAAGAAGCACCGGCTAACTCCGTGCCAGCAGCCGCGGTAATACGGAGGGTGCGAGCGTTAATCGGAATTACTGGGCGTAAAGCGTGCGTAGGCGGATAGTTAAGCGAGATGTGAAATCCCGGGGCTCAACCTCGGAACTGCATTTCGAACTGGCTGTCTAGAGTCTTGTAGAGGGTGGTGGAATTTCCAGTGTAGCGGTGAAATGCGTAGAGATTGGAAGGAACATCAGTGGCGAAGGCGGCCACCTGGACAAAGACTGACGCTGAGGCACGAAAGCGTGGGGAGCG
>ASV_15: Domain - Bacteria; Phylum - Pseudomonadota; Class - Gammaproteobacteria; Order - Oceanospirillales; Family - Oceanospirillaceae; Genus - NA; Species - NA
ATTGCACAATGGGCGAAAGCCTGATGCAGCCATGCCGCGTGTGTGAAGAAGGCTCTAGGGTTGTAAAGCACTTTCAGAAGGGAGGAAAGGTTGTAAGTTAATACCTTGCAACTGTGACGTTACCTTCAGAAGAAGCACCGGCTAACTCCGTGCCAGCAGCCGCGGTAATACGGAGGGTGCAAGCGTTAATCGGAATTACTGGGCGTAAAGCGCGCGTAGGTGGTTTGTTAAGCGGAATGTGAAAGCCCCGGGCTCAACCTGGGAACTGCATTGCGAACTGGCAGACTAGAGTACAGTAGAGGGTAGTGGAATTTCCTGTGTAGCGGTGAAATGCGTAGAGATGGGAAGGAACATCAGTGGCGAAGGCGACTGCCTGGACTGATACTGACACTGAGGTGCGAAAGCGTGGGGAGCA
>ASV_150: Domain - Bacteria; Phylum - Myxococcota; Class - Polyangia; Order - Nannocystales; Family - Nannocystaceae; Genus - Plesiocystis; Species - Plesiocystis pacifica
ATTGCGCAATGGGCGAAAGCCTGACGCAGCCACGCCGCGTGTGCGATGAAGGTCTTCGGATCGTAAAGCACTGTGGAGGGAGAAGAATAAAGTCGGTGAAGAGCCGGCCCTGACGGTATCCCTTTAGCAAGCACCGGCTAACTCCGTGCCAGCAGCCGCGGTAATACGGAGGGTGCAAACGTTGCTCGGAATCATTGGGCGTAAAGCGCACGTAGGCGGCTGATCAAGTTGGATGTGAAAGTCCTCGGCTCAACCGGGGAAGTGCATCCAAAACTGGTCGGCTTGAATCATGGAGGGGGTCAGAGAATTCTCGGTGTAGAGGTGAAATTCGTAGATATCGGGAGGAATACCAGTGGCGAAGGCGCTGACCTGGACAATGATTGACGCTGAGGTGCGAAAGCGTGGGTAGCA
>ASV_1500: Domain - Bacteria; Phylum - Campylobacterota; Class - Epsilonproteobacteria; Order - Campylobacterales; Family - Sulfurovaceae; Genus - Sulfurovum; Species - NA
ATTGCACAATGGAGGAAACTCTGATGCAGCAACGCCGCGTGGAGGAAGACGCATTTCGGTGTGTAAACTCCTTTTATATAGGAAGATAATGACGGTACTATATGAATAAGCACCGGCTAACTCCGTGCCAGCAGCCGCGGTAATACGGAGGGTGCAAGCGTTACTCGGAATCACTGGGCGTAAAGCGCACGCAGGCGGCCTGTTAAGTTGGAAGTGAAAGCCTACGGCTCAACCGTAGAACTGCTTCCAAAACTGATAGGCTAGAGTCTGGGAGGGGAAGATGGAATTAGTAGTGTAGGGGTAAAATCCGTAGAGATTACTAGGAATACCAAAAGCGAAGGCGATCTTCTGGAACAGTACTGACGCTGAGGTGCGAAAGCGTGGGGAGCA
>ASV_1501: Domain - Bacteria; Phylum - Pseudomonadota; Class - Gammaproteobacteria; Order - Alteromonadales; Family - Pseudoalteromonadaceae; Genus - Pseudoalteromonas; Species - NA
ATTGCACAATGGGCGAAAGCCTGATGCAGCCATGCCGCGTGTGTGAAGAAGGCTCTAGGGTTGTAAAGCACTTTCAGTAAGGAGGAAAGGTTAAGTGTTAATAGCACTTAGCTGTGACGTTACTTACAGAAGAAGCACCGGCTAACTCCGTGCCAGCAGCCGCGGTAATACGGAGGGTGCGAGCGTTAATCGGAATTACTGGGCGTAAAGCGTACGCAGGCGGTTTGTTAAGCGAGATGTGAAAGCCCCGGGCTCAACCTGGGAACTGCATTTCGAACTGGCAAACTAGAGTGTGATAGAGGGTGGTAGAATTTCAGGTGTAGCGGTGAAATGCGTAGAGATCTGAAGGAATACCGATGGCGAAGGCAGCCACCTGGGTCAACACTGACGCTCATGTACGAAAGCGTGGGGAGCA
>ASV_1502: Domain - Bacteria; Phylum - Bacteroidota; Class - Flavobacteriia; Order - Flavobacteriales; Family - Flavobacteriaceae; Genus - NA; Species - NA
ATTGGACAATGGAGGCAACTCTGATCCAGCCATGCCGCGTGCAGGAAGACTGCCCTATGGGTTGTAAACTGCTTTTATACAGGAAGAAACCTTTCCACGTGTGGAAAGCTGACGGTACTGTAAGAATAAGGACCGGCTAACTCCGTGCCAGCAGCCGCGGTAATACGGAGGGTCCGAGCGTTATCCGGAATCATTGGGTTTAAAGGGTCCGTAGGCGGGAGTCTAAGTCAGTGGTGAAATCTTGCAGCTTAACTGTAAAATTGCCATTGATACTGGATTTCTTGAATTAGTGTGAAGTGGTTAGAATGTGTAGTGTAGCGGTGAAATGCATAGATATTACACAGAATACCAATTGCGAAGGCAGATCACTAACACTATATTGACGCTGAGGGACGAAAGCGTGGGGAGCG
>ASV_1503: Domain - Bacteria; Phylum - Pseudomonadota; Class - Gammaproteobacteria; Order - Alteromonadales; Family - Alteromonadaceae; Genus - Alteromonas; Species - NA
ATTGCACAATGGGGGAAACCCTGATGCAGCCATGCCGCGTGTGTGAAGAAGGCCTTCGGGTTGTAAAGTACTTTCAGCAGTGAGGAAGGGGGTGTCGTTAATAGCGGCATCTCTTGACGTTAGCTGCAGAAGAAGCACCGGCTAACTCCGTGCCAGCAGCCGCGGTAATACGGAGGGTGCGAGCGTTAATCGGAATTACTGGGCGTAAAGCGCACGCAGGCGGTTTGTTAAGCTAGATGTGAAAGCCCCGGGCTCAACCTGGGATGGTCATTTAGAACTGGCAGACTAGAGTCTTGGAGAGGGGAGTGGAATTCCAGGTGTAGCGGTGAAATGCGTAGATATCTGGAGGAACATCAGTGGCGAAGGCGACTCCCTGGCCAAAGACTGACGCTCATGTGCGAAAGTGTGGGTAGCG
>ASV_1504: Domain - Bacteria; Phylum - Pseudomonadota; Class - Gammaproteobacteria; Order - Vibrionales; Family - Vibrionaceae; Genus - Vibrio; Species - Vibrio vulnificus
ATTGCACAATGGGCGCAAGCCTGATGCAGCCATGCCGCGTGTGTGAAGAAGGCCTTCGGGTTGTAAAGCACTTTCAGTCGTGAGGAAGGTGGTAGTGTTAATAGCACTATCATTTGACGTTAGCGACAGAAGAAGCACCGGCTAACTCCGTGCCAGCAGCCGCGGTAATACGGAGGGTGCGAGCGTTAATCGGAATTACTGGGCGTAAAGCGCATGCAGGTGGTTTGTTAAGTCAGATGTGAAAGCCCGGGGCTCAACCTCGGAACTGCATTTGAAACTGGCAAACTAGAGTACTGTAGAGGGGGGTAGAATTTCAGGTGTAGCGGTGAAATGCGTAGAGATCTGAAGGAATACCAGTGGCGAAGGCGGCCCCCTGGACAGATACTGACACTCAGATGCGAAAGCGTGGGGAGCA
>ASV_1505: Domain - Bacteria; Phylum - Pseudomonadota; Class - Gammaproteobacteria; Order - Alteromonadales; Family - Alteromonadaceae; Genus - NA; Species - NA
ATTGCACAATGGGGGAAACCCTGATGCAGCCATGCCGCGTGTGTGAAGAAGGCCTTCGGGTTGTAAAGCACTTTCAGTCGTGAGGAAAGGTTAGTAGTTAATACCTGCTAGCTGTGACGTTAGCGACAGAAGAAGCACCGGCTAACTCCGTGCCAGCAGCCGCGGTAATACGGAGGGTGCGAGCGTTAATCGGAATTACTGGGCGTAAAGCGCACGCAGGCGGATTGTTAAGCTAGAGGTGAAAGCCCCGCGCTCAACGTGGGAATTGCCTTTAGAACTGGCAGTCTAGAGTCTTGGAGAGGGGAGTGGAATTCCAGGTGTAGCGGTGAAATGCGTAGAGATCTGGAGGAACATCAGTGGCGAAGGCGACTCCCTGGCCAAAGACTGACGCTCATGTGCGAAAGTGTGGGTAGCG
>ASV_1506: Domain - Bacteria; Phylum - Bacteroidota; Class - Flavobacteriia; Order - Flavobacteriales; Family - Flavobacteriaceae; Genus - Allomuricauda; Species - Allomuricauda nanhaiensis
ATTGGACAATGGTCGGGAGACTGATCCAGCCATGCCGCGTGCAGGATGACGGCCCTATGGGTTGTAAACTGCTTTTGTACGGGAAGAAACCCATCTACGTGTAGATGGCTGACGGTACCGTAAGAATAAGGACCGGCTAACTCCGTGCCAGCAGCCGCGGTAATACGGAGGGTCCGAGCGTTATCCGGAATCATTGGGTTTAAAGGGTCCGTAGGCGGGCCCATAAGTCAGGGGTGAAAGGCCACGGCTCAACCGTGGGACTGCCTTTGATACTGTGGGTCTTGAGTCGTTGTGGGGTTGCCGGAACATGTGGTGTAGCGGTGAAATGCATAGATATCACATAGAACACCGATCGCGAAGGCAGGTGACCAACAACGTACTGACGCTGATGGACGAAAGCGTGGGTAGCG
>ASV_1507: Domain - Bacteria; Phylum - Bacillota; Class - Clostridia; Order - Eubacteriales; Family - Eubacteriaceae; Genus - Rhabdanaerobium; Species - Rhabdanaerobium thermarum
ATTGCGCAATGGGGGAAACCCTGACGCAGCAACGCCGCGTGAGCGAAGAAGGCCTTCGGGTCGTAAAGCTCTGTCTTAAGGGATGAAGAAGTGACAGTACCTTAAGAGGAAGCCCCGGCTAACTACGTGCCAGCAGCCGCGGTAATACGTAGGGGGCAAGCGTTGTCCGGAATCACTGGGCGTAAAGGGTGCGTAGGCGGTAAGTTAAGTCAGATGTGAAAGTCCAGGGCTCAACCCTGGAATTGCATTTGAAACTGACATACTTGAGTGCAGGAGAGGAGAGCGGAATTCCTAGTGTAGCGGTGAAATGCGTAGATATTAGGAAGAACACCAGTGGCGAAGGCGGCTCTCTGGACTGTAACTGACGCTGAGGCACGAAAGCGTGGGTAGCG
>ASV_1508: Domain - Bacteria; Phylum - Pseudomonadota; Class - Gammaproteobacteria; Order - Alteromonadales; Family - Colwelliaceae; Genus - NA; Species - NA
ATTGCACAATGGGCGCAAGCCTGATGCAGCCATGCCGCGTGTGTGAAGAAGGCCTTCGGGTTGTAAAGCACTTTCAGCAGTGAGGAAGGTGGTAGTGTTAATAGCACTATCATTTGACGTTAGCTGTAGAAGAAGCACCGGCTAACTCCGTGCCAGCAGCCGCGGTAATACGGAGGGTGCGAGCGTTAATCGGAATTACTGGGCGTAAAGCGTGCGTAGGCGGATAGTTAAGCGAGATGTGAAATCCCGGGGCTCAACCTCGGAACTGCATTTCGAACTGGCTGTCTAGAGTCTTGTAGAGGGTGGTGGAATTTCCAGTGTAGCGGTGAAATGCGTAGAGATTGGAAGGAACATCAGTGGCGAAGGCGGCCACCTGGACAAAGACTGACGCTGAGGCACGAAAGCGTGGGGAGCG
>ASV_1509: Domain - Bacteria; Phylum - Pseudomonadota; Class - Alphaproteobacteria; Order - Rhodobacterales; Family - NA; Genus - NA; Species - NA
ATTGGACAATGGGGGCAACCCTGATCCAGCGATGCCGCGTGAGTGATGAAGGCCTTAGGGTTGTAAAACTCTTTCAGATGGGATGATAATGACAGTACCATCAGAAGAAGCTCCGGCTAACTCCGTGCCAGCAGCCGCGGTAATACGGAGGGGGTTAGCGTTGTTCGGAATTACTGGGCGTAAAGCGCGCGTAGGCGGATTAGTAAGTTAGAGGTGAAATCCCGGGGCTCAACCCCGGAACTGCCTTTAATACTGCTAGTCTTGAGTTCGAGAGAGGTGAGTGGAATTCCGAGTGTAGAGGTGAAATTCGTAGATATTCGGAGGAACACCAGTGGCGAAGGCGGCTCACTGGCTCGATACTGACGCTGAGGTGCGAAAGTGTGGGGAGCA
>ASV_151: Domain - Bacteria; Phylum - Pseudomonadota; Class - Alphaproteobacteria; Order - Rhodobacterales; Family - NA; Genus - NA; Species - NA
CTTAGACAATGGGCGCAAGCCTGATCTAGCCATGCCGCGTGAGTGATGAAGGCCCTAGGGTCGTAAAGCTCTTTCGCCAGGGATGATAATGACAGTACCTGGTAAAGAAACCCCGGCTAACTCCGTGCCAGCAGCCGCGGTAATACGGAGGGGGTTAGCGTTGTTCGGAATTACTGGGCGTAAAGCGCACGTAGGCGGACCAGAAAGTTGGGGGTGAAATCCCGGGGCTCAACCCCGGAACTGCCTCCAAAACTCCTGGTCTAGAGTTCGAGAGAGGTGAGTGGAATTCCAAGTGTAGAGGTGAAATTCGTAGATATTTGGAGGAACACCAGTGGCGAAGGCGGCTCACTGGCTCGATACTGACGCTGAGGTGCGAAAGTGTGGGGAGCA
>ASV_1510: Domain - Bacteria; Phylum - Pseudomonadota; Class - Alphaproteobacteria; Order - Rhodobacterales; Family - Paracoccaceae; Genus - Tritonibacter; Species - NA
CTTGGACAATGGGCGCAAGCCTGATCCAGCCATGCCGCGTGAGTGATGAAGGCCTTAGGGTCGTAAAGCTCTTTCGCCAGAGATGATAATGACAGTATCTGGTAAAGAAACCCCGGCTAACTCCGTGCCAGCAGCCGCGGTAATACGGAGGGGGTTAGCGTTGTTCGGAATTACTGGGCGTAAAGCGCGCGTAGGCGGATTGGAAAGTTAGAGGTGAAATCCCGGGGCTCAACCCCGGAACTGCCTTTAAAACTCCCAGTCTTGAGTTCGAGAGAGGTGAGTGGAACTCCGAGTGTAGAGGTGAAATTCGTAGATATTCGGAAGAACACCAGTGGCGAAGGCGGCTCACTGGCTCGATACTGACGCTGAGGTGCGAAAGTGTGGGGAGCA
>ASV_1511: Domain - Bacteria; Phylum - Pseudomonadota; Class - Gammaproteobacteria; Order - Alteromonadales; Family - Colwelliaceae; Genus - Thalassotalea; Species - NA
ATTGCACAATGGGGGAAACCCTGATGCAGCCATGCCGCGTGTGTGAAGAAGGCCTTCGGGTTGTAAAGCACTTTCAGTGGGGAGGAAAGGGTGATGCTTAATACGTATCATCTGTGACGTTACCCACAGAAGAAGCACCGGCTAACTCCGTGCCAGCAGCCGCGGTAATACGGAGGGTGCGAGCGTTAATCGGAATTACTGGGCGTAAAGCGCGCGTAGGCGGATTAGTAAGTTAGAGGTGAAATCCCGGGGCTCAACCTCGGAACTGCATTTCGAACTGGCTGTCTAGAGTCTTGTAGAGGGTGGTGGAATTTCCAGTGTAGCGGTGAAATGCGTAGAGATTGGAAGGAACATCAGTGGCGAAGGCGGCCACCTGGACAAAGACTGACGCTGAGGCACGAAAGCGTGGGGAGCG
>ASV_1512: Domain - Bacteria; Phylum - Planctomycetota; Class - Planctomycetia; Order - Planctomycetales; Family - Planctomycetaceae; Genus - Thalassoglobus; Species - NA
CTTCGGCAATGGGCGAAAGCCTGACCGAGCGACGCTGCGTGCGGGATGAAGGCCCTTGGGTTGTAAACCGCTGTCAGAGGGGATGAAAGCGCAAGCTTGACAGAGCCTCAGAGGAAGCGCGGGCTAAGTACGTGCCAGCAGCCGCGGTAATACGTACTGCGCGAACGTTATTCGGAATCACTGGGCTTACAGGGTGCGTAGGCGGTTCGCCAGGTCAGATGTGAAATCCCACAGCTCAACTGTGGAACTGCATTTGAAACCTGCGAACTTGAGTGAACTAGAGGCATACGGAACTTCAGGTGGAGCGGTGAAATGTGTTGAGATCTGAAGGAACACCAGAGGCGAAGGCGGTATGCTGGAGTTTGTCTGACGCTGAGGCACGAAAGCCAGGGGAGCG
>ASV_1513: Domain - Bacteria; Phylum - Planctomycetota; Class - Planctomycetia; Order - Planctomycetales; Family - Planctomycetaceae; Genus - Fuerstiella; Species - Fuerstiella marisgermanici
CTTCCGCAATGGACGAAAGTCTGACGGAGCGACGCCGCGTGCGGGATGAAGGCCCTTGGGTTGTAAACCGCTGTCAGAGGGGATGAAATCATGGTTGGCTATCCTTCCATGTTGACAGAGCCTCAGAGGAAGCACGGGCTAAGTACGTGCCAGCAGCCGCGGTAACACGTACTGTGCGAACGTTATTCGGAATCACTGGGCTTAAAGGGTACGTAGGCGGTTAATCAAGTCAGGTGTGAAATGCCTGAGCTCAACTGAGGCACTGCGCTTGAAACTGATTAGCTAGAGTATTCCAGGGGTGTGCGGAACTTATGGTGGAGCGGTGAAATGCGTTGATATCATGAGGAACACCGGAGGCGAAGGCGGCACACTGGGGAATCACTGACGCTGAGGTACGAAAGCTAGGGTAGCG
>ASV_1514: Domain - Bacteria; Phylum - Pseudomonadota; Class - Alphaproteobacteria; Order - Rhodobacterales; Family - NA; Genus - NA; Species - NA
CTTAGACAATGGGGGCAACCCTGATCTAGCCATGCCGCGTGAGTGATGAAGGCCTTAGGGTCGTAAAGCTCTTTCGCCTGTGATGATAATGACAGTAGCAGGTAAAGAAACCCCGGCTAACTCCGTGCCAGCAGCCGCGGTAATACGGAGGGGGTTAGCGTTGTTCGGAATTACTGGGCGTAAAGCGCGCGTAGGCGGATTAGAAAGTTGGGGGTGAAATCCCGGGGCTCAACCTCGGAACTGCCTCCAAAACTGCTAGTCTAGAGTTCGAGAGAGGTGAGTGGAATTCCGAGTGTAGAGGTGAAATTCGTAGATATTCGGAGGAACACCAGTGGCGAAGGCGGCTCACTGGCTCGATACTGACGCTGAGGTGCGAAAGTGTGGGGAGCA
>ASV_1515: Domain - Bacteria; Phylum - Pseudomonadota; Class - Alphaproteobacteria; Order - Rhodobacterales; Family - Roseobacteraceae; Genus - NA; Species - NA
CTTGGACAATGGGCGCAAGCCTGATCCAGCCATGCCGCGTGAGTGATGAAGGCCTTAGGGTCGTAAAGCTCTTTCGCCAGAGATGATAATGACAGTATCTGGTAAAGAAACCCCGGCTAACTCCGTGCCAGCAGCCGCGGTAATACGGAGGGGGTTAGCGTTGTTCGGAATTACTGGGCGTAAAGCGCGCGTAGGCGGATTAGTAAGTTAGAGGTGAAATCCCGGGGCTCAACCCCGGAACTGCCTTTAATACTGCTAGTCTTGAGTTCGAGAGAGGTGAGTGGAATTCCGAGTGTAGAGGTGAAATTCGTAGATATTAGGAAGAACACCAGTGGCGAAGGCGGCTCACTGGACAGGTATTGACGCTGAGGTACGAAAGCGTGGGGAGCG
>ASV_1516: Domain - Bacteria; Phylum - Pseudomonadota; Class - Alphaproteobacteria; Order - Rickettsiales; Family - AB1; Genus - NA; Species - NA
ATTGGACAATGGGGGCAACCCTGATCCAGCGATGCCGCGTGAGTGAAGAAGGCCTTCGGGTTGTAAAACTCTTTCACCTGTGACGATGATGACGGTAGCAGGAGAAGAAGCACCGGCTAACTCCGTGCCAGCAGCCGCGGTAAGACGGAGGGTGCTAGCGTTGTTCGGAATGACTGGGCGTAAAGGGCGCGTAGGCGGTTTTATCAGTCAGGCGTGAAAGCCCCGGGCTTAACCCGGGAACTGCGTTTGATACTGTAAGACTTGAGGACGGAAGAGGAAAGTGGAATTCCTAGTGTAGAGGTGAAATTCGTAGATATTCGGAGGAACACCAGTGGCGAAGGCGGCTCACTGGCTCGATACTGACGCTGAGGTGCGAAAGTGTGGGGAGCA
>ASV_1517: Domain - Bacteria; Phylum - Pseudomonadota; Class - Gammaproteobacteria; Order - Alteromonadales; Family - Alteromonadaceae; Genus - Alteromonas; Species - NA
ATTGGACAATGGGCGAAAGCCTGATCCAGCAATGCCGCGTGTGTGAAGAAGGCCTGAGGGTTGTAAAGCACTTTCAGTTGTGAAGATAATGACGTTAGCAACAGAAGAAGCACCGGCTAACTCCGTGCCAGCAGCCGCGGTAATACGGAGGGTGCGAGCGTTAATCGGAATTACTGGGCGTAAAGCGCACGCAGGCGGTTTGTTAAGCTAGATGTGAAAGCCCCGGGCTCAACCTGGGATGGTCATTTAGAACTGGCAGACTAGAGTCTTGGAGAGGGGAGTGGAATTCCAGGTGTAGCGGTGAAATGCGTAGATATCTGGAGGAACATCAGTGGCGAAGGCGACTCCCTGGCCAAAGACTGACGCTCATGTGCGAAAGTGTGGGTAGCG
>ASV_1518: Domain - Bacteria; Phylum - Bacteroidota; Class - Bacteroidia; Order - Sphingobacteriales; Family - NS11-12 marine group; Genus - NA; Species - NA
ATTGGGCAATGGAGGCAACTCTGACCCAGCCATGCCGCGTGCAGGATGAAGGCCCTCCGGGTCGTAAACTGCTTTTATATAGGAAGAAACTTTCGAACGTGTTCGAAACTGACGGTACTATACGAATAAGGATCGGCTAACTCCGTGCCAGCAGCCGCGGTAATACGGAGGATCCAAGCGTTGTCCGGATTCATTGGGTTTAAAGGGTACGTAGGCGGGTTATTAAGTCAGTGGTGAAAGCCTACAGCTCAACTGTAGAACTGCCATTGAAACTGGTAACCTTGAGTTTGGACGAGGTGGATGGAATGTATCATGTAGCGGTGAAATGCTTAGATATGATACAGAACACCGATTGCGAAGGCAGTCCACTAGACCAATACTGACGCTGAGGTACGAAAGCATGGGGAGCG
>ASV_1519: Domain - Bacteria; Phylum - Pseudomonadota; Class - Gammaproteobacteria; Order - Vibrionales; Family - Vibrionaceae; Genus - Vibrio; Species - NA
ATTGCACAATGGGCGCAAGCCTGATGCAGCCATGCCGCGTGTGTGAAGAAGGCCTTCGGGTTGTAAAGCACTTTCAGCAGTGAGGAAGGTAGTAAGTTTAATACGCTTATTGCTTGACGTTAGCTGCAGAAGAAGCACCGGCTAACTCCGTGCCAGCAGCCGCGGTAATACGGAGGGTGCGAGCGTTAATCGGAATTACTGGGCGTAAAGCGCATGCAGGTGGTTTGTTAAGTCAGATGTGAAAGCCCGGGGCTCAACCTCGGAATTGCATTTGAAACTGGCAGACTAGAGTACTGTAGAGGGGGGTAGAATTTCAGGTGTAGCGGTGAAATGCGTAGAGATCTGAAGGAATACCGGTGGCGAAGGCGGCCCCCTGGACAGATACTGACACTCAGATGCGAAAGCGTGGGGAGCA
>ASV_152: Domain - Bacteria; Phylum - Planctomycetota; Class - Phycisphaerae; Order - Phycisphaerales; Family - Phycisphaeraceae; Genus - Phycisphaera; Species - NA
ATTCCGCAATGCGCGAAAGCGTGACGGAGCAATGCCGCGTGTGGGATGAAGCATCTAGGTGTGTAAACCACTGTCAGGGTTTAGGAATTTTGACCAGACCCAAAGGAAGAGCCGGCTAACTCTGTGCCAGCAGCCGCGGTAATACAGAGGGCTCAAGCGTTAATCGGAATCACTGGGCTTAAAGGGTCCGCAGGCGGATTAGCAAGTATCTTGTGAAATACCATCGCTCAACGATGGAACTGCTCGGTAAACTGCTAATCTTGAACACGGTAGGGGCCATCGGAACTCTAGGTGGAGCGGTGAAATGCGTAGATATCTAGAGGAACGCCAGAGGCGAAGGCGGATGGCTGGGCCGTTGTTGACGCTCAGGGACGAAAGCATGGGTAGCG
>ASV_1520: Domain - Bacteria; Phylum - Pseudomonadota; Class - Gammaproteobacteria; Order - Vibrionales; Family - Vibrionaceae; Genus - Vibrio; Species - NA
ATTGCACAATGGGCGCAAGCCTGATGCAGCCATGCCGCGTGTGTGAAGAAGGCCTTCGGGTTGTAAAGCACTTTCAGCAGTGAGGAAGGCAGTAAGTTTAATACGCTTATTGTTTGACGTTAGCTGCAGAAGAAGCACCGGCTAACTCCGTGCCAGCAGCCGCGGTAATACGGAGGGTGCGAGCGTTAATCGGAATTACTGGGCGTAAAGCGCATGCAGGTGGTTTGTTAAGTCAGATGTGAAAGCCCGGGGCTCAACCTCGGAAGGCCATTTGAAACTGGCAAACTAGAGTACTGTAGAGGGGGGTAGAATTTCAGGTGTAGCGGTGAAATGCGTAGAGATCTGAAGGAATACCGGTGGCGAAGGCGGCCCCCTGGACAGATACTGACACTCAGATGCGAAAGCGTGGGGAGCA
>ASV_1521: Domain - Bacteria; Phylum - Pseudomonadota; Class - Alphaproteobacteria; Order - Hyphomicrobiales; Family - Devosiaceae; Genus - Maritalea; Species - Maritalea porphyrae
ATTGGACAATGGGCGCAAGCCTGATCCAGCCATGCCGCGTGAGTGATGAAGGCCTTAGGGTTGTAAAGCTCTTTCGCTAGGGAAGATAATGACGGTACCTAGTAAAGAAGCCCCGGCTAACTTCGTGCCAGCAGCCGCGGTAATACGAAGGGGGCTAACGTTGTTCGGATTTACTGGGCGTAAAGCGCACGTAGGCGGATTAGCAAGTTAGGGGTGAAATCCCGGAGCTCAACTCCGGAACTGCCTTTAAAACTGCTAGTCTAGAGATCGGGAGAGGTGTATGGAACTCCTAGTGTAGAGGTGGAATTCGTAGATATTAGGAAGAACACCAGTGGCGAAGGCGATACACTGGCCCGATACTGACGCTGAGGTGCGAAAGCGTGGGGAGCA
>ASV_1522: Domain - Bacteria; Phylum - Bacteroidota; Class - Flavobacteriia; Order - Flavobacteriales; Family - Flavobacteriaceae; Genus - Seonamhaeicola; Species - Seonamhaeicola maritimus
ATTGGACAATGGAGGCAACTCTGATCCAGCCATGCCGCGTGCAGGAAGACTGCCCTATGGGTTGTAAACTGCTTTTATACGGGAAGAAACACCCCCACGTGTGGGGGCTTGACGGTACCGTAAGAATAAGCACCGGCTAACTCCGTGCCAGCAGCCGCGGTAATACGGAGGGTGCAAGCGTTATCCGGAATCATTGGGTTTAAAGGGTCCGTAGGTGGATTAGTCAGTCAGAGGTGAAATCCTGCAGCTTAACTGTAGAACTGCCTTTGATACTGCTAATCTTGAGTCATTGTGAAGTAGTTAGAATATGTAGTGTAGCGGTGAAATGCATAGATATTACATAGAATACCGATTGCGAAGGCAGATTACTAACAATGTACTGACACTGATGGACGAAAGCGTGGGTAGCG
>ASV_1523: Domain - Bacteria; Phylum - Pseudomonadota; Class - Gammaproteobacteria; Order - Thiotrichales; Family - Fastidiosibacteraceae; Genus - Cysteiniphilum; Species - Cysteiniphilum litorale
ATTGGACAATGGGGGAAACCCTGATCCAGCAATACCACGTGTGTGAAGAAGGCCTTAGGGTTGTAAAGCACTTTAGTTAGGGAGGAAGGCAATTAGGTTAAGAGCTAAATTGTTTGACGTTACCTAAAGAATAAGCACCGGCTAACTCCGTGCCAGCAGCCGCGGTAATACGGAGGGTGCGAGCGTTAATCGGAATTACTGGGCGTAAAGGGTTCGTAGGTGGTTAGATCAGTCAGATGTGAAAGCCCTGGGCTTAACCTAGGAATTGCATTTGATACTGTTTAACTAGAGTTCACTAGAGGATTGGGGAATTTCCGGTGTAGCAGTGAAATGCGTAGAGATCGGAAGGAACATCAATGGCGAAGGCGGCCACCTGGACAAAGACTGACGCTGAGGCACGAAAGCGTGGGGAGCG
>ASV_1524: Domain - Bacteria; Phylum - Bacteroidota; Class - Flavobacteriia; Order - Flavobacteriales; Family - Flavobacteriaceae; Genus - NA; Species - NA
ATTGGGCAATGGAGGCAACTCTGACCCAGCCATGCCGCGTGCAGGAATAATGCCCTATGGGTAGTAAACTGCTTTTGTATAGGAAGAATAAGAGTCACGTGTGGCTTGATGACGGTACTATACGAATAAGGATCGGCTAACTCCGTGCCAGCAGCCGCGGTAATACGGAGGATGCAAGCGTTATCCGGAATCATTGGGTTTAAAGGGTCCGTAGGTGGATTAGTCAGTCAGAGGTGAAATCCTGCAGCTTAACTGTAGAACTGCCTTTGATACTGCTAATCTTGAGTCATTGTGAAGTAGTTAGAATATGTAGTGTAGCGGTGAAATGCATAGATATTACATAGAATACCGATTGCGAAGGCAGATTACTAACAATGTACTGACACTGATGGACGAAAGCGTGGGTAGCG
>ASV_1525: Domain - Bacteria; Phylum - Pseudomonadota; Class - Gammaproteobacteria; Order - Alteromonadales; Family - Colwelliaceae; Genus - Thalassotalea; Species - NA
ATTGCACAATGGGGGAAACCCTGATGCAGCCATGCCGCGTGTGTGAAGAAGGCCTTCGGGTTGTAAAGCACTTTCAGTGGGGAGGAAAGGGTGATGCTTAATACGTATCATCTGTGACGTTACCCACAGAAGAAGCACCGGCTAACTCCGTGCCAGCAGCCGCGGTAATACGGAGGGTGCGAGCGTTAATCGGAATTACTGGGCGTAAAGCGTGCGTAGGCGGATAGTTAAGCGAGATGTGAAATCCCGGGGCTCAACCTCGGAACTGCATTTCGAACTGGCAAGCTAGAGTACAGTAGAGGGTGGTGGAATTTCCAGTGTAGCGGTGAAATGCGTAGAGATTGGAAGGAACATCAGTGGCGAAGGCGGCCACCTGGACAAAGACTGACGCTGAGGCACGAAAGCGTGGGGAGCG
>ASV_1526: Domain - Bacteria; Phylum - Pseudomonadota; Class - Alphaproteobacteria; Order - Sneathiellales; Family - Sneathiellaceae; Genus - Sneathiella; Species - NA
ATTGGACAATGGGGGCAACCCTGATCCAGCCATGCCGCGTGAGTGAAGAAGGCCTTAGGGTTGTAAAGCTCTTTCGCTAGGGAAGATAATGACGGTACCTAGTAAAGAAGTCCCGGCTAACTCCGTGCCAGCAGCCGCGGTAATACGGAGGGGACTAGCGTTGTTCGGAATTACTGGGCGTAAAGAGTACGTAGGCTGTTTTTCAAGTTGGGTGTGAAAGCCCGGGGCTCAACCCCGGAACTGCACTCAAAACTGGAAGACTAGAGATCGGAAGAGGTAAGTGGAATTCCCAGTGTAGAGGTGAAATTCGTAGATATTGGGAAGAACACCAGTGGCGAAGGCGGCTTACTGGTCCGATACTGACGCTGAGGTACGAAAGCGTGGGGAGCA
>ASV_1527: Domain - Bacteria; Phylum - Verrucomicrobiota; Class - Verrucomicrobiia; Order - Verrucomicrobiales; Family - Verrucomicrobiaceae; Genus - Fucophilus; Species - Fucophilus fucoidanolyticus
CATTCACAATGGGGGCAACCCTGATGGTGCAACGCCGCGTGAGGGATGAAGGCCTTCGGGTCGTAAACCTCTGTCACCGGGGAGCAACAAGCAGGTTGATAGCCTGCCCTGAGTTAACCCGGAGAGGAAGCAGTGGCTAACTCCGTGCCAGCAGCCGCGGTAATACGGAGACTGCGAGCGTTACTCGGATTCACTGGGCGTAAAGGGTGCGCAGGCGGATGGATGTGTCAGGTGTGAAATCTCGGGGCTCAACCTCGAAACTGCGCCCGAAACTGTTTGGCTAGAGTATTGGAGAGGTAAGCGGAATTCCAGGTGTAGCGGTGAAATGCGTAGATATCTGGAGGAACACCAATGGCGAAGGCAGCTTACTGGACAATAACTGACGCTGAGGCACGAAAGCATGGGTAGCG
>ASV_1528: Domain - Bacteria; Phylum - Pseudomonadota; Class - Gammaproteobacteria; Order - Alteromonadales; Family - Colwelliaceae; Genus - NA; Species - NA
ATTGGACAATGGGGGCAACCCTGATCCAGCAATGCCGCGTGTGTGAAGAAGGCCTGCGGGTTGTAAAGCACTTTCAGTGGGGAGGAAAGGGTGATGCTTAATACGTATCATCTGTGACGTTACCCACAGAAGAAGCACCGGCTAACTCCGTGCCAGCAGCCGCGGTAATACGGAGGGTGCGAGCGTTAATCGGAATTACTGGGCGTAAAGCGTGCGTAGGCGGATAGTTAAGCGAGATGTGAAATCCCGGGGCTCAACCTCGGAACTGCATTTCGAACTGGCTGTCTAGAGTCTTGTAGAGGGTGGTGGAATTTCCAGTGTAGCGGTGAAATGCGTAGAGATTGGAAGGAACATCAGTGGCGAAGGCGGCCACCTGGACAAAGACTGACGCTGAGGCACGAAAGCGTGGGGAGCG
>ASV_1529: Domain - Bacteria; Phylum - Pseudomonadota; Class - Gammaproteobacteria; Order - Alteromonadales; Family - Colwelliaceae; Genus - NA; Species - NA
ATTGCACAATGGGGGAAACCCTGATGCAGCCATGCCGCGTGTGTGAAGAAGGCCTTCGGGTTGTAAAGCACTTTCAGTGGGGAGGAAAGGGTGATGCTTAATACGTATCATCTGTGACGTTACCCACAGAAGAAGCACCGGCTAACTCCGTGCCAGCAGCCGCGGTAATACGGAGGGTGCGAGCGTTAATCGGAATTACTGGGCGTAAAGCGTGCGTAGGCGGATAGTTAAGCGAGATGTGAAATCCCGGGGCTCAACCTGGGAACTGCATTGCGAACTGGCAAGCTAGAGTACAGTAGAGGGTAGTGGAATTTCCTGTGTAGCGGTGAAATGCGTAGAGATTGGAAGGAACATCAGTGGCGAAGGCGGCCACCTGGACAAAGACTGACGCTGAGGCACGAAAGCGTGGGGAGCG
>ASV_153: Domain - Bacteria; Phylum - Pseudomonadota; Class - Gammaproteobacteria; Order - Oceanospirillales; Family - Oceanospirillaceae; Genus - Oceanobacter; Species - Oceanobacter mangrovi
ATTGCACAATGGGCGCAAGCCTGATGCAGCCATGCCGCGTGTGTGAAGAAGGCTTTCGGGTTGTAAAGCACTTTCATCAGTGAGGAAAGGTTGATGGTTAATACCCATTAACTGTGACGTTAACTGAAGAAGAAGCACCGGCTAACTCCGTGCCAGCAGCCGCGGTAATACGGAGGGTGCAAGCGTTAATCGGAATTACTGGGCGTAAAGCGCGCGTAGGTTGTTTGCTAAGCGAGATGTGAAAGCCCCGGGCTTAACCTGGGAACTGCATTTCGAACTGGCAAGCTAGAGTACAGTAGAGGGTGGCGGAATTTCCTGTGTAGCGGTGAAATGCGTAGAGATGGGAAGGAACATCAGTGGCGAAGGCGGCCACCTGGACTGATACTGACACTGAGGTGCGAAAGCGTGGGTAGCG
>ASV_1530: Domain - Bacteria; Phylum - Bacteroidota; Class - Flavobacteriia; Order - Flavobacteriales; Family - Flavobacteriaceae; Genus - Dokdonia; Species - NA
ATTGGACAATGGGGGCAACCCTGATCCAGCGATGCCGCGTGAGTGAAGAAGGCCTTCGGGTTGTAAAACTCTTTCACCTGTGACGATGATGACGGTAGCAGGAGAAGAAGCACCGGCTAACTCCGTGCCAGCAGCCGCGGTAATACGGAGGGTGCAAGCGTTATCCGGAATCATTGGGTTTAAAGGGTCCGTAGGCGGGTTTATAAGTCAGTGGTGAAATGCTGTGGCTCAACCATAGCACTGCCATTGATACTGTAGATCTTGAATCGTTGTGAAGTGGTTAGAATATGTAGTGTAGCGGTGAAATGCTTAGATATTACATAGAATACCGATTGCGAAGGCAGATCACTAACAACGTATTGACGCTGATGGACGAAAGCGTAGGTAGCG
>ASV_1531: Domain - Bacteria; Phylum - Bacteroidota; Class - Cytophagia; Order - Cytophagales; Family - Reichenbachiellaceae; Genus - Ekhidna; Species - Ekhidna lutea
ATTGGTCAATGGGCGAAAGCCTGAACCAGCCATGCCGCGTGCAGGATGACGGCCTTCTGGGTTGTAAACTGCTTTTATACGGGAAGAAAAAGGCCTTGCGAGGCAAATTGCCGGTACCGTATGAATAAGCACCGGCTAACTCCGTGCCAGCAGCCGCGGTAATACGGAGGGTGCAAGCGTTGTCCGGATTTATTGGGTTTAAAGGGTACGTAGGCGGATTTTTAAGTCCGTGGTGAAAGCCTACAGCTTAACTGTAGAACTGCCATGGATACTGGAAATCTTGAATTCAGTTGAGGTAAGCGGAATTTATGATGTAGCGGTGAAATGCATAGATATCATAAAGAACACCTATTGCGAAGGCAGCTTGCTGGACTTGGATTGACGCTGAGGTACGAAAGCGTGGGGAGCG
>ASV_1532: Domain - Bacteria; Phylum - Pseudomonadota; Class - Alphaproteobacteria; Order - Hyphomicrobiales; Family - Phyllobacteriaceae; Genus - NA; Species - NA
CTTGCACAATGGGCGAAAGCCTGATGCAGCCATGCCGCGTGAGCGAAGAAGGTCCTATGGATTGTAAAGCTCTTTCAGATGGGAAGATGATGACGGTACCATCAGAAGAAGCCCCGGCTAACTTCGTGCCAGCAGCCGCGGTAATACGAAGGGGGCGAGTGTTGTTCGGATTTACTGGGCGTAAAGGGCGTGTAGGCGGATCGAACAGTCAGAGGTGAAAGCCCGGGGCTCAACCCCGGAACTGCCTTTGATACTTTCGGTCTAGAGTATGTGAGAGGGTGGTGGAATATCCTGTGTAGAGGTGGAATTCATAGATATTCGGAGGAACACCAGTGGCGAAGGCGGCTCACTGGCTCGATACTGACGCTGAGGTGCGAAAGTGTGGGGAGCA
>ASV_1533: Domain - Bacteria; Phylum - Pseudomonadota; Class - Alphaproteobacteria; Order - Rickettsiales; Family - S25-593; Genus - NA; Species - NA
ATTGGACAATGGGGGAAACCCTGATCCAGCAATGCCGCGTGAGTGATGAAGGCCCTAGGGTTGTAAAACTCTTTCAGAAGTGAAGATGATGACTGTAACTTCAGAAGAAGCTCCGGCTAACTCCGTGCCAGCAGCCGCGGTAATACGGAGGGAGCTAGCGTTGTTCGGAATTACTGGGCGTAAAGGGCGTGTAGGCTGTTAGGTAAGTCAGAGGTGAAATCCCTAAGCTCAACTTAGGAACTGCCTTTGATACTATCTTACTAGAGATCGAGAGAAGTTGGCGGAATTCCAAGTGTAGAGGTGAAATTCGTAGATATTTGGAAGAACACCAGTGGCGAAAGCGGCCAACTGGCTCGTATCTGACGCTGAGACGCGAAAGCGTGGGTAGCA
>ASV_1534: Domain - Bacteria; Phylum - Bacteroidota; Class - Flavobacteriia; Order - Flavobacteriales; Family - Flavobacteriaceae; Genus - NA; Species - NA
ATTGGACAATGGAGGCAACTCTGATCCAGCCATGCCGCGTGCAGGAAGACTGCCCTATGGGTTGTAAACTGCTTTTATACAGGAAGAAACCGCTCTACGTGTAGAGCTCTGACGGTACTGTAAGAATAAGCATCGGCTAACTCCGTGCCAGCAGCCGCGGTAATACGGAGGATGCAAGCGTTATCCGGAATCATTGGGTTTAAAGGGTCCGTAGGTGGATTAGTCAGTCAGAGGTGAAATCCTGCAGCTTAACTGTAGAACTGCCTTTGATACTGCTAATCTTGAGTCATTGTGAAGTAGTTAGAATATGTAGTGTAGCGGTGAAATGCATAGATATTACATAGAATACCGATTGCGAAGGCAGATTACTAACAATGTACTGACACTGATGGACGAAAGCGTGGGTAGCG
>ASV_1535: Domain - Bacteria; Phylum - Pseudomonadota; Class - Gammaproteobacteria; Order - Oceanospirillales; Family - Oleiphilaceae; Genus - Oleiphilus; Species - NA
ATTGGACAATGGGCGCAAGCCTGATCCAGCCATGCCGCGTGAGTGATGAAGGCCCTAGGGTTGTAAAACTCTTTCAGTGGTGAAGATAATGACGGTAACCACAGAAGAAGCACCGGCTAACTCCGTGCCAGCAGCCGCGGTAATACGGAGGGTGCAAGCGTTAATCGGAATTACTGGGCGTAAAGCGCGCGTAGGCGGCTTACTAAGCCAGATGTGAAAGCCCCGGGCTCAACCTGGGAACTGCATTTGGAACTGGTTCGCTAGAGTACAGTAGAGGGTGGTGGAATTTCCAGTGTAGCGGTGAAATGCGTAGAGATTGGAAGGAACATCAGTGGCGAAGGCGGCCACCTGGACTGATACTGACGCTGAGGTGCGAAAGCGTGGGGAGCA
>ASV_1536: Domain - Bacteria; Phylum - Pseudomonadota; Class - Alphaproteobacteria; Order - Rickettsiales; Family - Fokiniaceae; Genus - MD3-55; Species - NA
ATTGCACAATGGGGGAAACCCTGATGCAGCCATGCCGCGTGTGTGAAGAAGGCCTTCGGGTTGTAAAGCACTTTCAGTTGTGAGGAAAAGTTGGTAGTTAATACCTGCCAGCCGTGACGTTAACAACAGAAGAAGCACCGGCTAACTTCGTGCCAGCAGCCGCGGTAATACGAAGGGGGCAAGCGTTACTCGGAATTATTGGGCGTAAAGCGTGCGTAGGCGGTTTTATAAGTTGAAAGTGAAAGCCTTTGGCTCAACCAAAGAATTGCTTACAAAACTGTAAAACTAGAGTATTAGAGAGGATAGAAGAATTCCTGATGTAGGGGTGAAATCCGTAGATATCAGGAGGAATATCGAAGGCGAAAGCATCTGTCTGGCTAAATACTGACGCTGTTGCACGAAAGCGTGGGGAGCA
>ASV_1537: Domain - Bacteria; Phylum - Bacteroidota; Class - Saprospiria; Order - Saprospirales; Family - Haliscomenobacteraceae; Genus - Portibacter; Species - Portibacter lacus
ATTGGACAATGGGGGCAACCCTGATCCAGCCATCCCGCGTGCAGGATGACGGCCCTATGGGTTGTAAACTGCTTTTATTGGGGAAGAACTCCTTTCATTTATGAGAGGCTGACGGTACCCTATGAATAAGCACCGGCTAACTCCGTGCCAGCAGCCGCGGTAATACGGAGGGTGCAAGCGTTATCCGGAATCACTGGGTTTAAAGGGTGCGTAGGCGGCCTGATAAGTCAGAGGTGAAAGTTTCCGGCTCAACCGGGAGACTGCCTTTGATACTGTCAAGCTAGAATTAAGTTGAGGTTAGCGGAATGTGACATGTAGCGGTGAAATGCATAGATATGTCATAGAACACCAATTGCGAAGGCAGCTGACTGGGCTTATATTGACGCTGAGGCACGAAAGCGTGGGGAGCG
>ASV_1538: Domain - Bacteria; Phylum - Pseudomonadota; Class - Alphaproteobacteria; Order - Rickettsiales; Family - Fokiniaceae; Genus - MD3-55; Species - NA
ATTGGACAATAGGCGAAAGCCTGATCCAGCGACGTCACGTGAATGATGAAGGCCTTAGGGTTGTAAAATTCTTTTAGTGGAGAAGATAATGACGGTATCCACAGAAAAAGTCCCGGCTAACTCCGTGCCAGCAGCCGCGGTAATACGGAGGGGACTAGCGTTGTTCGGAATTACTGGGCGTAAAGCGTGCGTAGGCGGTTTTATAAGTTGAAAGTGAAAGCCTTTGGCTCAACCAAAGAATTGCTTACAAAACTGTAAAACTAGAGTATTAGAGAGGATAGAAGAATTCCTGATGTAGGGGTGAAATCCGTAGATATCAGGAGGAATATCGAAGGCGAAAGCATCTGTCTGGCTAAATACTGACGCTGTTGCACGAAAGCGTGGGGAGCA
>ASV_1539: Domain - Bacteria; Phylum - Pseudomonadota; Class - Gammaproteobacteria; Order - Oceanospirillales; Family - Oceanospirillaceae; Genus - Oleispira; Species - Oleispira lenta
ATTGCACAATGGGCGCAAGCCTGATGCAGCCATGCCGCGTGTGTGAAGAAGGCCTTAGGGTTGTAAAGCACTTTCAGCGAGGAGGAAAGGTTGTAAGTTAATACCTTGCAGCTGTGACGTTACTCGCAGAAGAAGCACCGGCTAATTTAGTGCCAGCAGCCGCGGTAATACTAAAGGTGCAAGCGTTAATCGGAATTACTGGGCGTAAAGCGCGCGTAGGTGGCTTGTCAAGCTGGATGTGAAAGCCCAGGGCTCAACCTTGGAACTGCATTCAGAACTGGCTCGCTAGAGTACGAGAGAGGTTAGTGGAATTTCCTGTGTAGCGGTGAAATGCGTAGAGATGGGAAGGAACACCAGTGGCGAAGGCGACTGACTGGCTCGATACTGACACTGAGGTGCGAAAGCGTGGGGAGCA
>ASV_154: Domain - Bacteria; Phylum - Pseudomonadota; Class - Alphaproteobacteria; Order - Rhodobacterales; Family - Roseobacteraceae; Genus - Phaeobacter; Species - Phaeobacter italicus
CTTGGACAATGGGGGCAACCCTGATCCAGCCATGCCGCGTGAGTGATGAAGGCCTTAGGGTCGTAAAGCTCTTTCGCCTGTGATGATAATGACAGTAGCAGGTAAAGAAACCCCGGCTAACTCCGTGCCAGCAGCCGCGGTAATACGGAGGGGGTTAGCGTTGTTCGGAATTACTGGGCGTAAAGCGCGCGTAGGCGGATTAGTCAGTTAGAGGTGAAATCCCAGGGCTCAACCCTGGAACTGCCTTTAATACTGCTAGTCTTGAGTTCGAGAGAGGTGAGTGGAATTCCGAGTGTAGAGGTGAAATTCGTAGATATTCGGAGGAACACCAGTGGCGAAGGCGGCTCACTGGCTCGATACTGACGCTGAGGTGCGAAAGTGTGGGGAGCA
>ASV_1540: Domain - Bacteria; Phylum - Pseudomonadota; Class - Gammaproteobacteria; Order - Beggiatoales; Family - Beggiatoaceae; Genus - Candidatus Marithrix; Species - NA
ATTGGACAATGGGCGAAAGCCTGATCCAGCAATGCCGCGTGTGTGAAGAAGGCCTGCGGGTTGTAAAGCACTTTCAGTTGGGAAGAAAAGCTTAAGGTTAATATCTTTAAGTCTTGACGTTATCAACAGAAGAAGCACCGGCTAACTCTGTGCCAGCAGCCGCGGTAATACAGAGGGTGCGAGCGTTAATCGGAATTACTGGGCGTAAAGGGTATGTAGGCGGTTATATCAGTCGGATGTGAAAGCCCAAGGCTTAACCTTGGAATTGCATTCGATACTATATGACTAGAGTACAGTAGAGGAAGGTGGAATTCCTAGTGTAGCGGTGAAATGCGTAGATATTAGGAGGAACATCAGTGGCGAAGGCGACCTTCTGGACTGATACTGACGCTGAGGTACGAAAGCGTGGGGAGCA
>ASV_1541: Domain - Bacteria; Phylum - Pseudomonadota; Class - Gammaproteobacteria; Order - Alteromonadales; Family - Alteromonadaceae; Genus - Alteromonas; Species - NA
ATTGCACAATGGGGGAAACCCTGATGCAGCCATGCCGCGTGTGTGAAGAAGGCCTTCGGGTTGTAAAGCACTTCCAGTTGTGAGGAAAAGTTGGTAGTTAATACCTGCCAGCCGTGACGTTAACAACAGAAGAAGCACCGGCTAACTCCGTGCCAGCAGCCGCGGTAATACGGAGGGTGCGAGCGTTAATCGGAATTACTGGGCGTAAAGCGCACGCAGGCGGTTTGTTAAGCTAGATGTGAAAGCCCCGGGCTCAACCTGGGATGGTCATTTAGAACTGGCAGGCTAGAGTCTTGGAGAGGGGAGTGGAATTCCAGGTGTAGCGGTGAAATGCGTAGATATCTGGAGGAACATCAGTGGCGAAGGCGACTCCCTGGCCAAAGACTGACGCTCATGTGCGAAAGTGTGGGTAGCG
>ASV_1542: Domain - Bacteria; Phylum - Bacillota; Class - Bacilli; Order - Lactobacillales; Family - Streptococcaceae; Genus - Streptococcus; Species - NA
CTTCGGCAATGGGGGCAACCCTGACCGAGCAACGCCGCGTGAGTGAAGAAGGTTTTCGGATCGTAAAGCTCTGTTGTAAGTCAAGAACGAGTGTGAGAGTGGAAAGTTCACACTGTGACGGTAGCTTACCAGAAAGGGACGGCTAACTACGTGCCAGCAGCCGCGGTAATACGTAGGTCCCGAGCGTTGTCCGGATTTATTGGGCGTAAAGCGAGCGCAGGCGGTTTGATAAGTCTGAAGTTAAAGGCTGTGGCTCAACCATAGTTCGCTTTGGAAACTGTCAAACTTGAGTGCAGAAGGGGAGAGTGGAATTCCATGTGTAGCGGTGAAATGCGTAGATATATGGAGGAACACCGGTGGCGAAAGCGGCTCTCTGGTCTGTAACTGACGCTGAGGCTCGAAAGCGTGGGGAGCG
>ASV_1543: Domain - Bacteria; Phylum - Bacteroidota; Class - Flavobacteriia; Order - Flavobacteriales; Family - Flavobacteriaceae; Genus - Seonamhaeicola; Species - NA
ATTGGGCAATGGAGGCAACTCTGACCCAGCCATGCCGCGTGCAGGAAGACTGCCCTATGGGTTGTAAACTGCTTTTATACAGGAAGAAACACTCCCTCGTGAGGGAGCTTGACGGTACTGTAAGAATAAGCATCGGCTAACTCCGTGCCAGCAGCCGCGGTAATACGGAGGATGCAAGCGTTATCCGGAATCATTGGGTTTAAAGGGTCCGTAGGTGGATTAGTCAGTCAGAGGTGAAATCCTGCAGCTTAACTGTAGAACTGCCTTTGATACTGCTAATCTTGAGTCATTGTGAAGTAGTTAGAATATGTAGTGTAGCGGTGAAATGCATAGATATTACATAGAATACCGATTGCGAAGGCAGATTACTAACAATGTACTGACACTGATGGACGAAAGCGTGGGTAGCG
>ASV_1544: Domain - Bacteria; Phylum - Bacteroidota; Class - Flavobacteriia; Order - Flavobacteriales; Family - Flavobacteriaceae; Genus - NA; Species - NA
CTTAGACAATGGGCGCAAGCCTGATCTAGCCATGCCGCGTGTGTGATGAAGGCCTTAGGGTCGTAAAGCACTTTCGCCAGGGATGATAATGACAGTACCTGGTAAAGAAACCCCGGCTAACTCCGTGCCAGCAGCCGCGGTAATACGGAGGATGCAAGCGTTATCCGGAATCATTGGGTTTAAAGGGTCCGTAGGTGGATTAGTCAGTCAGAGGTGAAATCCTGCAGCTTAACTGTAGAACTGCCTTTGATACTGCTAATCTTGAGTCATTGTGAAGTAGTTAGAATATGTAGTGTAGCGGTGAAATGCATAGATATTACATAGAATACCGATTGCGAAGGCAGATTACTAACAATGTACTGACACTGATGGACGAAAGCGTGGGTAGCG
>ASV_1545: Domain - Bacteria; Phylum - Pseudomonadota; Class - Gammaproteobacteria; Order - Cellvibrionales; Family - Spongiibacteraceae; Genus - Spongiibacter; Species - Spongiibacter marinus
ATTGCGCAATGGGCGAAAGCCTGACGCAGCCATGCCGCGTGTGTGAAGAAGGCCTTCGGGTTGTAAAGCACTTTCAATAGGGAGGAAAGGTTGTAGCTTAATACGCTGCAACTGTGACGTTACCTATAGAAGAAGCACCGGCTAACTCCGTGCCAGCAGCCGCGGTAATACGGAGGGTGCGAGCGTTAATCGGAATTACTGGGCGTAAAGCGCGCGTAGGCGGCTTCGTCAGTCAGATGTGAAAGCCCCGGGCTCAACCTGGGAACTGCATTTGATACTGCGGAGCTAGAGTATGGTAGAGGATAGTGGAATTCCAGGTGTAGCGGTGAAATGCGTAGATATCTGGAGGAACATCAGTGGCGAAGGCGACTGTCTGGACTAATACTGACGCTGAGGTGCGAAAGCGTGGGGAGCA
>ASV_1546: Domain - Bacteria; Phylum - Pseudomonadota; Class - Gammaproteobacteria; Order - Vibrionales; Family - Vibrionaceae; Genus - Vibrio; Species - NA
ATTGGACAATGGGGGAAACCCTGATCCAGCAATACCACGTGTGTGAAGAAGGCCTTAGGGTTGTAAAGCACTTTAGTTAGGGAGGAAGGCAATTAGGTTAAGAGCTAAATTGTTTGACGTTACCTAAAGAATAAGCACCGGCTAACTCCGTGCCAGCAGCCGCGGTAATACGGAGGGTGCGAGCGTTAATCGGAATTACTGGGCGTAAAGCGCATGCAGGTGGTTTGTTAAGTCAGATGTGAAAGCCCGGGGCTCAACCTCGGAATTGCATTTGAAACTGGCAGACTAGAGTACTGTAGAGGGGGGTAGAATTTCAGGTGTAGCGGTGAAATGCGTAGAGATCTGAAGGAATACCGGTGGCGAAGGCGGCCCCCTGGACAGATACTGACACTCAGATGCGAAAGCGTGGGGAGCA
>ASV_1547: Domain - Bacteria; Phylum - Pseudomonadota; Class - Gammaproteobacteria; Order - Alteromonadales; Family - Colwelliaceae; Genus - Thalassotalea; Species - NA
ATTGCACAATGGGGGAAACCCTGATGCAGCCATGCCGCGTGTGTGAAGAAGGCCTTCGGGTTGTAAAGCACTTTCAGTGGGGAGGAAAGGGTGATGCTTAATACGTATCATCTGTGACGTTACCCACAGAAGAAGCACCGGCTAACTCCGTGCCAGCAGCCGCGGTAATACGGAGGGTGCGAGCGTTAATCGGAATTACTGGGCGTAAAGCGTGCGTAGGCGGATAGTTAAGCGAGATGTGAAATCCCGGGGCTCAACCTCGGAACTGCATTTCGAACTGGCTGTCTAGAGTCTTGTAGAGGGTGGTGGAATTTCCAGTGTAGCGGTGAAATGCGTAGAGATCGGAAGGAACACCAGTGGCGAAGGCGGCCTCCTGGACTGACATTGACGCTGAGGTGCGAAAGCGTGGGGAGCA
>ASV_1548: Domain - Bacteria; Phylum - Pseudomonadota; Class - Gammaproteobacteria; Order - Alteromonadales; Family - Alteromonadaceae; Genus - Alteromonas; Species - NA
ATTGCGCAATGGGGGAAACCCTGACGCAGCAACGCCGCGTGTGTGAAGAAGGCTCTCGGGTCGTAAAGCACTGTCGAGAGGAACGAGCCGGCTGTCATCAATAGTGGCAGTCCCGACGGTACCTCTTGAGGAAGCACCGGCTAACTCCGTGCCAGCAGCCGCGGTAATACGGAGGGTGCGAGCGTTAATCGGAATTACTGGGCGTAAAGCGCACGCAGGCGGTTTGTTAAGCTAGATGTGAAAGCCCCGGGCTCAACCTGGGATGGTCATTTAGAACTGGCAGACTAGAGTCTTGGAGAGGGGAGTGGAATTCCAGGTGTAGCGGTGAAATGCGTAGATATCTGGAGGAACATCAGTGGCGAAGGCGACTCCCTGGCCAAAGACTGACGCTCATGTGCGAAAGTGTGGGTAGCG
>ASV_1549: Domain - Bacteria; Phylum - Bacteroidota; Class - Flavobacteriia; Order - Flavobacteriales; Family - Flavobacteriaceae; Genus - NA; Species - NA
ATTGCACAATGGGGGAAACCCTGATGCAGCCATGCCGCGTGTGTGAAGAAGGCTCTAGGGTCGTAAAGCACTTTCAGTAGGGAGGAAAGGAGTGTAGTTAATACCTGCATTCTGTGACGTTACCTACAGAAGAAGCACCGGCTAACTCCGTGCCAGCAGCCGCGGTAATACGGAGGATGCAAGCGTTATCCGGAATCATTGGGTTTAAAGGGTCCGTAGGTGGATTAGTCAGTCAGAGGTGAAATCCTGCAGCTTAACTGTAGAACTGCCTTTGATACTGCTAATCTTGAGTCATTGTGAAGTAGTTAGAATATGTAGTGTAGCGGTGAAATGCATAGATATTACATAGAATACCGATTGCGAAGGCAGATTACTAACAATGTACTGACACTGATGGACGAAAGCGTGGGTAGCG
>ASV_155: Domain - Bacteria; Phylum - Pseudomonadota; Class - Alphaproteobacteria; Order - Kordiimonadales; Family - Kordiimonadaceae; Genus - Kordiimonas; Species - Kordiimonas laminariae
ATTGGACAATGGGGGCAACCCTGATCCAGCGATGCCGCGTGAGTGATGAAGGCCTTAGGGTTGTAAAACTCTTTCAGTAGGGATGATAATGACAGTACCTACAGAAGAAGCTCCGGCTAACTCCGTGCCAGCAGCCGCGGTAATACGGAGGGAGCTAGCGTTGTTCGGAATTACTGGGCGTAAAGCGCGCGTAGGCGGCTTTGCAAGTAGAGGGTGAAATCCCGGGGCTCAACCCCGGAACTGCCTTCTAAACTGCAGAGCTAGAATCCTGGAGAGGTGAGTAGAATTCCTAGTGTAGAGGTGAAATTCGTAGATATTAGGAAGAATACCAGTGGCGAAGGCGGCTCACTGGACAGGTATTGACGCTGAGGTGCGAAAGCGTGGGGAGCG
>ASV_1550: Domain - Bacteria; Phylum - Bacteroidota; Class - Flavobacteriia; Order - Flavobacteriales; Family - Flavobacteriaceae; Genus - Dokdonia; Species - Dokdonia lutea
ATTGGACAATGGAGGCAACTCTGATCCAGCCATGCCGCGTGCAGGAAGACTGCCCTATGGGTTGTAAACTGCTTTTATACAGGAAGAAACTACTCTACGTGTAGAGTTCTGACGGTACTGTAAGAATAAGGATCGGCTAACTCCGTGCCAGCAGCCGCGGTAATACGGAGGATCCAAGCGTTATCCGGAATCATTGGGTTTAAAGGGTCCGTAGGCGGGTTTATAAGTCAGTGGTGAAATGCTGTGGCTCAACCATAGCACTGCCATTGATACTGTAGATCTTGAATCGTTGTGAAGTGGTTAGAATATGTAGTGTAGCGGTGAAATGCTTAGATATTACATAGAATACCGATTGCGAAGGCAGATCACTAACAACGTATTGACGCTGATGGACGAAAGCGTAGGTAGCG
>ASV_1551: Domain - Bacteria; Phylum - Pseudomonadota; Class - Gammaproteobacteria; Order - Alteromonadales; Family - Pseudoalteromonadaceae; Genus - Pseudoalteromonas; Species - Pseudoalteromonas ruthenica
ATTGCACAATGGGCGCAAGCCTGATGCAGCCATGCCGCGTGTGTGAAGAAGGCCTTCGGGTTGTAAAGCACTTTCAGCAAGGAGGAAAGGGTGTAAGTTAATACCTTACATCTGTGACGTTACTTGCAGAAGAAGCACCGGCTAACTCCGTGCCAGCAGCCGCGGTAATACGGAGGGTGCGAGCGTTAATCGGAATTACTGGGCGTAAAGCGTACGCAGGCGGTTTGTTAAGCGAGATGTGAAAGCCCCGGGCTTAACCTGGGAACTGCATTTCGAACTGGCAGGCTAGAGTGTGATAGAGGGTGGTAGAATTTCAGGTGTAGCGGTGAAATGCGTAGAGATCTGAAGGAATACCGATGGCGAAGGCAGCCACCTGGGTCAACACTGACGCTCATGTACGAAAGCGTGGGGAGCA
>ASV_1552: Domain - Bacteria; Phylum - Pseudomonadota; Class - Alphaproteobacteria; Order - Rhodobacterales; Family - Roseobacteraceae; Genus - Shimia; Species - Shimia marina
CTTGGACAATGGGCGCAAGCCTGATCCAGCCATGCCGCGTGAGTGATGAAGGCCCTAGGGTCGTAAAGCTCTTTCGCCTGTGATGATAATGACAGTAGCAGGTAAAGAAACCCCGGCTAACTCCGTGCCAGCAGCCGCGGTAATACGGAGGGGGTTAGCGTTGTTCGGAATTACTGGGCGTAAAGCGCGCGTAGGCGGGTTGTTAAGTTAGAGGTGAAATCCCGGGGCTCAACCCCGGAACTGCCTTTAATACTGGCAACCTAGAGTTCGAGAGAGGTGAGTGGAATTCCGAGTGTAGAGGTGAAATTCGTAGATATTCGGTGGAACACCAGTGGCGAAGGCGACTAACTGGACTGATACTGACGCTGAGGTGCGAAAGTGTGGGGAGCA
>ASV_1553: Domain - Bacteria; Phylum - Pseudomonadota; Class - Gammaproteobacteria; Order - Alteromonadales; Family - NA; Genus - NA; Species - NA
ATTGCACAATGGGGGAAACCCTGATGCAGCCATGCCGCGTGTGTGAAGAAGGCCTTCGGGTTGTAAAGCACTTTCAGTGGGGAGGAAAGGGTGATGCTTAATACGTATCATCTGTGACGTTACCCACAGAAGAAGCACCGGCTAACTCCGTGCCAGCAGCCGCGGTAATACGGAGGGTGCGAGCGTTAATCGGAATTACTGGGCGTAAAGCGTGCGTAGGCGGATAGTTAAGCGAGATGTGAAATCCCGGGGCTCAACCTCGGAACTGCATTTCGAACTGGCTGTCTAGAGTCTTGTAGAGGGTGGTGGAATTTCCAGTGTAGCGGTGAAATGCGTAGAGATCTGAAGGAATACCGGTGGCGAAGGCGGCCCCCTGGACAAAGACTGACGCTCAGATGCGAAAGCGTGGGGAGCA
>ASV_1554: Domain - Bacteria; Phylum - Bdellovibrionota; Class - Bdellovibrionia; Order - Bdellovibrionales; Family - Bdellovibrionaceae; Genus - Bdellovibrio; Species - NA
ATTGCGCAATGGGGGAAACCCTGACGCAGCGACACCGCGTGAGTGATGAAGGCCTTTGGGTTGTAAAGCTCTGTTCTATGGGAAGAAAAAAATGACGGTACCATAGAAGAAAGGACCGGCTAACTTCGTGCCAGCAGCCGCGGTAATACGAGGGGTCCAAGCGTTGCTCGGAATCATTGGGCGTAAAGCGGGTGTAGGCGGCTAAATAAGTCAGAAGTGAAAGCCCTGGGCTCAACCTAGGAAGTGCTTTTGATACTGTTTAGCTTGAGTATGGGAGAGGGTAGTGGAATTCCTGGTGTAGTGGTGAAATACGTAGATATCAGGAGGAACATCGGTGGCGAAGGCGGCTGCCTGGCCCAATACTGACGCTCAGACCCGAAAGCGTGGGTAGCA
>ASV_1555: Domain - Bacteria; Phylum - Pseudomonadota; Class - Alphaproteobacteria; Order - Rhodospirillales; Family - Terasakiellaceae; Genus - Terasakiella; Species - Terasakiella brassicae
ATTGCGCAATGGAGGAAACTCTGACGCAGCCATGCCGCGTGAGTGAAGAAGGCCCTAGGGTTGTAAAGCTCTTTCAGACGTGATGATGATGACAGTAGCGTCAAAAGAAGTTCCGGCTAACTTCGTGCCAGCAGCCGCGGTAATACGAAGGGAACTAGCGTTGTTCGGATTTACTGGGCGTAAAGAGCATGTAGGCGGATTGGTTAGTTGGAGGTGAAATCCCGGAGCTCAACTCCGGAACTGCCTTCAATACTGCCAGTCTAGAGTCTGTAAGGGGGTGGTGGAATTCCGAGTGTAGAGGTGAAATTCGTAGATATTCGGAGGAACACCAGTGGCGAAGGCGACCACCTGGTACAGTACTGACGCTGAGATGCGAAAGCGTGGGGAGCA
>ASV_1556: Domain - Bacteria; Phylum - Pseudomonadota; Class - Gammaproteobacteria; Order - Oceanospirillales; Family - Oceanospirillaceae; Genus - Spongiispira; Species - Spongiispira norvegica
ATTGCACAATGGGCGCAAGCCTGATGCAGCCATGCCGCGTGTGTGAAGAAGGCTCTAGGGTTGTAAAGCACTTTCAGCAGTGAGGAAAGGTTAGTAGTTAATACCTGCTATCTGTGACGTTAACTGCAGAAGAAGCACCGGCTAACTCCGTGCCAGCAGCCGCGGTAATACGGAGGGTGCAAGCGTTAATCGGAATTACTGGGCGTAAAGCGTACGTAGGTGGTTTGTTAAGTTGGATGTGAAAGCCCCGGGCTCAACCTGGGAACTGCATTCAAAACTGGCGAACTAGAGTATGGTAGAGGTAAGTGGAATTTCCTGTGTAGCGGTGAAATGCGTAGAGATGGGAAGGAACATCAGTGGCGAAGGCGACTTACTGGACCAATACTGACACTGAGGTACGAAAGCGTGGGTAGCA
>ASV_1557: Domain - Bacteria; Phylum - Pseudomonadota; Class - Gammaproteobacteria; Order - Oceanospirillales; Family - Oceanospirillaceae; Genus - Oceanospirillum; Species - NA
ATTGCACAATGGGCGCAAGCCTGATGCAGCCATGCCGCGTGTGTGAAGAAGGCCTTCGGGTTGTAAAGCACTTTCAGTAGGGAGGAAAGGTTGTAGATTAATACTCTACAGCTGTGACGTTACCTACAGAAGAAGCACCGGCTAACTCCGTGCCAGCAGCCGCGGTAATACGGAGGGTGCAAGCGTTAATCGGAATTACTGGGCGTAAAGCGCGCGTAGGCGGCTTGTTAAGCCAGATGTGAAAGCCCCGGGCTCAACCTGGGAACTGCATTTGGAACTGGCAGGCTAGAGTACAGAAGAGGGTGGTAGAATTTCCTGTGTAGCGGTGAAATGCGTAGATATAGGAAGGAATACCAGTGGCGAAGGCGGCCACCTGGTCTGATACTGACGCTGAGGTGCGAAAGCGTGGGGAGCA
>ASV_1558: Domain - Bacteria; Phylum - Pseudomonadota; Class - Gammaproteobacteria; Order - Alteromonadales; Family - Alteromonadaceae; Genus - NA; Species - NA
ATTGCACAATGGGGGAAACCCTGATGCAGCCATGCCGCGTGTGTGAAGAAGGCCTTCGGGTTGTAAAGCACTTTCAGTTGTGAGGAAAAGTTAGTAGTTAATACCTGCTAGCCGTGACGTTAACAACAGAAGAAGCACCGGCTAACTCCGTGCCAGCAGCCGCGGTAATACGGAGGGTGCGAGCGTTAATCGGAATTACTGGGCGTAAAGCGCACGCAGGCGGTTTGTTAAGCTAGATGTGAAAGCCCCGGGCTCAACCTGGGATGGTCATTTAGAACTGGCAGACTAGAGTCTTGGAGAGGGGAGTGGAATTCCAGGTGTAGCGGTGAAATGCGTAGAGATCGGAAGGAACATCAATGGCGAAGGCAACAATCTGGGGTTGAACTGACACTGAGGGACGAAAGCGTGGGTAGCA
>ASV_1559: Domain - Bacteria; Phylum - Pseudomonadota; Class - Gammaproteobacteria; Order - Alteromonadales; Family - Alteromonadaceae; Genus - NA; Species - NA
ATTGCACAATGGGCGCAAGCCTGATGCAGCCATGCCGCGTGTGTGAAGAAGGCCTTCGGGTTGTAAAGCACTTTCAGTAGGGAGGAAGGTTTAGTAGTTAATACCTGCTAGATTTGACGTTACCTACAGAAGAAGCACCGGCTAACTCCGTGCCAGCAGCCGCGGTAATACGGAGGGTGCGAGCGTTAATCGGAATTACTGGGCGTAAAGCGCACGCAGGCGGTTTGTTAAGCTAGATGTGAAAGCCCCGGGCTCAACCTGGGATGGTCATTTAGAACTGGCAGACTAGAGTCTTGGAGAGGGGAGTGGAATTCCAGGTGTAGCGGTGAAATGCGTAGATATCTGGAGGAACATCAGTGGCGAAGGCGACTCCCTGGCCAAAGACTGACGCTCATGTGCGAAAGTGTGGGTAGCG
>ASV_156: Domain - Bacteria; Phylum - Pseudomonadota; Class - Gammaproteobacteria; Order - Vibrionales; Family - Vibrionaceae; Genus - Vibrio; Species - Vibrio pelagius
ATTGCACAATGGGCGCAAGCCTGATGCAGCCATGCCGCGTGTATGAAGAAGGCCTTCGGGTTGTAAAGTACTTTCAGCAGTGAGGAAGGGGGTGTCGTTAATAGCGGCATTTCTTGACGTTAGCTGCAGAAGAAGCACCGGCTAACTCCGTGCCAGCAGCCGCGGTAATACGGAGGGTGCGAGCGTTAATCGGAATTACTGGGCGTAAAGCGCATGCAGGTGGTTTGTTAAGTCAGATGTGAAAGCCCGGGGCTCAACCTCGGAACTGCATTTGAAACTGGCAAACTAGAGTACTGTAGAGGGGGGTAGAATTTCAGGTGTAGCGGTGAAATGCGTAGAGATCTGAAGGAATACCAGTGGCGAAGGCGGCCCCCTGGACAGATACTGACACTCAGATGCGAAAGCGTGGGGAGCA
>ASV_1560: Domain - Bacteria; Phylum - Pseudomonadota; Class - Alphaproteobacteria; Order - Rickettsiales; Family - AB1; Genus - NA; Species - NA
ATTGGACAATGGGGGCAACCCTGATCCAGCGATGCCGCGTGAGTGAAGAAGGCCTTCGGGTTGTAAAACTCTTTCACCTGTGACGATGATGACGGTAGCAGGAGAAGAAGCACCGGCTAACTCCGTGCCAGCAGCCGCGGTAAGACGGAGGGTGCTAGCGTTGTTCGGAATGACTGGGCGTAAAGGGCGCGTAGGCGGTTTTGTTAGTCAGGCGTGAAAGCCCCGGGCTTAACCTGGGAACTGCGTTTGATACTGCAAGACTTGAGAACGGAAGAGGAAAGTGGAATTCCTAGTGTAGAGGTGAAATTCGTAGATATTCGGAGGAACACCAGTGGCGAAGGCGGCTCACTGGCTCGATACTGACGCTGAGGTGCGAAAGTGTGGGGAGCA
>ASV_1561: Domain - Bacteria; Phylum - Planctomycetota; Class - Planctomycetia; Order - Planctomycetales; Family - Planctomycetaceae; Genus - Fuerstiella; Species - Fuerstiella marisgermanici
CTTCCGCAATGGGCGAAAGCCTGACGGAGCGACGCCGCGTGCAGGATGAAGGCCCTTGGGTTGTAAACTGCTGTCAGAGGGGATGAAATCACGGTTGGCAATCCTTCCGTGTTGACAGAGCCTCAAAGGAAGCACGGGCTAAGTACGTGCCAGCAGCCGCGGTAACACGTACTGTGCGAACGTTATTCGGAATCACTGGGCTTAAAGGGTGCGTAGGCGGTTTGTCAAGTCAGATGTGAAATGCCTGAGCTCAACTGAGGCACTGCGTTTGAAACTGACAGACTTGAGTATTCCAGGGGTATGCGGAACTGCCAGTGGAGCGGTGAAATGCGTTGATATTGGCAGGAACACCAGTGGCGAAGGCGGCATACTGGGGGATAACTGACGCTGAGGCACGAAAGCCAGGGTAGCG
>ASV_1562: Domain - Bacteria; Phylum - Bacteroidota; Class - Flavobacteriia; Order - Flavobacteriales; Family - Flavobacteriaceae; Genus - NA; Species - NA
ATTGCACAATGGGCGCAAGCCTGATGCAGCCATGCCGCGTGTGTGAAGAAGGCTTTCGGGTTGTAAAGCACTTTCAGTGGGGAGGAAAGGGTGTACGTTAATAGCGTGCATCTGTGACGTTACCCACAGAAGAAGCACCGGCTAACTCCGTGCCAGCAGCCGCGGTAATACGGAGGATGCAAGCGTTATCCGGAATCATTGGGTTTAAAGGGTCCGTAGGTGGATTAGTCAGTCAGAGGTGAAATCCTGCAGCTTAACTGTAGAACTGCCTTTGATACTGCTAATCTTGAGTCATTGTGAAGTAGTTAGAATATGTAGTGTAGCGGTGAAATGCATAGATATTACATAGAATACCGATTGCGAAGGCAGATTACTAACAATGTACTGACACTGATGGACGAAAGCGTGGGTAGCG
>ASV_1563: Domain - Bacteria; Phylum - Pseudomonadota; Class - Alphaproteobacteria; Order - Rhodobacterales; Family - Roseobacteraceae; Genus - NA; Species - NA
ATTGGACAATGGGCGAAAGCCTGATCCAGCAATGCCGCGTGAGTGATGAAGGCCTTAGGGTCGTAAAGCTCTTTCGCCAGAGATGATAATGACAGTATCTGGTAAAGAAACCCCGGCTAACTCCGTGCCAGCAGCCGCGGTAATACGGAGGGGGTTAGCGTTGTTCGGAATTACTGGGCGTAAAGCGCGCGTAGGCGGATTAGTAAGTTAGAGGTGAAATCCCGGGGCTCAACCCCGGAACTGCCTTTAATACTGCTAGTCTTGAGTTCGAGAGAGGTGAGTGGAATTCCGAGTGTAGAGGTGAAATTCGTAGATATTCGGAGGAACACCAGTGGCGAAGGCGGCTCACTGGCTCGATACTGACGCTGAGGTGCGAAAGTGTGGGGAGCA
>ASV_1564: Domain - Bacteria; Phylum - Pseudomonadota; Class - Gammaproteobacteria; Order - Alteromonadales; Family - Colwelliaceae; Genus - Thalassotalea; Species - NA
ATTGCACAATGGGGGAAACCCTGATGCAGCCATGCCGCGTGTGTGAAGAAGGCCTTCGGGTTGTAAAGCACTTTCAGTGGGGAGGAAAGGGTGATGCTTAATACGTATCATCTGTGACGTTACCCACAGAAGAAGCACCGGCTAACTCCGTGCCAGCAGCCGCGGTAATACGGAGGGTGCGAGCGTTAATCGGAATTACTGGGCGTAAAGCGTGCGTAGGCGGATAGTTAAGCGAGATGTGAAATCCCGGGGCTCAACCTCGGAACTGCATTTGAAACTGGCAAACTAGAGTACTGTAGAGGGTGGTGGAATTTCCAGTGTAGCGGTGAAATGCGTAGAGATTGGAAGGAACATCAGTGGCGAAGGCGGCCACCTGGACAAAGACTGACGCTGAGGCACGAAAGCGTGGGGAGCG
>ASV_1565: Domain - Bacteria; Phylum - Pseudomonadota; Class - Gammaproteobacteria; Order - Alteromonadales; Family - Colwelliaceae; Genus - Thalassotalea; Species - NA
ATTGCACAATGGGGGAAACCCTGATGCAGCCATGCCGCGTGTGTGAAGAAGGCCTTCGGGTTGTAAAGCACTTTCAGTGGGGAGGAAAGGGTGATGCTTAATACGTATCATCTGTGACGTTACCCACAGAAGAAGCACCGGCTAACTCCGTGCCAGCAGCCGCGGTAATACGGAGGGTGCGAGCGTTAATCGGAATTACTGGGCGTAAAGCGTGCGTAGGCGGATAGTTAAGCGAGATGTGAAATCCCGGGGCTCAACCTCGGAACTGCATTTCGAACTGGCAGTCTAGAGTATTGTAGAGGGTGGTGGAATTTCCAGTGTAGCGGTGAAATGCGTAGAGATTGGAAGGAACATCAGTGGCGAAGGCGGCCACCTGGACAAATACTGACGCTGAGGCACGAAAGCGTGGGGAGCG
>ASV_1566: Domain - Bacteria; Phylum - Pseudomonadota; Class - Betaproteobacteria; Order - Nitrosomonadales; Family - Methylophilaceae; Genus - Methylophilus; Species - NA
TTTGGACAATGGGGGCAACCCTGATCCAGCCATTCCGCGTGAGTGAAGAAGGCCTTCGGGTTGTAAAGCTCTTTCACAAGTAAAGAAACGGTACTTATTAATAGTGAGTGCTAATGACGGTAACTTGAGAAGAAGCACCGGCTAACTACGTGCCAGCAGCCGCGGTAATACGTAGGGTGCGAGCGTTAATCGGAATTACTGGGCGTAAAGCGTGCGCAGGCTGTTTGGCAAGTCAGATGTGAAATCCCCGAGCTCAACTTGGGAACTGCGTTTGAAACTGCCAGACTAGAATATGTCAGAGGGGGGTAGAATTCCACGTGTAGCAGTGAAATGCGTAGAGATGTGGAGGAATACCGATGGCGAAGGCAGCCCCCTGGGATAATATTGACGCTCATGCACGAAAGCGTGGGGAGCG
>ASV_1567: Domain - Bacteria; Phylum - Bacteroidota; Class - Flavobacteriia; Order - Flavobacteriales; Family - Flavobacteriaceae; Genus - Dokdonia; Species - Dokdonia lutea
ATTGGGCAATGGAGGCAACTCTGACCCAGCCATGCCGCGTGCAGGAAGACGGCCCTATGGGTTGTAAACTGCTTTTGTACGAGAAGAAACGCCAGTTCGTGAACTGGTTTGACGGTATCGTAAGAATAAGCACCGGCTAACTCCGTGCCAGCAGCCGCGGTAATACGGAGGGTGCAAGCGTTATCCGGAATCATTGGGTTTAAAGGGTCCGTAGGCGGGTTTATAAGTCAGTGGTGAAATGCTGTGGCTCAACCATAGCACTGCCATTGATACTGTAGATCTTGAATCGTTGTGAAGTGGTTAGAATATGTAGTGTAGCGGTGAAATGCTTAGATATTACATAGAATACCGATTGCGAAGGCAGATCACTAACAACGTATTGACGCTGATGGACGAAAGCGTAGGTAGCG
>ASV_1568: Domain - Bacteria; Phylum - Bacteroidota; Class - Flavobacteriia; Order - Flavobacteriales; Family - Flavobacteriaceae; Genus - Dokdonia; Species - Dokdonia lutea
ATTGGACAATGGAGGCAACTCTGATCCAGCCATGCCGCGTGCAGGAAGACTGCCCTATGGGTTGTAAACTGCTTTTATACAGGAAGAATAAGGAGTACGTGTACTCTGATGACGGTACTGTAAGAATAAGCACCGGCTAACTCCGTGCCAGCAGCCGCGGTAATACGGAGGGTGCAAGCGTTATCCGGAATCATTGGGTTTAAAGGGTCCGTAGGCGGGTTTATAAGTCAGTGGTGAAATGCTGTGGCTCAACCATAGCACTGCCATTGATACTGTAGATCTTGAATCGTTGTGAAGTGGTTAGAATATGTAGTGTAGCGGTGAAATGCTTAGATATTACATAGAATACCGATTGCGAAGGCAGTCTACTACGTATGTACTGACGCTCATGGACGAAAGCGTGGGGAGCG
>ASV_1569: Domain - Bacteria; Phylum - Verrucomicrobiota; Class - Opitutia; Order - Puniceicoccales; Family - Coraliomargaritaceae; Genus - Coraliomargarita; Species - NA
CATTCACAATGGGGGCAACCCTGATGGTGCAACGCCGCGTGGGGGATGAAGGCCTTCGGGTCGTAAACCTCTGTCACCGAGGAGCAACAAGCAGGTTCATAGCCTGCCCTGAGTTAACTCGGAGAGGAAGCAGTGGCTAACTCCGTGCCAGCAGCCGCGGTAATACGGAGGGTGCGAGCGTTAATCGGAATTACTGGGCGTAAAGGGTGCGTAGGCCGCCAAGCGTGTCGGGTGTGAAATCTCGGGGCTCAACCTCGAAACTGCGCCCGAAACTGTTTGGCTAGAGTATTGGAGAGGTAAGCGGAATTCCAGGTGTAGCGGTGAAATGCGTAGATATCTGGAGGAACACCAATGGCGAAGGCAGCTTACTGGACAATAACTGACGCTGAGGCACGAAAGCATGGGTAGCG
>ASV_157: Domain - Bacteria; Phylum - Pseudomonadota; Class - Gammaproteobacteria; Order - Thiotrichales; Family - Piscirickettsiaceae; Genus - Methylophaga; Species - Methylophaga marina
ATTGCACAATGGAGGAAACTCTGATGCAGCAATGCCGCGTGTGTGAAGAAGGCCTTCGGGTTGTAAAGCACTTTCAATAGGGAGGAAAAGTTGTAAGTTAATACCTTGCAACCGTGACGTTACCTATAGAAGAAGGACCGGCTAACTCCGTGCCAGCAGCCGCGGTAATACGGAGGGTCCGAGCGTTAATCGGAATTACTGGGCGTAAAGCGCGCGTAGGCGGATAGATAAGTCAGATGTGAAATCCCCGGGCTCAACCTGGGAACTGCATTTGATACTGTCTATCTAGAGTGTGGTAGAGGTGAGTGGAATTTCAGGTGTAGCGGTGAAATGCGTAGAGATCTGAAGGAACATCAGTGGCGAAGGCGACTCACTGGGCCATTACTGACGCTGAGGTGCGAAAGCGTGGGTAGCA
>ASV_1570: Domain - Bacteria; Phylum - Pseudomonadota; Class - Gammaproteobacteria; Order - Alteromonadales; Family - Alteromonadaceae; Genus - NA; Species - NA
ATTGCACAATGGGCGCAAGCCTGATGCAGCCATGCCGCGTGTATGAAGAAGGCCTTCGGGTTGTAAAGTACTTTCAGCAGTGAGGAAGGGGGTGTCGTTAATAGCGGCATCTCTTGACGTTAGCTGCAGAAGAAGCACCGGCTAACTCCGTGCCAGCAGCCGCGGTAATACGGAGGGTGCGAGCGTTAATCGGAATTACTGGGCGTAAAGCGCACGCAGGCGGATTGTTAAGCTAGAGGTGAAAGCCCCGCGCTCAACGTGGGAATTGCCTTTAGAACTGGCAGTCTAGAGTCTTGGAGAGGGGAGTGGAATTCCAGGTGTAGCGGTGAAATGCGTAGAGATCTGGAGGAACATCAGTGGCGAAGGCGACTCCCTGGCCAAAGACTGACGCTCATGTGCGAAAGTGTGGGTAGCG
>ASV_1571: Domain - Bacteria; Phylum - Bacteroidota; Class - Saprospiria; Order - Saprospirales; Family - Saprospiraceae; Genus - Aureispira; Species - NA
ATTGCACAATGGGCGCAAGCCTGATGCAGCCATGCCGCGTGTGTGAAGAAGGCCCTAGGGTTGTAAAGCACTTTCAGCAGTGAGGAAAGGGTTGTCGTTAATACCGGCAATCTGTGACGTTAACTGCAGAAGAAGCACCGGCTAACTCCGTGCCAGCAGCCGCGGTAATACGGAGGGTGCAAGCGTTATCCGGAATCACTGGGTTTAAAGGGTACGTAGGCGGTTGTGTAAGTCAGACGTTAAAGGCTGTGGCTAAACCATGGTACGCGTTTGAAACTGCATAACTTGAATATGTTCGAGGTGCATGGAATGAGTCATGTAGCGGTGAAATGCATAGATATGACTTAGAACACCAATTGCGAAGGCAGTGCACTAGGGCATCATTGACGCTGAGGTACGAAAGCGTGGGTAGCG
>ASV_1572: Domain - Bacteria; Phylum - Verrucomicrobiota; Class - Opitutia; Order - Puniceicoccales; Family - Coraliomargaritaceae; Genus - Coraliomargarita; Species - NA
CATTCACAATGGGGGCAACCCTGATGGTGCAACGCCGCGTGAGGGATGAAGGCCTTCGGGTCGTAAACCTCTGTCACCGGGGAGCAACAAGCAGGTTGATAGCCTGCCCTGAGTTAACCCGGAGAGGAAGCAGTGGCTAACTCCGTGCCAGCAGCCGCGGTAATACGGAGACTGCAAGCGTTACTCGGATTCACTGGGCGTAAAGGGTGCGTAGGCCGCCAAGCGTGTCGGGTGTGAAATCTCGGGGCTCAACCTCGAAACTGCGCCCGAAACTGTTTGGCTAGAGTATTGGAGAGGTAAGCGGAATTCCAGGTGTAGCGGTGAAATGCGTAGATATCTGGAGGAACACCAATGGCGAAGGCAGCTTACTGGACAATAACTGACGCTGAGGCACGAAAGCATGGGTAGCG
>ASV_1573: Domain - Bacteria; Phylum - Pseudomonadota; Class - Alphaproteobacteria; Order - Rhodobacterales; Family - Roseobacteraceae; Genus - NA; Species - NA
CTTGGACAATGGGCGCAAGCCTGATCCAGCCATGCCGCGTGAGTGACGAAGGCCCTAGGGTCGTAAAGCTCTTTCAACTGTGAAGATAATGACGGTAGCAGTAGAAGAAACCCCGGCTAACTCCGTGCCAGCAGCCGCGGTAATACGGAGGGGGTTAGCGTTGTTCGGAATTACTGGGCGTAAAGCGCACGTAGGCGGACTATTAAGTCGAGGGTGAAATCCCGGGGCTCAACCCCGGAACTGCCTCCGATACTGGTAGTCTTGAGTTCGAGAGAGGTGAGTGGAATTCCGAGTGTAGAGGTGAAATTCGTAGATATTCGGAGGAACACCAGTGGCGAAGGCGGCTCACTGGCTCGATACTGACGCTGAGGTGCGAAAGTGTGGGGAGCA
>ASV_1574: Domain - Bacteria; Phylum - Pseudomonadota; Class - Gammaproteobacteria; Order - Oceanospirillales; Family - Oceanospirillaceae; Genus - Oceanobacter; Species - Oceanobacter mangrovi
ATTGCACAATGGGCGCAAGCCTGATGCAGCCATGCCGCGTGTGTGAAGAAGGCTTTCGGGTTGTAAAGCACTTTCATCAGTGAGGAAAGGTTGATGGTTAATACCCATTAACTGTGACGTTAACTGAAGAAGAAGCACCGGCTAACTCCGTGCCAGCAGCCGCGGTAATACGGAGGGTGCAAGCGTTAATCGGAATTACTGGGCGTAAAGCGCGCGTAGGTTGTTTGCTAAGCGAGATGTGAAAGCCCCGGGCTTAACCTGGGAACTGCATTTCGAACTGGCAAGCTAGAGTACAGTAGAGGGTGGCGGAATTTCCTGTGTAGCGGTGAAATGCGTAGAGATTGGAAGGAACATCAGTGGCGAAGGCGGCCACCTGGACAAAGACTGACGCTGAGGCACGAAAGCGTGGGGAGCG
>ASV_1575: Domain - Bacteria; Phylum - Myxococcota; Class - Polyangia; Order - Polyangiales; Family - Polyangiaceae; Genus - NA; Species - NA
CTTGCGCAATGGGCGAAAGCCTGACGCAGCGATGCCGCGTGAGCGATGAAGGCCTTCGGGTTGTAAAGCTCTGTGGACGGAGACGAATAAGCTGTAGTTAATACCTGCAGTGATGACGGTATCCATTTAGCAAGCACCGGCTAACTCTGTGCCAGCAGCCGCGGTAAGACAGAGGGTGCAAACGTTGTTCGGAATTACTGGGCGTAAAGCGCGTGTAGGCGGCACTGCAGGTCGGATGTGAAATCCCGTGGCTCAACCATGGAAGTGCACCCGAAACCGCAGAGCTAGAGTCCTGGAGAGGAAGGTGGAATGCTTGGTGTAGAGGTGAAATTCGTAGATATCAAGCGGAACACCGGCGGCGAAGGCGGCCTTCTGGACAGTGACTGACGCTGAGACGCGAAAGCGTGGGTAGCA
>ASV_1576: Domain - Bacteria; Phylum - Pseudomonadota; Class - Gammaproteobacteria; Order - Enterobacterales; Family - Enterobacteriaceae; Genus - NA; Species - NA
ATTGCACAATGGGCGCAAGCCTGATGCAGCCATGCCGCGTGTATGAAGAAGGCCTTCGGGTTGTAAAGTACTTTCAGCGGGGAGGAAGGTGTTGTGGTTAATAACCGCAGCAATTGACGTTACCCGCAGAAGAAGCACCGGCTAACTCCGTGCCAGCAGCCGCGGTAATACGGAGGGTGCAAGCGTTAATCGGAATTACTGGGCGTAAAGCGCACGCAGGCGGTCTGCCAAGTCGGATGTGAAATCCCCGGGCTCAACCTGGGAACTGCATTCGAAACTGGCAGGCTAGAGTCTTGTAGAGGGGGGTAGAATTCCAGGTGTAGCGGTGAAATGCGTAGAGATCTGGAGGAATACCGGTGGCGAAGGCGGCCCCCTGGACAAAGACTGACGCTCAGGTGCGAAAGCGTGGGGAGCA
>ASV_1577: Domain - Bacteria; Phylum - Pseudomonadota; Class - Alphaproteobacteria; Order - Rickettsiales; Family - Fokiniaceae; Genus - MD3-55; Species - NA
ATTGGACAATGGGCGAAAGCCTGATCCAGCGACGCCGCGTGAGTGATGAAGGCCTTAGGGTTGTAAAGCTCTTTTAGTGGGGAAGATAATGACGGTACCCACAGAAAAAGTCCCGGCTAACTTCGTGCCAGCAGCCGCGGTAATACGAAGGGGGCAAGCGTTACTCGGAATTATTGGGCGTAAAGCGTGCGTAGGCGGTTTTATAAGTTGAAAGTGAAAGCCTTTGGCTCAACCAAAGAATTGCTTACAAAACTGTAAAACTAGAGTATTAGAGAGGATAGAAGAATTCCTGATGTAGGGGTGAAATCCGTAGATATCAGGAGGAATATCGAAGGCGAAAGCATCTGTCTGGCTAAATACTGACGCTGTTGCACGAAAGCGTGGGGAGCA
>ASV_1578: Domain - Bacteria; Phylum - Pseudomonadota; Class - Alphaproteobacteria; Order - Rickettsiales; Family - Fokiniaceae; Genus - MD3-55; Species - NA
CTTAGACAATGGGCGCAAGCCTGATCTAGCCATACCGCGTGAGTGATGAAGGCCTTAGGGTCGTAAAGCTCTTTCGCCAGGGAAGATAATGACTGTACCTGGTAAAGAAGTCCCGGCTAACTTCGTGCCAGCAGCCGCGGTAATACGAAGGGGGCAAGCGTTACTCGGAATTATTGGGCGTAAAGCGTGCGTAGGCGGTTTTATAAGTTGAAAGTGAAAGCCTTTGGCTCAACCAAAGAATTGCTTACAAAACTGTAAAACTAGAGTATTAGAGAGGATAGAAGAATTCCTGATGTAGGGGTGAAATCCGTAGATATCAGGAGGAATATCGAAGGCGAAAGCATCTGTCTGGCTAAATACTGACGCTGTTGCACGAAAGCGTGGGGAGCA
>ASV_1579: Domain - Bacteria; Phylum - Pseudomonadota; Class - Alphaproteobacteria; Order - Rickettsiales; Family - Fokiniaceae; Genus - MD3-55; Species - NA
CTTAGACAATGGGCGCAAGCCTGATCTAGCCATGCCGCGTGTGTGATGAAGGCCTTAGGGTCGTAAAGCACTTTCGCCAGGGATGATAATGACAGTACCTGGTAAAGAAACCCCGGCTAACTCCGTGCCAGCAGCCGCGGTAATACGAAGGGGGCAAGCGTTACTCGGAATTATTGGGCGTAAAGCGTGCGTAGGCGGTTTTATAAGTTGAAAGTGAAAGCCTTTGGCTCAACCAAAGAATTGCTTACAAAACTGTAAAACTAGAGTATTAGAGAGGATAGAAGAATTCCTGATGTAGGGGTGAAATCCGTAGATATCAGGAGGAATATCGAAGGCGAAAGCATCTGTCTGGCTAAATACTGACGCTGTTGCACGAAAGCGTGGGGAGCA
>ASV_158: Domain - Bacteria; Phylum - Myxococcota; Class - Polyangia; Order - Nannocystales; Family - Nannocystaceae; Genus - Nannocystis; Species - NA
ATTGCGCAATGGGCGAAAGCCTGACGCAGCCACGCCGCGTGAGCGATGAAGGCCCTCGGGTCGTAAAGCTCTGTGGGGAGAGAAGAATAAAGCCGGTGAAGAGCCGGCCCTGACGGTATCTCCTTAGCAAGCACCGGCTAACTCCGTGCCAGCAGCCGCGGTAATACGGAGGGTGCAAACGTTGCTCGGAATCACTGGGCGTAAAGCGCGCGTAGGCGGTTTGGAAAGTTGGATGTGAAAGCCCTGGGCTCAACCTAGGAAGTGCATCCAAAACTGACAGACTTGAATCTCGGAGGGGGCCAGAGAATTCCCGGTGTAGAGGTGAAATTCGTAGATATCGGGAGGAATACCAGTGGCGAAGGCGCTGGCCTGGACGAAGATTGACGCTGAGGTGCGAAAGCGTGGGGAGCA
>ASV_1580: Domain - Bacteria; Phylum - Pseudomonadota; Class - Alphaproteobacteria; Order - Hyphomonadales; Family - Hyphomonadaceae; Genus - Hyphomonas; Species - NA
ATTGCACAATGGGCGCAAGCCTGATGCAGCCATGCCGCGTGAATGATGAAGGCCTTAGGGTTGTAAAATTCTTTCGCTAGGGATGATAATGACAGTACCTAGTAAAGAAGCCCCGGCTAACTTCGTGCCAGCAGCCGCGGTAATACGAAGGGGGCTAGCGTTGTTCGGAATTACTGGGCGTAAAGCGCACGTAGGCGGACTTTTAAGTCAGGTGTGAAATCCCGAGGCTCAACCTCGGAACTGCACTTGAAACTGGGAGTCTAGAGATCAGGAGAGGTTAGCGGAATACCGAGTGTAGAGGTGAAATTCGTAGATATTCGGTGGAACACCAGTGGCGAAGGCGGCTAACTGGACTGATACTGACGCTGAGGTGCGAAAGTGTGGGGAGCA
>ASV_1581: Domain - Bacteria; Phylum - Pseudomonadota; Class - Gammaproteobacteria; Order - Oceanospirillales; Family - Oceanospirillaceae; Genus - NA; Species - NA
ATTGCACAATGGGCGCAAGCCTGATGCAGCCATGCCGCGTGTGTGAAGAAGGCTTTCGGGTTGTAAAGCACTTTCAGCAGTGAGGAAAGGTTATGTATTAATACTGCATAGCTGTGACGTTAACTGCAGAAGAAGCACCGGCTAATTTAGTGCCAGCAGCCGCGGTAATACTAAAGGTGCAAGCGTTAATCGGAATTACTGGGCGTAAAGCGCGCGTAGGTGGTTTGTTAAGCGGAATGTGAAAGCCCAGGGCTCAACCTTGGAACTGCATTGCGAACTGACAAACTAGAGTACGGTAGAGGTGAGTGGAATTTCCTGTGTAGCGGTGAAATGCGTAGAGATGGGAAGGAACACCAGTGGCGAAGGCGACTCACTGGACTGATACTGACACTGAGGTGCGAAAGCGTGGGGAGCG
>ASV_1582: Domain - Bacteria; Phylum - Pseudomonadota; Class - Gammaproteobacteria; Order - Alteromonadales; Family - Alteromonadaceae; Genus - NA; Species - NA
ATTGCACAATGGGGGAAACCCTGATGCAGCCATGCCGCGTGTGTGAAGAAGGCCTTCGGGTTGTAAAGCACTTTCAGTGATGAGGAAAGCCTAACGGTTAATACCCGTTAGGTGTGACGTTAGTCACAGAAGAAGCACCGGCTAACTCCGTGCCAGCAGCCGCGGTAATACGGAGGGTGCGAGCGTTAATCGGAATTACTGGGCGTAAAGCGCACGCAGGCGGTTTGTTAAGCTAGATGTGAAAGCCCCGGGCTCAACCTGGGATGGTCATTTAGAACTGGCAGACTAGAGTCTTGGAGAGGGGAGTGGAATTCCAGGTGTAGCGGTGAAATGCGTAGATATCTGGAGGAACATCAGTGGCGAAGGCGACTCCCTGGCCAAAGACTGACGCTCATGTGCGAAAGTGTGGGTAGCG
>ASV_1583: Domain - Bacteria; Phylum - Pseudomonadota; Class - Gammaproteobacteria; Order - Alteromonadales; Family - Alteromonadaceae; Genus - NA; Species - NA
ATTGGGCAATGGAGGCAACTCTGACCCAGCCATGCCGCGTGCAGGAAGACTGCCCTATGGGTTGTAAACTGCTTTTATACAGGAAGAAACACTCCCTCGTGAGGGAGCTTGACGGTACTGTAAGAATAAGCACCGGCTAACTCCGTGCCAGCAGCCGCGGTAATACGGAGGGTGCGAGCGTTAATCGGAATTACTGGGCGTAAAGCGCACGCAGGCGGTTTGTTAAGCTAGATGTGAAAGCCCCGGGCTCAACCTGGGATGGTCATTTAGAACTGGCAGACTAGAGTCTTGGAGAGGGGAGTGGAATTCCAGGTGTAGCGGTGAAATGCGTAGATATCTGGAGGAACATCAGTGGCGAAGGCGACTCCCTGGCCAAAGACTGACGCTCATGTGCGAAAGTGTGGGTAGCG
>ASV_1584: Domain - Bacteria; Phylum - Pseudomonadota; Class - Alphaproteobacteria; Order - Hyphomicrobiales; Family - Parvibaculaceae; Genus - Tepidicaulis; Species - Tepidicaulis marinus
CTTGCACAATGGGCGAAAGCCTGATGCAGCCATGCCGCGTGTGTGATGAAGGCCTTAGGGTTGTAAAACACTTTCAGTGGGGAAGATAATGACGGTACCCACAGAAGAAGCTCCGGCTAACTCCGTGCCAGCAGCCGCGGTAATACGGAGGGAGCTAGCGTTGTTCGGAATTACTGGGCGTAAAGCGCGCGTAGGCGGATTGATTAGTCAGAGGTGAAATCCCAGGGCTCAACCCTGGAACTGCCTTTGATACTGTCAGTCTAGAGACCGAGAGAGGTGAGTGGAATTTCCAGTGTAGAGGTGAAATTCGTAGATATTGGAAAGAACACCAGTGGCGAAGGCGGCTCACTGGCTCGGTACTGACGCTGAGGTGCGAAAGCGTGGGGAGCA
>ASV_1585: Domain - Bacteria; Phylum - Pseudomonadota; Class - Alphaproteobacteria; Order - Rhodobacterales; Family - NA; Genus - NA; Species - NA
CTTGGACAATGGGCGCAAGCCTGATCCAGCCATGCCGCGTGAGTGATGAAGGCCTTAGGGTCGTAAAGCTCTTTCGCCAGGGATGATAATGACAGTACCTGGTAAAGAAACCCCGGCTAACTCCGTGCCAGCAGCCGCGGTAATACGGAGGGGGTTAGCGTTGTTCGGAATTACTGGGCGTAAAGCGCACGTAGGCGGATTGGAAAGTTAGAGGTGAAATCCCGGGGCTCAACCCCGGAACTGCCTTTAAAACTCCCAGTCTAGAGTTCGAGAGAGGTAAGTGGAATTCCGAGTGTAGAGGTGAAATTCGTAGATATTCGGAGGAACACCAGTGGCGAAGGCGGCTTACTGGCTCGATACTGACGCTGAGGTGCGAAAGTGTGGGGAGCA
>ASV_1586: Domain - Bacteria; Phylum - Bacteroidota; Class - Flavobacteriia; Order - Flavobacteriales; Family - Flavobacteriaceae; Genus - NA; Species - NA
ATTGGACAATGGAGGCAACTCTGATCCAGCCATGCCGCGTGCAGGAAGACTGCCCTATGGGTTGTAAACTGCTTTTATACAGGAAGAAACCGCTCTACGTGTAGAGCTCTGACGGTACTGTAAGAATAAGGATCGGCTAACTCCGTGCCAGCAGCCGCGGTAATACGGAGGATGCAAGCGTTATCCGGAATCATTGGGTTTAAAGGGTCCGTAGGTGGATTAGTCAGTCAGAGGTGAAATCCTGCAGCTTAACTGTAGAACTGCCTTTGATACTGCTAATCTTGAGTCATTGTGAAGTAGTTAGAATATGTAGTGTAGCGGTGAAATGCATAGATATTACATAGAATACCGATTGCGAAGGCAGATTACTAACAATGTACTGACACTGATGGACGAAAGCGTGGGTAGCG
>ASV_1587: Domain - Bacteria; Phylum - Bacteroidota; Class - Saprospiria; Order - Saprospirales; Family - Saprospiraceae; Genus - Aureispira; Species - Aureispira maritima
ATTGGACAATGGAGGCAACTCTGATCCAGCCATGCCGCGTGCAGGAAGACTGCCCTATGGGTTGTAAACTGCTTTTATACAGGAAGAATAAGGAGTACGTGTACTCTGATGACGGTACTGTAAGAATAAGCACCGGCTAACTCCGTGCCAGCAGCCGCGGTAATACGGAGGGTGCAAGCGTTATCCGGAATCACTGGGTTTAAAGGGTACGTAGGCGGTTTTATAAGTCAGACGTCAAAGGCTGTGGCTAAACCACGGTACGCGTTTGAAACTGTAAGACTTGAATATGTTCGAGGTGCATGGAATGCTTCATGTAGCGGTGAAATGCATAGATATGAAGTAGAACACCAATTGCGAAGGCAGTGCACTAGGACATAATTGACGCTGAGGTACGAAAGCGTGGGTAGCG
>ASV_1588: Domain - Bacteria; Phylum - Bacteroidota; Class - Cytophagia; Order - Cytophagales; Family - Cyclobacteriaceae; Genus - NA; Species - NA
ATTGGGCAATGGGCGGTAGCCTGACCCAGCCATGCCGCGTGCAGGAAGACGGCGTTCTGCGTTGTAAACTGCTTTTATACGGGAAGAAAAGGCCCATGCGTGGGACATTGCCGGTACCGTATGAATAAGCACCGGCTAACTCCGTGCCAGCAGCCGCGGTAATACGGAGGGTGCAAGCGTTGTCCGGATTTATTGGGTTTAAAGGGTGCGTAGGCGGCTTGTTAAGTCAGCGGTGAAAGTCTGTGGCTCAACCATGGAATTGCCGTTGATACTGGCGGGCTTGAGTGTCGATGGGGTACATGGAATTTATGGTGTAGCGGTGAAATGCATAGATACCATAAGGAACACCGATAGCGAAGGCATTGTACTTATCGACAACTGACGCTGAGGCACGAAAGCGCGGGTAGCG
>ASV_1589: Domain - Bacteria; Phylum - Pseudomonadota; Class - Gammaproteobacteria; Order - Alteromonadales; Family - Colwelliaceae; Genus - Thalassotalea; Species - NA
ATTGTACAATGGACGCAAGTCTGATACAGCAATGCCGCGTGAGTGAAGAAGGCCTTAGGGTTGTAAAACTCTTTCGCCAGGGAAGATAATGACGGTACCTGGTAAAGAAGTCCCGGCTAACTCCGTGCCAGCAGCCGCGGTAATACGGAGGGTGCGAGCGTTAATCGGAATTACTGGGCGTAAAGCGTGCGTAGGCGGATAGTTAAGCGAGATGTGAAATCCCGGGGCTCAACCTCGGAACTGCATTTCGAACTGGCTGTCTAGAGTCTTGTAGAGGGTGGTGGAATTTCCAGTGTAGCGGTGAAATGCGTAGAGATTGGAAGGAACATCAGTGGCGAAGGCGGCCACCTGGACAAAGACTGACGCTGAGGCACGAAAGCGTGGGGAGCG
>ASV_159: Domain - Bacteria; Phylum - Bacteroidota; Class - Flavobacteriia; Order - Flavobacteriales; Family - Flavobacteriaceae; Genus - Dokdonia; Species - Dokdonia lutea
ATTGGACAATGGAGGCAACTCTGATCCAGCCATGCCGCGTGCAGGAAGACTGCCCTATGGGTTGTAAACTGCTCTTATACAGGAAGAATAAGGAGTACGTGTACTCTGATGACGGTACTGTAAGAATAAGCACCGGCTAACTCCGTGCCAGCAGCCGCGGTAATACGGAGGGTGCAAGCGTTATCCGGAATCATTGGGTTTAAAGGGTCCGTAGGCGGGTTTATAAGTCAGTGGTGAAATGCTGTGGCTCAACCATAGCACTGCCATTGATACTGTAGATCTTGAATCGTTGTGAAGTGGTTAGAATATGTAGTGTAGCGGTGAAATGCTTAGATATTACATAGAATACCGATTGCGAAGGCAGATCACTAACAACGTATTGACGCTGATGGACGAAAGCGTAGGTAGCG
>ASV_1590: Domain - Bacteria; Phylum - Pseudomonadota; Class - Gammaproteobacteria; Order - Alteromonadales; Family - Colwelliaceae; Genus - Thalassotalea; Species - NA
ATTGCACAATGGGCGCAAGCCTGATGCAGCCATGCCGCGTGTGTGAAGAAGGCCTTCGGGTTGTAAAGCACTTTCAGCAGGGAGGAAAGGTTGTAAATTAATACTTTGCAGCTGTGACGTTACCTGCAGAAGAAGCACCGGCTAACTCCGTGCCAGCAGCCGCGGTAATACGGAGGGTGCGAGCGTTAATCGGAATTACTGGGCGTAAAGCGTGCGTAGGCGGATAGTTAAGCGAGATGTGAAATCCCGGGGCTCAACCTCGGAACTGCATTTCGAACTGGCTGTCTAGAGTCTTGTAGAGGGTGGTGGAATTTCCAGTGTAGCGGTGAAATGCGTAGAGATTGGAAGGAACATCAGTGGCGAAGGCGGCCACCTGGACAAAGACTGACGCTGAGGCACGAAAGCGTGGGGAGCG
>ASV_1591: Domain - Bacteria; Phylum - Pseudomonadota; Class - Gammaproteobacteria; Order - Alteromonadales; Family - Colwelliaceae; Genus - Thalassotalea; Species - NA
ATTGGACAATGGGGGCAACCCTGATCCAGCCATGCCGCGTGTGTGAAGAAGGCTCTAGGGTTGTAAAGCACTTTAAGCTGGGAGGAAAGGTTGAAGGTTAATACCCTTTAGCTGTGACGTTACCAGCAGAATAAGCACCGGCTAACTCCGTGCCAGCAGCCGCGGTAATACGGAGGGTGCGAGCGTTAATCGGAATTACTGGGCGTAAAGCGTGCGTAGGCGGATAGTTAAGCGAGATGTGAAATCCCGGGGCTCAACCTCGGAACTGCATTTCGAACTGGCTGTCTAGAGTCTTGTAGAGGGTGGTGGAATTTCCAGTGTAGCGGTGAAATGCGTAGAGATTGGAAGGAACATCAGTGGCGAAGGCGGCCACCTGGACAAAGACTGACGCTGAGGCACGAAAGCGTGGGGAGCG
>ASV_1592: Domain - Bacteria; Phylum - Bacteroidota; Class - Flavobacteriia; Order - Flavobacteriales; Family - Flavobacteriaceae; Genus - Seonamhaeicola; Species - NA
ATTGGACAATGGGCGGAAGCCTGATCCAGCCATGCCGCGTGCAGGAAGACTGCCCTATGGGTTGTAAACTGCTTTTATACAGGAAGAAACAGTCCCTCGTGAGGGGCCTTGACGGTACTGTAAGAATAAGCACCGGCTAACTCCGTGCCAGCAGCCGCGGTAATACGGAGGGTGCAAGCGTTATCCGGAATCATTGGGTTTAAAGGGTCCGTAGGTGGATTAGTCAGTCAGAGGTGAAATCCTGCAGCTTAACTGTAGAACTGCCTTTGATACTGCTAATCTTGAGTCATTGTGAAGTAGTTAGAATATGTAGTGTAGCGGTGAAATGCATAGATATTACATAGAATACCGATTGCGAAGGCAGATTACTAACAATGTACTGACACTGATGGACGAAAGCGTGGGTAGCG
>ASV_1593: Domain - Bacteria; Phylum - Bacteroidota; Class - Flavobacteriia; Order - Flavobacteriales; Family - Flavobacteriaceae; Genus - NA; Species - NA
ATTGGACAATGGTCGGGAGACTGATCCAGCCATGCCGCGTGCAGGATGACTGCCCTATGGGTTGTAAACTGCTTTTATACGGGAAGAAACCTATCCACGTGTGGATAGCTGACGGTACCGTAAGAATAAGCACCGGCTAACTCCGTGCCAGCAGCCGCGGTAATACGGAGGGTGCAAGCGTTATCCGGAATCATTGGGTTTAAAGGGTCCGTAGGCGGGTTTATAAGTCAGTGGTGAAATGCTGTGGCTCAACCATAGCACTGCCATTGATACTGTAGATCTTGAATCGTTGTGAAGTGGTTAGAATATGTAGTGTAGCGGTGAAATGCTTAGATATTACATAGAATACCGATTGCGAAGGCAGATCACTAACAACGTATTGACGCTGATGGACGAAAGCGTAGGTAGCG
>ASV_1594: Domain - Bacteria; Phylum - Bacteroidota; Class - Saprospiria; Order - Saprospirales; Family - Saprospiraceae; Genus - Aureispira; Species - NA
ATTGGTCAATGGAGGGAACTCTGAACCAGCCATGCCGCGTGTGTGATGAAGGCCCTTTGGGTTGTAAAGCACTTTTGTCTGGGAAGAATGGCTCTCATTTATGAGAGAAGAGACGGTACCAGAAGAATAAGCACCGGCTAACTCCGTGCCAGCAGCCGCGGTAATACGGAGGGTGCAAGCGTTATCCGGAATCACTGGGTTTAAAGGGTACGTAGGCGGTTGTGTAAGTCAGACGTTAAAGGCTGTGGCTAAACCATGGTACGCGTTTGAAACTGCATAACTTGAATATGTTCGAGGTGCATGGAATGAGTCATGTAGCGGTGAAATGCATAGATATGACTTAGAACACCAATTGCGAAGGCAGTGCACTAGGGCATCATTGACGCTGAGGTACGAAAGCGTGGGTAGCG
>ASV_1595: Domain - Bacteria; Phylum - Pseudomonadota; Class - Gammaproteobacteria; Order - Alteromonadales; Family - Colwelliaceae; Genus - Thalassotalea; Species - NA
ATTGGACAATGGGGGCAACCCTGATCCAGCAATGCCGCGTGTGTGAAGAAGGCCTGAGGGTTGTAAAGCACTTTCAGTTTGGAAGAGAGGTTATGTGTTAATACCACATAGCTGAGACATTACATACAGAAGAAGCACCGGCTAACTCCGTGCCAGCAGCCGCGGTAATACGGAGGGTGCGAGCGTTAATCGGAATTACTGGGCGTAAAGCGTGCGTAGGCGGATAGTTAAGCGAGATGTGAAATCCCGGGGCTCAACCTCGGAACTGCATTTCGAACTGGCTGTCTAGAGTCTTGTAGAGGGTGGTGGAATTTCCAGTGTAGCGGTGAAATGCGTAGAGATTGGAAGGAACATCAGTGGCGAAGGCGGCCACCTGGACAAAGACTGACGCTGAGGCACGAAAGCGTGGGGAGCG
>ASV_1596: Domain - Bacteria; Phylum - Pseudomonadota; Class - Gammaproteobacteria; Order - Alteromonadales; Family - Pseudoalteromonadaceae; Genus - Pseudoalteromonas; Species - NA
ATTGCACAATGGGCGCAAGCCTGATGCAGCCATGCCGCGTGTGTGAAGAAGGCCTTAGGGTTGTAAAGCACTTTCAGTAAGGAGGAAAGGTTAGTAGTTAATACCTGCTAGCTGTGACGTTACTTACAGAAGAAGCACCGGCTAACTCCGTGCCAGCAGCCGCGGTAATACGGAGGGTGCGAGCGTTAATCGGAATTACTGGGCGTAAAGCGTACGCAGGCGGTTAGTTAAGTCAGATGTGAAAGCCCCGGGCTCAACCTGGGAACTGCATTTGAAACTGGCTAACTAGAGTGCGGCAGAGGGTGGTAGAATTTCAGGTGTAGCGGTGAAATGCGTAGAGATCTGAAGGAATACCGATGGCGAAGGCAGCCACCTGGGCCGACACTGACGCTCATGTACGAAAGCGTGGGTAGCA
>ASV_1597: Domain - Bacteria; Phylum - Pseudomonadota; Class - Alphaproteobacteria; Order - Rhodobacterales; Family - Roseobacteraceae; Genus - NA; Species - NA
CTTGGACAATGGGCGCAAGCCTGATCCAGCCATGCCGCGTGAGTGATGAAGGCCTTAGGGTCGTAAAGCTCTTTCGCCAGAGATGATAATGACAGTATCTGGTAAAGAAACCCCGGCTAACTCCGTGCCAGCAGCCGCGGTAATACGGAGGGGGTTAGCGTTGTTCGGAATTACTGGGCGTAAAGCGCGCGTAGGCGGATTAGTAAGTTAGAGGTGAAATCCCGGGGCTCAACCCCGGAACTGCCTTTAATACTGCTAGTCTTGAGTTCGAGAGAGGTGAGTGGAATTCCGAGTGTAGAGGTGAAATTCGTAGATATTCGGAAGAACACCAGTGGCGAAGGCGGCTCACTGGCTCGGTACTGACGCTGAGGTGCGAAAGCGTGGGGAGCA
>ASV_1598: Domain - Bacteria; Phylum - Pseudomonadota; Class - Gammaproteobacteria; Order - Cellvibrionales; Family - Halieaceae; Genus - Luminiphilus; Species - Luminiphilus syltensis
ATTGCGCAATGGGCGAAAGCCTGACGCAGCCATGCCGCGTGTGTGAAGAAGGCCTTCGGGTTGTAAAGCACTTTCAATTGGGAGGAAAGGTTCACGATTAATACTCGTGAGCTGTGACGTTACCTTTAGAAGAAGCACCGGCTAACTCCGTGCCAGCAGCCGCGGTAATACGGAGGGTGCAAGCGTTAATCGGAATTACTGGGCGTAAAGCGCGCGTAGGTGGCTTGTTAAGTCGGATGTGAAAGCCCCGGGCTCAACCTGGGAACTGCATCCGATACTGGCAAGCTAGAGTGCGGGAGAGGGAGGTAGAATTCCACGTGTAGCGGTGAAATGCGTAGATATGTGGAGGAATACCAGTGGCGAAGGCGGCCTCCTGGCTCGACACTGACACTGAGGTGCGAAAGCGTGGGTAGCA
>ASV_1599: Domain - Bacteria; Phylum - Pseudomonadota; Class - Alphaproteobacteria; Order - Rhodobacterales; Family - Roseobacteraceae; Genus - Roseovarius; Species - NA
CTTGGACAATGGGCGCAAGCCTGATCCAGCCATGCCGCGTGAGTGATGAAGGCCTTAGGGTCGTAAAGCTCTTTCGCCAGGGATGATAATGACAGTACCTGGTAAAGAAACCCCGGCTAACTCCGTGCCAGCAGCCGCGGTAATACGGAGGGGGTTAGCGTTGTTCGGAATTACTGGGCGTAAAGCGCGCGTAGGCGGATTGGAAAGTTGGGGGTGAAATCCCAGGGCTCAACCCTGGAACTGCCTCCAAAACTCCCAGTCTTGAGTTCGAGAGAGGTGAGTGGAATTCCGAGTGTAGAGGTGAAATTCGTAGATATTCGGAGGAACACCAGTGGCGAAGGCGGCTCACTGGCTCGATACTGACGCTGAGGTGCGAAAGTGTGGGGAGCA
>ASV_16: Domain - Bacteria; Phylum - Pseudomonadota; Class - Alphaproteobacteria; Order - Sneathiellales; Family - Sneathiellaceae; Genus - Sneathiella; Species - NA
ATTGGACAATGGGGGCAACCCTGATCCAGCCATGCCGCGTGAGTGAAGAAGGCCTTAGGGTTGTAAAGCTCTTTCGCTAGGGAAGATAATGACGGTACCTAGTAAAGAAGTCCCGGCTAACTCCGTGCCAGCAGCCGCGGTAATACGGAGGGGACTAGCGTTGTTCGGAATTACTGGGCGTAAAGAGTACGTAGGCTGTTTGTCAAGTTGGGTGTGAAAGCCCGGGGCTCAACCCCGGAACTGCACTCAAAACTGGCAGGCTAGAGATCGGAAGAGGTAAGTGGAATTCCCAGTGTAGAGGTGAAATTCGTAGATATTGGGAAGAACACCAGTGGCGAAGGCGGCTTACTGGTCCGATACTGACGCTGAGGTACGAAAGCGTGGGGAGCA
>ASV_160: Domain - Bacteria; Phylum - Pseudomonadota; Class - Gammaproteobacteria; Order - Thiotrichales; Family - Piscirickettsiaceae; Genus - Candidatus Endoecteinascidia; Species - NA
ATTGGACAATGGGGGAAACCCTGATCCAGCAATGCCACGTGTGTGAAGAAGGCCTGAGGGTTGTAAAGCACTTTTATCACTGAGGAAGGCTATTAGATTAAGAGTTGAATAGTTTGACGTTAGGTTAAGAATAAGCACCGGCTAACTCCGTGCCAGCAGCCGCGGTAATACGGAGGGTGCGAGCGTTAATCGGAATTACTGGGCGTAAAGCGCTTGTAGGTGGATAAATAAGTCAGATGTGAAAGGCCAGGGCTCAACCTTGGGAGTGCATTTGAAACTGTGTATCTAGAGTATGGTAGAGGGTAGAGGAATTTCCGGTGTAGCGGTGAAATGCGTAGAGATCGGAAGGAACATCAGTGGCGAAGGCGTCTACCTGTACTGATACTGACACTGAGAAGCGAAAGCGTGGGTAGCA
>ASV_1600: Domain - Bacteria; Phylum - Pseudomonadota; Class - Gammaproteobacteria; Order - Alteromonadales; Family - Alteromonadaceae; Genus - Alteromonas; Species - NA
ATTGCACAATGGGGGAAACCCTGATGCAGCCATGCCGCGTGTGTGAAGAAGGCCTTCGGGTTGTAAAGCACTTTCAGCGAGGAGGAAGGGTTAGTAGTTAATACCTGCTAGCCGTGACGTTAACAACAGAAGAAGCACCGGCTAACTCCGTGCCAGCAGCCGCGGTAATACGGAGGGTGCGAGCGTTAATCGGAATTACTGGGCGTAAAGCGCACGCAGGCGGTTTGTTAAGCTAGATGTGAAAGCCCCGGGCTCAACCTGGGATGGTCATTTAGAACTGGCAGACTAGAGTCTTGGAGAGGGGAGTGGAATTCCAGGTGTAGCGGTGAAATGCGTAGATATCTGGAGGAACATCAGTGGCGAAGGCGACTCCCTGGCCAAAGACTGACGCTCATGTGCGAAAGTGTGGGTAGCG
>ASV_1601: Domain - Bacteria; Phylum - Pseudomonadota; Class - Gammaproteobacteria; Order - Oceanospirillales; Family - Oceanospirillaceae; Genus - Litoribrevibacter; Species - Litoribrevibacter euphylliae
ATTGCACAATGGAGGAAACTCTGATGCAGCCATGCCGCGTGTGTGAAGAAGGCTTTCGGGTTGTAAAGCACTTTCAGCGAGGAGGAAAGGTTGTACGTTAATACCGTGCAGCTGTGACGTTACTCGCAGAAGAAGCACCGGCTAACTCCGTGCCAGCAGCCGCGGTAATACGGAGGGTGCAAGCGTTAATCGGAATTACTGGGCGTAAAGCGCGCGTAGGCGGTTTGTTAAGCTAGATGTGAAAGCCCCGGGCTCAACCTGGGAACTGCATTTAGAACTGGCAGGCTAGAATACGGTAGAGGTTAGTGGAATTTCCTGTGTAGCGGTGAAATGCGTAGAGATGGGAAGGAACACCAGTGGCGAAGGCGACTGACTGGACCGATATTGACGCTGAGGTGCGAAAGCGTGGGTAGCA
>ASV_1602: Domain - Bacteria; Phylum - Pseudomonadota; Class - Gammaproteobacteria; Order - Vibrionales; Family - Vibrionaceae; Genus - Photobacterium; Species - Photobacterium alginatilyticum
ATTGCACAATGGGGGAAACCCTGATGCAGCCATGCCGCGTGTGTGAAGAAGGCCTTCGGGTTGTAAAGCACTTTCAGTCGTGAGGAAGGGTGTGCAGTTAATAGCTGTACATTTTGACGTTAGCGACAGAAGAAGCACCGGCTAACTCCGTGCCAGCAGCCGCGGTAATACGGAGGGTGCGAGCGTTAATCGGAATTACTGGGCGTAAAGCGCATGCAGGCGGTCTGTTAAGCAAGATGTGAAAGCCCGGGGCTCAACCTCGGAACAGCATTTTGAACTGGCAGACTAGAGTCTTGTAGAGGGGGGTAGAATTTCAGGTGTAGCGGTGAAATGCGTAGAGATCTGAAGGAATACCGGTGGCGAAGGCGGCCCCCTGGACAAAGACTGACGCTCAGATGCGAAAGCGTGGGGAGCA
>ASV_1603: Domain - Bacteria; Phylum - Pseudomonadota; Class - Alphaproteobacteria; Order - Sphingomonadales; Family - Sphingomonadaceae; Genus - Sphingobium; Species - Sphingobium limneticum
ATTGGACAATGGGGGCAACCCTGATCCAGCAATGCCGCGTGAGTGATGAAGGCCTTAGGGTTGTAAAGCTCTTTTACCCGAGATGATAATGACAGTATCGGGAGAATAAGCTCCGGCTAACTCCGTGCCAGCAGCCGCGGTAATACGGAGGGAGCTAGCGTTGTTCGGAATTACTGGGCGTAAAGCGCACGTAGGCGGCGATTTAAGTCAGAGGTGAAAGCCCGGGGCTCAACCCCGGAACTGCCTTTGAGACTGGATTGCTTGAATCCTGGAGAGGTGAGTGGAATTCCGAGTGTAGAGGTGAAATTCGTAGATATTCGGAAGAACACCAGTGGCGAAGGCGACTGACTGGACAATTATTGACGCTGAGGTGCGAAAGCGTGGGGAGCA
>ASV_1604: Domain - Bacteria; Phylum - Pseudomonadota; Class - Gammaproteobacteria; Order - Alteromonadales; Family - Colwelliaceae; Genus - Thalassotalea; Species - NA
ATTGCACAATGGGGGAAACCCTGATGCAGCCATGCCGCGTGTGTGAAGAAGGCCTTAGGGTTGTAAAGCACTTTCAGCGAGGAGGAAAGGGTGTACGTTAACAGCGTGCATCTGTGACGTTACCCACAGAAGAAGCACCGGCTAACTCCGTGCCAGCAGCCGCGGTAATACGGAGGGTGCGAGCGTTAATCGGAATTACTGGGCGTAAAGCGTGCGTAGGCGGATAGTTAAGCGAGATGTGAAATCCCGGGGCTCAACCTCGGAACTGCATTTCGAACTGGCTGTCTAGAGTCTTGTAGAGGGTGGTGGAATTTCCAGTGTAGCGGTGAAATGCGTAGAGATTGGAAGGAACATCAGTGGCGAAGGCGGCCACCTGGACAAAGACTGACGCTGAGGCACGAAAGCGTGGGGAGCG
>ASV_1605: Domain - Bacteria; Phylum - Pseudomonadota; Class - Gammaproteobacteria; Order - Alteromonadales; Family - Colwelliaceae; Genus - Thalassotalea; Species - NA
ATTGCACAATGGGGGAAACCCTGATGCAGCCATGCCGCGTGTGTGAAGAAGGCCTTCGGGTTGTAAAGCACTTTCAGTGGGGAGGAAAGGGTGATGCTTAATACGTATCATCTGTGACGTTACCCACAGAAGAAGCACCGGCTAACTCCGTGCCAGCAGCCGCGGTAATACGGAGGGTGCGAGCGTTAATCGGAATTACTGGGCGTAAAGCGTGCGTAGGCGGATTGTTAAGCGAGATGTGAAATCCCGGGGCTCAACCTCGGAACTGCATTTCGAACTGGCAGTCTAGAGTATTGTAGAGGGTGGTGGAATTTCCAGTGTAGCGGTGAAATGCGTAGAGATTGGAAGGAACATCAGTGGCGAAGGCGGCCACCTGGACAAATACTGACGCTGAGGCACGAAAGCGTGGGGAGCG
>ASV_1606: Domain - Bacteria; Phylum - Bacteroidota; Class - Flavobacteriia; Order - Flavobacteriales; Family - Flavobacteriaceae; Genus - Seonamhaeicola; Species - NA
ATTGGACAATGGGCGGAAGCCTGATCCAGCCATGCCGCGTGCAGGAAGACTGCCCTATGGGTTGTAAACTGCTTTTGTACGGGAAGAAACCCTCCTTCGTGAAGGAGCTTGACGGTACCGTAAGAATAAGCATCGGCTAACTCCGTGCCAGCAGCCGCGGTAATACGGAGGATGCAAGCGTTATCCGGAATCATTGGGTTTAAAGGGTCCGTAGGTGGATTAGTCAGTCAGAGGTGAAATCCTGCAGCTTAACTGTAGAACTGCCTTTGATACTGGTTATCTTGAGTTATTATGAAGTAGTTAGAATATGTAGTGTAGCGGTGAAATGCATAGATATTACATAGAATACCAATTGCGAAGGCAGATTACTAATAATATACTGACACTGATGGACGAAAGCGTGGGGAGCG
>ASV_1607: Domain - Bacteria; Phylum - Bacteroidota; Class - Saprospiria; Order - Saprospirales; Family - Saprospiraceae; Genus - NA; Species - NA
ATTGGACAATGGGCGCAAGCCTGATCCAGCCATCCCGCGTGCAGGATGACGGCCCTATGGGTTGTAAACTGCTTTTATTTGGGAAGAAACGAATTCATTTATGAGTTCCTGACGGTACCTTATGAATAAGCACCGGCTAACTCCGTGCCAGCAGCCGCGGTAATACGGAGGGTGCAAGCGTTATCCGGAATCACTGGGTTTAAAGGGTACGTAGGCGGTTGTGTAAGTCAGACGTTAAAGGCTGTGGCTAAACCATGGTACGCGTTTGAAACTGCATAACTTGAATATGTTCGAGGTGCATGGAATGAGTCATGTAGCGGTGAAATGCATAGATATGACTTAGAACACCAATTGCGAAGGCAGTGCACTAGGGCATCATTGACGCTGAGGTACGAAAGCGTGGGTAGCG
>ASV_1608: Domain - Bacteria; Phylum - Bacteroidota; Class - Flavobacteriia; Order - Flavobacteriales; Family - Flavobacteriaceae; Genus - Dokdonia; Species - Dokdonia lutea
ATTGGACAATGGAGGCAACTCTGATCCAGCCATGCCGCGTGCAGGAAGACTGCCCTATGGGTTGTAAACTGCTTTTATACAGGAAGAATAAGGAGTACGTGTACTCTGATGACGGTACTGTAAGAATAAGCACCGGCTAACTCCGTGCCAGCAGCCGCGGTAATACGGAGGGTGCAAGCGTTATCCGGAATCATTGGGTTTAAAGGGTCCGTAGGCGGGTTTATAAGTCAGTGGTGAAATGCTGTGGCTCAACCATAGCACTGCCATTGATACTGTAGATCTTGAATCGTTGTGAAGTGGTTAGAATATGTAGTGTAGCGGTGAAATGCATAGATATTACATAGAATACCAATTGCGAAGGCAGATTACTAATAATATACTGACACTGATGGACGAAAGCGTGGGGAGCG
>ASV_1609: Domain - Bacteria; Phylum - Pseudomonadota; Class - Gammaproteobacteria; Order - Alteromonadales; Family - NA; Genus - NA; Species - NA
ATTGCACAATGGGGGAAACCCTGATGCAGCCATGCCGCGTGTGTGAAGAAGGCCTTCGGGTTGTAAAGCACTTTCAGTGGGGAGGAAAGGGTGATGCTTAATACGTATCATCTGTGACGTTACCCACAGAAGAAGCACCGGCTAACTCCGTGCCAGCAGCCGCGGTAATACGGAGGGTGCGAGCGTTAATCGGAATTACTGGGCGTAAAGCGTGCGTAGGCGGATAGTTAAGCGAGATGTGAAATCCCGGGGCTCAACCTCGGAACTGCATTTCGAACTGGCTGTCTAGAGTCTTGTAGAGGGTGGTGGAATTTCCAGTGTAGCGGTGAAATGCGTAGAGATGTGGAGGAACACCAGTGGCGAAGGCGACTTCCTGGACCAATACTGACACTGAGGTGCGAAAGCGTGGGGAGCA
>ASV_161: Domain - Bacteria; Phylum - Bacteroidota; Class - Flavobacteriia; Order - Flavobacteriales; Family - Flavobacteriaceae; Genus - Allomuricauda; Species - NA
ATTGGACAATGGTCGGGAGACTGATCCAGCCATGCCGCGTGCAGGATGACTGCCCTATGGGTTGTAAACTGCTTTTACATGGGAAGAAACCTATCTACGTGTAGATAGCTGACGGTACCATGAGAATAAGGACCGGCTAACTCCGTGCCAGCAGCCGCGGTAATACGGAGGGTCCGAGCGTTATCCGGAATCATTGGGTTTAAAGGGTCCGTAGGCGGGCCGTTAAGTCAGGGGTGAAAGTCTGCGGCTCAACCGTAGAACTGCCTTTGATACTGGCGGTCTTGAGTCGTTGTGGAGTTGCCGGAACATGTGGTGTAGCGGTGAAATGCATAGATATCACATAGAACACCGATCGCGAAGGCAGGTAACTAACAACGTACTGACGCTGATGGACGAAAGCGTGGGTAGCG
>ASV_1610: Domain - Bacteria; Phylum - Verrucomicrobiota; Class - Opitutia; Order - Puniceicoccales; Family - Coraliomargaritaceae; Genus - Coraliomargarita; Species - Coraliomargarita akajimensis
CATCCACAATGGACGAAAGTCTGATGGTGCGACGCCGCGTGAGGGATGACGGCCTTCGGGTTGTAAACCTCTGTCAACAAGGAGCAAAACCCAGGTTCATAGCCTGGCTTGAGTTAACTTGTAGAGGAAGCAGTGGCTAACTCCGTGCCAGCAGCCGCGGTAATACGGAGACTGCAAGCGTTACTCGGATTCACTGGGCGTAAAGGGTGCGTAGGCCGCCAAGCGTGTCGGGTGTGAAATCTCGGGGCTCAACCTCGAAACTGCGCCCGAAACTGTTTGGCTAGAGTATTGGAGAGGTAAGCGGAATTCCAGGTGTAGCGGTGAAATGCGTAGATATCTGGAGGAACACCAATGGCGAAGGCAGCTTACTGGACAATAACTGACGCTGAGGCACGAAAGCATGGGTAGCG
>ASV_1611: Domain - Bacteria; Phylum - Pseudomonadota; Class - Gammaproteobacteria; Order - Alteromonadales; Family - Colwelliaceae; Genus - Thalassotalea; Species - NA
ATTGCACAATGGGGGAAACCCTGATGCAGCCATGCCGCGTGTGTGAAGAAGGCCTTCGGGTTGTAAAGCACTTTCAGTCGTGAGGAAGGGTGTGCAGTTAATAGCTGTATATTTTGACGTTAGCGACAGAAGAAGCACCGGCTAACTCCGTGCCAGCAGCCGCGGTAATACGGAGGGTGCGAGCGTTAATCGGAATTACTGGGCGTAAAGCGTGCGTAGGCGGATAGTTAAGCGAGATGTGAAATCCCGGGGCTCAACCTCGGAACTGCATTTCGAACTGGCTGTCTAGAGTCTTGTAGAGGGTGGTGGAATTTCCAGTGTAGCGGTGAAATGCGTAGAGATTGGAAGGAACATCAGTGGCGAAGGCGGCCACCTGGACAAAGACTGACGCTGAGGCACGAAAGCGTGGGGAGCG
>ASV_1612: Domain - Bacteria; Phylum - Myxococcota; Class - Polyangia; Order - Nannocystales; Family - Nannocystaceae; Genus - NA; Species - NA
ATTGCGCAATGGGCGAAAGCCTGACGCAGCCACGCCGCGTGAGCGATGAAGGCCTTCGGGTCGTAAAGCTCTGTGGAGGGAGAAGAATAAAGCCGGTGAAAAGCCGGCCCTGACGGTATCCCTTTAGCAAGCACCGGCTAACTCCGTGCCAGCAGCCGCGGTAATACGGAGGGTGCAAACGTTGCTCGGAATCATTGGGCGTAAAGCGCACGTAGGCGGCTTAGCAAGTTGGATGTGAAAGCCCTGGGCTCAACCCAGGAAGTGCACCCAAAACTGCTAGGCTTGAGTTCCGGAGGGGCTCAGAGAATTCCCGGTGTAGAGGTGAAATTCGTAGATATCGGGAGGAATACCAGTGGCGAAGGCGCTGGGCTGGCCGGATACTGACGCTGAGGTGCGACAGCGTGGGGAGCG
>ASV_1613: Domain - Bacteria; Phylum - Verrucomicrobiota; Class - Opitutia; Order - Puniceicoccales; Family - Coraliomargaritaceae; Genus - Coraliomargarita; Species - NA
CATTCACAATGGGGGCAACCCTGATGGTGCAACGCCGCGTGGGGGATGAAGGCCTTCGGGTCGTAAACCTCTGTCACCGAGGAGCAACAAGCAGGTTCATAGCCTGCCCTGAGTTAACTCGGAGAGGAAGCAGTGGCTAACTCCGTGCCAGCAGCCGCGGTAATACGGAGACTGCAAGCGTTACTCGGATTCACTGGGCGTAAAGGGTGCGTAGGCCGCTAGGTGTGTCAGGTGTGAAATCTCGGGGCTTAACCTCGAAACTGCGCCTGAAACTACCTAGCTTGAGTGTCGGAGAGGTAAGCGGAATTCCAGGTGTAGCGGTGAAATGCGTAGATATCTGGAGGAACACCAATGGCGAAGGCAGCTTACTGGACAATAACTGACGCTGAGGCACGAAAGCATGGGTAGCG
>ASV_1614: Domain - Bacteria; Phylum - Bacteroidota; Class - Cytophagia; Order - Cytophagales; Family - Roseivirgaceae; Genus - Roseivirga; Species - NA
ATTGGACAATGGAGGCAACTCTGATCCAGCCATGCCGCGTGCAGGAAGACTGCCCTATGGGTTGTAAACTGCTTTTATACAGGAAGAATAAGGAGTACGTGTACTCTGATGACGGTACTGTAAGAATAAGCACCGGCTAACTCCGTGCCAGCAGCCGCGGTAATACGGAGGGTGCAAGCGTTGTCCGGATTTATTGGGTTTAAAGGGTGCGTAGGCGGGTCTTTAAGTCAGTGGTGAAAGCCTGCAGCTTAACTGTAGAACTGCCATTGATACTGGAGGCCTTGAGTATACTAGAGGTAGGCGGAATTTATGGTGTAGCGGTGAAATGCATAGATACCATAAAGAACACCGATAGCGTAGGCAGCTTACTGGAGTATAACTGACGCTGATGCACGAAAGCATGGGTAGCG
>ASV_1615: Domain - Bacteria; Phylum - Pseudomonadota; Class - Gammaproteobacteria; Order - Alteromonadales; Family - Alteromonadaceae; Genus - Salinimonas; Species - NA
ATTGGACAATGGGGGCAACCCTGATCCAGCAATGCCACGTGTGTGAAGAAGGCCTGAGGGTTGTAAAGCACTTTAGCCAGGGAGGAATGCTCCATGATTAATAGTTGTGGGGATTGACGTTACCTGGAGAATAAGCACCGGCTAACTCTGTGCCAGCAGCCGCGGTAATACAGAGGGTGCGAGCGTTAATCGGAATTACTGGGCGTAAAGCGCACGCAGGCGGTTTGTTAAGCTAGATGTGAAAGCCCCGGGCTCAACCTGGGATGGTCATTTAGAACTGGCAGACTAGAGTCTTGGAGAGGGGAGTGGAATTCCAGGTGTAGCGGTGAAATGCGTAGATATCTGGAGGAACATCAGTGGCGAAGGCGACTCCCTGGCCAAAGACTGACGCTCATGTGCGAAAGTGTGGGTAGCG
>ASV_1616: Domain - Bacteria; Phylum - Bacteroidota; Class - Flavobacteriia; Order - Flavobacteriales; Family - Flavobacteriaceae; Genus - Winogradskyella; Species - Winogradskyella flava
ATTGGACAATGGGCGCGAGCCTGATCCAGCCATGCCGCGTGCAGGAAGACTGCCCTATGGGTTGTAAACTGCTTTTATACGGGAAGAAACCCACCTACGTGTAGGTGGCTGACGGTACCGTAAGAATAAGCATCGGCTAACTCCGTGCCAGCAGCCGCGGTAATACGGAGGATGCAAGCGTTATCCGGAATCATTGGGTTTAAAGGGTCCGTAGGTGGACAATTAAGTCAGAGGTGAAATCCTGCAGCTCAACTGTAGAATTGCCTTTGATACTGGTTGTCTTGAATTATTGTGAAGTGGTTAGAATATGTAGTGTAGCGGTGAAATGCATAGATATTACATAGAATACCAATTGCGAAGGCAGATCACTAACAATATATTGACACTGATGGACGAAAGCGTGGGGAGCG
>ASV_1617: Domain - Bacteria; Phylum - Pseudomonadota; Class - Alphaproteobacteria; Order - Sphingomonadales; Family - Erythrobacteraceae; Genus - Qipengyuania; Species - NA
ATTGGACAATGGGCGAAAGCCTGATCCAGCAATGCCGCGTGAGTGATGAAGGCCTTAGGGTTGTAAAGCTCTTTTACCAGGGATGATAATGACAGTACCTGGAGAATAAGCTCCGGCTAACTCCGTGCCAGCAGCCGCGGTAATACGGAGGGAGCTAGCGTTGTTCGGAATTACTGGGCGTAAAGCGCACGTAGGCGGCTTTTCAAGTCAGGGGTGAAATCCCGGGGCTCAACCCCGGAACTGCCCTTGAAACTGGATGGCTAGAATACTGGAGAGGTGAGTGGAATTCCGAGTGTAGAGGTGAAATTCGTAGATATTCGGAAGAACACCAGTGGCGAAGGCGACTCACTGGACAGTTATTGACGCTGAGGTGCGAAAGCGTGGGGAGCA
>ASV_1618: Domain - Bacteria; Phylum - Pseudomonadota; Class - Alphaproteobacteria; Order - Rhodobacterales; Family - NA; Genus - NA; Species - NA
CTTGGACAATGGGCGCAAGCCTGATCCAGCCATGCCGCGTGAGTGATGAAGGCCTTAGGGTCGTAAAGCTCTTTCGCCAGAGATGATAATGACAGTATCTGGTAAAGAAACCCCGGCTAACTCCGTGCCAGCAGCCGCGGTAATACGGAGGGGGTTAGCGTTGTTCGGAATTACTGGGCGTAAAGCGCGCGTAGGCGGATTAGTAAGTTAGAGGTGAAATCCCGGGGCTCAACCCCGGAACTGCCTTCAAAACTCCCAGTCTAGAGTTCGAGAGAGGTGAGTGGAATTCCGAGTGTAGAGGTGAAATTCGTAGATATTCGGAGGAACACCAGTGGCGAAGGCGGCTCACTGGCTCGATACTGACGCTGAGGTGCGAAAGTGTGGGGAGCA
>ASV_1619: Domain - Bacteria; Phylum - Pseudomonadota; Class - Gammaproteobacteria; Order - Alteromonadales; Family - Pseudoalteromonadaceae; Genus - Pseudoalteromonas; Species - NA
ATTGCACAATGGGCGCAAGCCTGATGCAGCCATGCCGCGTGTGTGAAGAAGGCCTTCGGGTTGTAAAGCACTTTCAGTCAGGAGGAAAGGTTAGTAGTTAATACCTGCTAGCTGTGACGTTACTGACAGAAGAAGCACCGGCTAACTCCGTGCCAGCAGCCGCGGTAATACGGAGGGTGCGAGCGTTAATCGGAATTACTGGGCGTAAAGCGTACGCAGGCGGTTTGTTAAGCTAGATGTGAAAGCCCCGGGCTCAACCTGGGAACTGCATTTAGAACTGGCAGACTAGAGTGTGATAGAGGGTGGTAGAATTTCAGGTGTAGCGGTGAAATGCGTAGAGATCTGAAGGAATACCGATGGCGAAGGCAGCCACCTGGGTCAACACTGACGCTCATGTACGAAAGCGTGGGGAGCA
>ASV_162: Domain - Bacteria; Phylum - Pseudomonadota; Class - Alphaproteobacteria; Order - Rhodobacterales; Family - Roseobacteraceae; Genus - Sulfitobacter; Species - Sulfitobacter porphyrae
CTTAGACAATGGGCGCAAGCCTGATCTAGCCATGCCGCGTGTGTGATGAAGGCCTTAGGGTCGTAAAGCACTTTCGCCAGGGATGATAATGACAGTACCTGGTAAAGAAACCCCGGCTAACTCCGTGCCAGCAGCCGCGGTAATACGGAGGGGGTTAGCGTTGTTCGGAATTACTGGGCGTAAAGCGTACGTAGGCGGATCAGAAAGTAGGGGGTGAAATCCCGAGGCTCAACCTCGGAACTGCCTCCTAAACTCCTGGTCTTGAGTTCGAGAGAGGTGAGTGGAATTCCAAGTGTAGAGGTGAAATTCGTAGATATTTGGAGGAACACCAGTGGCGAAGGCGGCTCACTGGCTCGATACTGACGCTGAGGTACGAAAGTGTGGGGAGCA
>ASV_1620: Domain - Bacteria; Phylum - Bacteroidota; Class - Flavobacteriia; Order - Flavobacteriales; Family - Flavobacteriaceae; Genus - Psychroserpens; Species - Psychroserpens mesophilus
ATTGGACAATGGGCGGAAGCCTGATCCAGCCATGCCGCGTGCAGGAAGACTGCCCTATGGGTTGTAAACTGCTTTTATACAGGAAGAAACCACTCTACGTGTAGAGTTCTGACGGTACTGTAAGAATAAGGATCGGCTAACTCCGTGCCAGCAGCCGCGGTAATACGGAGGATCCAAGCGTTATCCGGAATCATTGGGTTTAAAGGGTCCGTAGGTGGATAATTAAGTCAGAGGTGAAAGTCTGCAGCTCAACTGTAGAATTGCCTTTGATACTGGTTATCTTGAGTTATTATGAAGTAGTTAGAATATGTAGTGTAGCGGTGAAATGCATAGATATTACATAGAATACCAATTGCGAAGGCAGATTACTAATAATATACTGACACTGATGGACGAAAGCGTGGGGAGCG
>ASV_1621: Domain - Bacteria; Phylum - Pseudomonadota; Class - Gammaproteobacteria; Order - Vibrionales; Family - Vibrionaceae; Genus - Vibrio; Species - NA
ATTGCACAATGGGCGCAAGCCTGATGCAGTCATGCCGCGTGTGTGAAGAAGGCCTTCGGGTTGTAAAGCACTTTCAGCAGTGAGGAAGGGGTGTACATTAATAGTGTACATTTTTGACGTTAGCTGCAGAAGAAGCACCGGCTAACTCCGTGCCAGCAGCCGCGGTAATACGGAGGGTGCGAGCGTTAATCGGAATTACTGGGCGTAAAGCGCATGCAGGTGGTTTGTTAAGTCAGATGTGAAAGCCCGGGGCTCAACCTTGGAACCGCATTTGAAACTGGCAGGCTAGAGTACTGTAGAGGGGGGTAGAATTTCAGGTGTAGCGGTGAAATGCGTAGAGATCTGAAGGAATACCGGTGGCGAAGGCGGCCCCCTGGACAGATACTGACACTCAGATGCGAAAGCGTGGGGAGCA
>ASV_1622: Domain - Bacteria; Phylum - Pseudomonadota; Class - Gammaproteobacteria; Order - Alteromonadales; Family - Colwelliaceae; Genus - Thalassotalea; Species - NA
ATTGCACAATGGGGGAAACCCTGATGCAGCCATGCCGCGTGTGTGAAGAAGGCCTTAGGGTTGTAAAGCACTTTCAGTCGTGAGGAAAGGGTGTAAGTTAATACCTTGCATCTGTGACGTTAGCGACAGAAGAAGCACCGGCTAACTCCGTGCCAGCAGCCGCGGTAATACGGAGGGTGCGAGCGTTAATCGGAATTACTGGGCGTAAAGCGTGCGTAGGCGGTTGATTAAGCGAGATGTGAAATCCCGGGGCTTAACCTCGGAACTGCATTTCGAACTGGTCAACTAGAGTACTGTAGAGGGTGGTGGAATTTCCAGTGTAGCGGTGAAATGCGTAGAGATTGGAAGGAACATCAGTGGCGAAGGCGGCCACCTGGACAGATACTGACGCTGAGGCACGAAAGCGTGGGGAGCA
>ASV_1623: Domain - Bacteria; Phylum - Pseudomonadota; Class - Gammaproteobacteria; Order - Vibrionales; Family - Vibrionaceae; Genus - Vibrio; Species - Vibrio europaeus
[truncated: 2,885,146 more chars]
